# Supplementary material for: Glutathione accelerates the cell cycle and cellular reprogramming in plant regeneration
Source: bioRxiv. 2024 Oct 15:2023.11.28.569014. Preprint. [Version 4] doi: 10.1101/2023.11.28.569014 (PMC10760015; doi:10.1101/2023.11.28.569014)
Supplement: Supplement 1 [file media-1.xlsx]

## Sheet: Table 1
gene	KmeansClust	Sequencing_Method	sc_log2foldchange	sc_pval_adj	sc_phase	sc_diffpct	marker	name	permissive_marker
AT1G01050	G1_G2M	bulk_singlecell	0.404041	1.09211e-47	G1_enriched	0.058	NA	PPA1	NA
AT1G01090	G2M_2	bulk	NA	NA	NA	NA	NA	PDH-E1 ALPHA	NA
AT1G01100	G2M_G1	bulk_singlecell	0.326714	1.48306e-32	S_enriched	0.02	NA	RPP1A	NA
AT1G011001	NA	singlecell	0.281938	2.88291e-35	G2M_enriched	0	NA	NA	NA
AT1G01110	G2M_1	bulk	NA	NA	NA	NA	NA	IQD18	NA
AT1G01360	NA	singlecell	0.445846	1.73124e-97	G1_enriched	0.372	NA	PYL9	NA
AT1G01470	G1	bulk_singlecell	0.940479	3.70369e-29	G1_enriched	0.187	NA	LEA14	NA
AT1G01510	G2M_1	bulk	NA	NA	NA	NA	NA	AN	NA
AT1G01550	G1	bulk_singlecell	0.521833	2.30459e-97	G1_enriched	0.373	NA	BPS1	NA
AT1G01620	G2M_1	bulk	NA	NA	NA	NA	NA	PIP1-3	NA
AT1G01650	NA	singlecell	0.362687	4.82511e-83	G1_enriched	0.361	NA	SPPL4	NA
AT1G01720	G1_to_S	bulk_singlecell	0.580308	4.08573e-75	G1_enriched	0.223	NA	NAC002	NA
AT1G01800	G1	bulk_singlecell	0.603306	1.09527e-84	G1_enriched	0.281	NA	NA	NA
AT1G01910	G2M_1	bulk	NA	NA	NA	NA	NA	NA	NA
AT1G01920	S_to_G2M	bulk	NA	NA	NA	NA	NA	NA	NA
AT1G01960	S_to_G2M	bulk	NA	NA	NA	NA	NA	BIG3	NA
AT1G02000	G1_to_S	bulk_singlecell	0.507996	2.93684e-105	G1_enriched	0.389	NA	GAE2	NA
AT1G02080	G2M_1	bulk	NA	NA	NA	NA	NA	NA	NA
AT1G02090	G2M_1	bulk	NA	NA	NA	NA	NA	CSN7	NA
AT1G02130	G2M_2	bulk	NA	NA	NA	NA	NA	RABD2A	NA
AT1G02140	G2M_G1	bulk	NA	NA	NA	NA	NA	MEE63	NA
AT1G02305	NA	singlecell	0.31121	1.05429e-39	G1_enriched	0.272	NA	CATHB2	NA
AT1G02360	G1	bulk	NA	NA	NA	NA	NA	NA	NA
AT1G02390	G1_to_S	bulk	NA	NA	NA	NA	NA	GPAT2	NA
AT1G02500	G2M_2	bulk_singlecell	0.266652	1.76423e-33	G1_enriched	0.033	NA	SAM1	NA
AT1G02520	S	bulk	NA	NA	NA	NA	NA	ABCB11	NA
AT1G02560	G2M_G1	bulk	NA	NA	NA	NA	NA	CLPP5	NA
AT1G02690	S_to_G2M	bulk_singlecell	0.708526	1.81141e-44	G2M_enriched	0.135	NA	IMPA-6	G2M
AT1G02730	G2M_1	bulk_singlecell	0.781942	1.10596e-86	G2M_enriched	0.277	G2M	CSLD5	G2M
AT1G02780	G2M_2	bulk_singlecell	0.40481	5.86181e-71	G2M_enriched	0.003	NA	RPL19A	NA
AT1G02810	S	bulk_singlecell	0.343674	1.4616e-24	G1_enriched	0.228	NA	PME7	NA
AT1G02840	G2M_G1	bulk	NA	NA	NA	NA	NA	SR34	NA
AT1G02880	NA	singlecell	0.400984	1.63121e-66	G1_enriched	0.32	NA	TPK1	NA
AT1G02890	S	bulk	NA	NA	NA	NA	NA	NA	NA
AT1G02920	NA	singlecell	0.253273	1.48713e-22	S_enriched	0.115	NA	GSTF7	NA
AT1G02930	NA	singlecell	0.254769	2.15772e-07	S_enriched	0.086	NA	GSTF6	NA
AT1G03110	S_to_G2M	bulk	NA	NA	NA	NA	NA	TRM82	NA
AT1G03220	G1	bulk_singlecell	1.57562	8.16467e-183	G1_enriched	0.171	NA	NA	NA
AT1G03230	G1	bulk_singlecell	0.277406	7.19028e-16	G1_enriched	0.157	NA	NA	NA
AT1G03360	G2M_1	bulk	NA	NA	NA	NA	NA	RRP4	NA
AT1G03530	G2M_2	bulk	NA	NA	NA	NA	NA	ATNAF1	NA
AT1G03590	G1_to_S	bulk_singlecell	0.290978	1.36919e-59	G1_enriched	0.314	NA	PPC6-6	NA
AT1G03610	NA	singlecell	0.529564	4.61246e-139	G1_enriched	0.428	NA	NA	G1
AT1G03740	NA	singlecell	0.252646	2.28327e-63	G1_enriched	0.228	NA	NA	NA
AT1G03780	NA	singlecell	0.565432	3.45604e-73	G2M_enriched	0.24	G2M	TPX2	G2M
AT1G03860	G2M_1	bulk	NA	NA	NA	NA	NA	PHB2	NA
AT1G03900	G1_G2M	bulk	NA	NA	NA	NA	NA	ATNAP4	NA
AT1G03910	G2M_1	bulk	NA	NA	NA	NA	NA	CTN	NA
AT1G04080	G2M_1	bulk	NA	NA	NA	NA	NA	PRP39	NA
AT1G04140	G2M_2	bulk	NA	NA	NA	NA	NA	NA	NA
AT1G04170	G2M_1	bulk	NA	NA	NA	NA	NA	EIF2 GAMMA	NA
AT1G04180	S	bulk	NA	NA	NA	NA	NA	YUC9	NA
AT1G04183	NA	singlecell	0.411969	0	G1_enriched	0.523	NA	NA	G1
AT1G04190	G2M_1	bulk	NA	NA	NA	NA	NA	TPR3	NA
AT1G04210	G2M_1	bulk	NA	NA	NA	NA	NA	NA	NA
AT1G04250	G1	bulk_singlecell	0.253617	1.12978e-09	S_enriched	0.149	NA	IAA17	NA
AT1G04270	G2M_2	bulk_singlecell	0.279754	1.04507e-30	G2M_enriched	-0.017	NA	RPS15A	NA
AT1G04340	G2M_2	bulk	NA	NA	NA	NA	NA	NA	NA
AT1G04410	G2M_G1	bulk	NA	NA	NA	NA	NA	MDH1	NA
AT1G04480	G2M_2	bulk_singlecell	0.46204	2.11581e-87	G2M_enriched	0.011	NA	RPL23A	NA
AT1G04510	G2M_1	bulk	NA	NA	NA	NA	NA	PRP19A	NA
AT1G04590	G2M_2	bulk	NA	NA	NA	NA	NA	NA	NA
AT1G04610	NA	singlecell	0.309921	1.64127e-13	S_enriched	0.123	NA	YUC3	NA
AT1G04630	G2M_G1	bulk	NA	NA	NA	NA	NA	MEE4	NA
AT1G04680	G1	bulk	NA	NA	NA	NA	NA	NA	NA
AT1G04690	G2M_2	bulk	NA	NA	NA	NA	NA	KAB1	NA
AT1G04750	S_to_G2M	bulk	NA	NA	NA	NA	NA	VAMP721	NA
AT1G04810	G2M_1	bulk	NA	NA	NA	NA	NA	RPN2B	NA
AT1G04820	G2M_1	bulk_singlecell	0.54202	1.29688e-79	G2M_enriched	0.025	NA	TUBA4	G2M
AT1G04850	G2M_2	bulk	NA	NA	NA	NA	NA	NA	NA
AT1G04870	G2M_1	bulk	NA	NA	NA	NA	NA	PRMT10	NA
AT1G04980	G2M_2	bulk	NA	NA	NA	NA	NA	PDIL2-2	NA
AT1G05170	NA	singlecell	0.264765	7.87099e-45	G1_enriched	0.242	NA	B3GALT2	NA
AT1G05180	S_to_G2M	bulk	NA	NA	NA	NA	NA	AXR1	NA
AT1G05205	NA	singlecell	0.35233	3.20528e-40	S_enriched	0.144	NA	NA	NA
AT1G052051	NA	singlecell	0.376478	3.1517e-46	G2M_enriched	0.055	NA	NA	G2M
AT1G05280	G1_to_S	bulk	NA	NA	NA	NA	NA	NA	NA
AT1G05350	G2M_2	bulk	NA	NA	NA	NA	NA	NA	NA
AT1G05360	S_to_G2M	bulk	NA	NA	NA	NA	NA	KMS2	NA
AT1G05500	S	bulk	NA	NA	NA	NA	NA	SYT5	NA
AT1G05560	NA	singlecell	0.675715	4.1467e-12	G1_enriched	0.121	NA	UGT1	NA
AT1G05575	NA	singlecell	0.485143	6.19861e-113	G1_enriched	0.324	NA	NA	NA
AT1G05620	NA	singlecell	0.312066	4.05296e-33	G1_enriched	0.236	NA	URH2	NA
AT1G05680	NA	singlecell	0.550851	8.93233e-35	G1_enriched	0.197	NA	UGT74E2	NA
AT1G05850	G1	bulk	NA	NA	NA	NA	NA	CTL1	NA
AT1G05910	G2M_2	bulk	NA	NA	NA	NA	NA	NA	NA
AT1G06040	NA	singlecell	0.251787	4.26258e-11	S_enriched	0.133	NA	BBX24	NA
AT1G06080	G1	bulk_singlecell	0.327217	3.4057e-10	S_enriched	0.067	NA	ADS1	NA
AT1G06090	G1	bulk_singlecell	1.17725	6.28741e-37	S_enriched	0.212	NA	NA	S
AT1G06110	S_to_G2M	bulk	NA	NA	NA	NA	NA	SKIP16	NA
AT1G06130	NA	singlecell	0.324258	9.82461e-79	G1_enriched	0.346	NA	GLX2-4	NA
AT1G06200	G2M_2	bulk	NA	NA	NA	NA	NA	NA	NA
AT1G06210	S_to_G2M	bulk	NA	NA	NA	NA	NA	TOL2	NA
AT1G06220	G2M_1	bulk	NA	NA	NA	NA	NA	CLO	NA
AT1G06290	S	bulk	NA	NA	NA	NA	NA	ACX3	NA
AT1G06390	NA	singlecell	0.282888	2.15568e-46	G1_enriched	0.28	NA	ASK9	NA
AT1G06410	G2M_2	bulk	NA	NA	NA	NA	NA	TPS7	NA
AT1G06475	NA	singlecell	0.363645	2.91831e-18	G2M_enriched	0.115	NA	NA	G2M
AT1G06620	G1	bulk_singlecell	0.353472	4.90229e-50	G1_enriched	0.264	NA	NA	NA
AT1G06670	G2M_1	bulk_singlecell	0.327487	3.43331e-19	S_enriched	0.149	NA	NIH	NA
AT1G06720	G2M_1	bulk	NA	NA	NA	NA	NA	NA	NA
AT1G06760	S	bulk	NA	NA	NA	NA	NA	NA	NA
AT1G06780	G1_to_S	bulk	NA	NA	NA	NA	NA	GAUT6	NA
AT1G06870	G1_to_S	bulk	NA	NA	NA	NA	NA	TPP2	NA
AT1G06900	G2M_1	bulk	NA	NA	NA	NA	NA	NA	NA
AT1G06950	G2M_1	bulk	NA	NA	NA	NA	NA	TIC110	NA
AT1G07030	G2M_2	bulk	NA	NA	NA	NA	NA	NA	NA
AT1G07070	NA	singlecell	0.378913	2.0345e-22	G2M_enriched	0.011	NA	RPL35AA	NA
AT1G07135	NA	singlecell	0.788493	2.80524e-117	G1_enriched	0.408	NA	NA	G1
AT1G07140	G2M_2	bulk	NA	NA	NA	NA	NA	RANBP1A	NA
AT1G07160	G1_to_S	bulk_singlecell	0.350773	6.74978e-54	G1_enriched	0.22	NA	NA	NA
AT1G07175	NA	singlecell	1.31436	4.92424e-32	S_enriched	0.204	NA	NA	S
AT1G07210	G2M_2	bulk_singlecell	0.333684	6.34856e-40	G1_enriched	0.148	NA	NA	NA
AT1G07360	G2M_2	bulk	NA	NA	NA	NA	NA	NA	NA
AT1G07370	G2M_G1	bulk	NA	NA	NA	NA	NA	PCNA	NA
AT1G07590	NA	singlecell	0.813516	4.2654e-23	G1_enriched	0.198	NA	NA	NA
AT1G07670	G2M_1	bulk	NA	NA	NA	NA	NA	ECA4	NA
AT1G07770	G2M_G1	bulk_singlecell	0.403066	9.45626e-48	G1_enriched	0	NA	RPS15AF	NA
AT1G07790	S	bulk	NA	NA	NA	NA	NA	HTB1	NA
AT1G07810	G2M_1	bulk	NA	NA	NA	NA	NA	ECA1	NA
AT1G07820	G1_to_S	bulk	NA	NA	NA	NA	NA	NA	NA
AT1G07830	G2M_1	bulk	NA	NA	NA	NA	NA	NA	NA
AT1G07840	G2M_1	bulk	NA	NA	NA	NA	NA	NA	NA
AT1G07890	G1_G2M	bulk	NA	NA	NA	NA	NA	APX1	NA
AT1G07920	G2M_1	bulk	NA	NA	NA	NA	NA	A1	NA
AT1G07930	G2M_1	bulk	NA	NA	NA	NA	NA	A1	NA
AT1G07940	G2M_1	bulk_singlecell	0.298779	1.45001e-13	S_enriched	0.077	NA	A1	NA
AT1G08130	G2M_1	bulk	NA	NA	NA	NA	NA	LIG1	NA
AT1G08200	G2M_G1	bulk	NA	NA	NA	NA	NA	AXS2	NA
AT1G08260	NA	singlecell	0.311748	1.20698e-21	S_enriched	0.172	NA	POL2A	S
AT1G08360	G2M_2	bulk_singlecell	0.347688	8.27229e-22	G1_enriched	-0.01	NA	RPL10AA	NA
AT1G08410	G2M_1	bulk	NA	NA	NA	NA	NA	LSG1-2	NA
AT1G08480	G1_G2M	bulk_singlecell	0.353809	1.98671e-35	G2M_enriched	0.004	NA	SDH6	NA
AT1G08500	NA	singlecell	0.47818	1.82655e-25	S_enriched	0.171	NA	ENODL18	S
AT1G08560	G2M_1	bulk_singlecell	1.35811	1.21659e-84	G2M_enriched	0.276	G2M	KN	G2M
AT1G08570	G1_to_S	bulk_singlecell	0.528465	1.54564e-95	G1_enriched	0.387	NA	ACHT4	NA
AT1G08580	G2M_2	bulk_singlecell	0.345526	5.06592e-25	S_enriched	0.141	NA	NA	NA
AT1G085801	NA	singlecell	0.493242	3.29791e-45	G2M_enriched	0.065	NA	NA	G2M
AT1G08650	G1	bulk	NA	NA	NA	NA	NA	PPCK1	NA
AT1G08660	S_to_G2M	bulk	NA	NA	NA	NA	NA	SIA1	NA
AT1G08780	NA	singlecell	0.282125	7.05419e-27	G2M_enriched	0.026	NA	AIP3	G2M
AT1G08830	G1	bulk_singlecell	0.419291	4.87857e-25	G2M_enriched	-0.003	NA	CSD1	NA
AT1G08880	G1_to_S	bulk	NA	NA	NA	NA	NA	HTA5	NA
AT1G08920	G1_to_S	bulk	NA	NA	NA	NA	NA	ESL1	NA
AT1G08930	G1_to_S	bulk_singlecell	1.2337	2.02433e-232	G1_enriched	0.532	NA	ERD6	G1
AT1G09020	G2M_1	bulk	NA	NA	NA	NA	NA	SNF4	NA
AT1G09070	G1	bulk_singlecell	2.06201	4.26486e-133	G1_enriched	0.323	NA	SRC2	NA
AT1G09140	G2M_G1	bulk	NA	NA	NA	NA	NA	SR30	NA
AT1G09150	G2M_2	bulk	NA	NA	NA	NA	NA	NA	NA
AT1G09160	S_to_G2M	bulk	NA	NA	NA	NA	NA	NA	NA
AT1G09200	G1	bulk_singlecell	0.36107	1.23415e-12	S_enriched	0.151	NA	HTR2	NA
AT1G09210	G2M_G1	bulk_singlecell	0.370093	4.47597e-15	S_enriched	0.04	NA	CRT2	NA
AT1G09560	G1	bulk_singlecell	0.294111	3.29016e-17	G1_enriched	0.156	NA	GLP4	NA
AT1G09570	S_to_G2M	bulk	NA	NA	NA	NA	NA	PHYA	NA
AT1G09590	G2M_2	bulk_singlecell	0.52777	8.76319e-61	S_enriched	0.053	NA	RPL21A	NA
AT1G095901	NA	singlecell	0.262155	6.88867e-25	G2M_enriched	0.013	NA	NA	NA
AT1G09620	G2M_1	bulk	NA	NA	NA	NA	NA	NA	NA
AT1G09640	G2M_2	bulk	NA	NA	NA	NA	NA	NA	NA
AT1G09660	G2M_2	bulk	NA	NA	NA	NA	NA	NA	NA
AT1G09690	G2M_2	bulk_singlecell	0.462559	2.49072e-68	G2M_enriched	0.011	NA	RPL21A	NA
AT1G09760	G2M_2	bulk	NA	NA	NA	NA	NA	U2A'	NA
AT1G09770	G2M_2	bulk	NA	NA	NA	NA	NA	CDC5	NA
AT1G09780	G2M_1	bulk_singlecell	0.312327	3.06122e-18	S_enriched	0.067	NA	PGM1	NA
AT1G09815	NA	singlecell	0.776972	3.90096e-53	G2M_enriched	0.095	NA	POLD4	G2M
AT1G09830	G2M_1	bulk	NA	NA	NA	NA	NA	PUR2	NA
AT1G09870	G2M_1	bulk	NA	NA	NA	NA	NA	NA	NA
AT1G09940	NA	singlecell	0.681369	2.06964e-175	G1_enriched	0.455	NA	HEMA2	G1
AT1G09950	NA	singlecell	0.648439	1.11904e-171	G1_enriched	0.399	NA	RAS1	G1
AT1G10130	S_to_G2M	bulk	NA	NA	NA	NA	NA	ECA3	NA
AT1G10170	G1	bulk_singlecell	0.859399	9.95668e-107	G1_enriched	0.381	NA	ATNFXL1	NA
AT1G10290	S_to_G2M	bulk	NA	NA	NA	NA	NA	DRP2A	NA
AT1G10390	S_to_G2M	bulk	NA	NA	NA	NA	NA	NUP98A	NA
AT1G10470	G1	bulk	NA	NA	NA	NA	NA	ARR4	NA
AT1G10490	S_to_G2M	bulk	NA	NA	NA	NA	NA	NA	NA
AT1G10530	NA	singlecell	0.268082	6.42831e-07	S_enriched	0.109	NA	NA	NA
AT1G10560	S	bulk	NA	NA	NA	NA	NA	PUB18	NA
AT1G10580	G2M_1	bulk	NA	NA	NA	NA	NA	NA	NA
AT1G10590	G2M_2	bulk	NA	NA	NA	NA	NA	NA	NA
AT1G10630	G1_G2M	bulk	NA	NA	NA	NA	NA	ATARFA1F	NA
AT1G10670	G2M_G1	bulk_singlecell	0.355599	9.79817e-36	G1_enriched	0.084	NA	ACLA-1	NA
AT1G10690	NA	singlecell	0.380117	2.27512e-66	G1_enriched	0.273	NA	SMR8	NA
AT1G10700	G1_to_S	bulk_singlecell	0.410321	3.9596e-44	G1_enriched	0.28	NA	PRS3	NA
AT1G10760	S	bulk	NA	NA	NA	NA	NA	GWD1	NA
AT1G10840	G2M_1	bulk_singlecell	0.408672	2.18909e-52	G1_enriched	0.082	NA	TIF3H1	NA
AT1G10900	G2M_1	bulk	NA	NA	NA	NA	NA	PIP5K7	NA
AT1G10950	G2M_2	bulk_singlecell	0.288656	9.61231e-24	S_enriched	0.151	NA	TMN1	NA
AT1G11000	G1_to_S	bulk_singlecell	0.259554	2.57252e-27	G1_enriched	0.249	NA	MLO4	NA
AT1G11185	NA	singlecell	0.270039	2.67499e-78	G1_enriched	0.146	NA	NA	NA
AT1G11190	G1_to_S	bulk	NA	NA	NA	NA	NA	ENDO1	NA
AT1G11220	NA	singlecell	0.291428	2.89235e-31	G2M_enriched	0.145	NA	NA	G2M
AT1G11260	G1	bulk_singlecell	0.353895	9.37737e-05	S_enriched	0.097	NA	STP1	NA
AT1G11480	G2M_2	bulk	NA	NA	NA	NA	NA	NA	NA
AT1G11580	G2M_1	bulk	NA	NA	NA	NA	NA	ATPMEPCRA	NA
AT1G11650	G2M_1	bulk	NA	NA	NA	NA	NA	RBP45B	NA
AT1G11670	G1_to_S	bulk_singlecell	0.94781	1.96319e-90	G1_enriched	0.288	NA	DTX36	NA
AT1G11680	G2M_2	bulk	NA	NA	NA	NA	NA	CYP51G1	NA
AT1G11750	G2M_2	bulk	NA	NA	NA	NA	NA	CLPP6	NA
AT1G11840	G2M_G1	bulk_singlecell	0.260928	9.32761e-26	G1_enriched	0.103	NA	ATGLX1	NA
AT1G11860	G2M_2	bulk	NA	NA	NA	NA	NA	NA	NA
AT1G11910	G1	bulk_singlecell	0.383319	6.57748e-41	G1_enriched	0.139	NA	APA1	NA
AT1G11960	NA	singlecell	0.366147	5.19344e-138	G1_enriched	0.36	NA	NA	NA
AT1G12000	G2M_1	bulk	NA	NA	NA	NA	NA	PFP-BETA1	NA
AT1G12230	G2M_2	bulk_singlecell	0.254823	2.72492e-33	G1_enriched	0.233	NA	NA	NA
AT1G12240	G2M_1	bulk	NA	NA	NA	NA	NA	BFRUCT4	NA
AT1G12270	G2M_2	bulk	NA	NA	NA	NA	NA	HOP1	NA
AT1G12360	G1_to_S	bulk	NA	NA	NA	NA	NA	KEU	NA
AT1G12610	NA	singlecell	0.256304	1.05746e-11	G1_enriched	0.113	NA	DREB1F	NA
AT1G12650	G2M_2	bulk	NA	NA	NA	NA	NA	NA	NA
AT1G12740	G1_to_S	bulk_singlecell	0.742112	3.77217e-20	G1_enriched	0.172	NA	CYP87A2	NA
AT1G12780	NA	singlecell	0.375314	1.90124e-33	G1_enriched	0.21	NA	UGE1	NA
AT1G12840	S_to_G2M	bulk_singlecell	0.381809	2.80119e-38	G1_enriched	0.164	NA	VHA-C	NA
AT1G12910	G2M_1	bulk_singlecell	0.25102	4.79818e-51	G1_enriched	0.284	NA	LWD1	NA
AT1G12920	G2M_2	bulk	NA	NA	NA	NA	NA	ERF1-2	NA
AT1G13000	NA	singlecell	0.296367	1.45845e-25	S_enriched	0.191	NA	NA	S
AT1G13060	G2M_2	bulk	NA	NA	NA	NA	NA	PBE1	NA
AT1G13110	NA	singlecell	0.271267	1.22265e-44	S_enriched	0.14	NA	CYP71B7	NA
AT1G13160	G2M_1	bulk	NA	NA	NA	NA	NA	NA	NA
AT1G13210	G1_to_S	bulk	NA	NA	NA	NA	NA	ALA11	NA
AT1G13260	G1	bulk_singlecell	0.986377	8.64932e-165	G1_enriched	0.384	NA	RAV1	NA
AT1G13320	G2M_1	bulk	NA	NA	NA	NA	NA	PP2AA3	NA
AT1G13390	NA	singlecell	0.485411	1.12421e-66	G1_enriched	0.279	NA	NA	NA
AT1G13440	G2M_2	bulk	NA	NA	NA	NA	NA	GAPC2	NA
AT1G13480	NA	singlecell	0.307983	4.91025e-16	S_enriched	0.14	NA	NA	NA
AT1G13560	G2M_2	bulk_singlecell	0.315561	2.07524e-46	G1_enriched	0.199	NA	AAPT1	NA
AT1G13730	G2M_2	bulk	NA	NA	NA	NA	NA	NA	NA
AT1G13970	G1_to_S	bulk	NA	NA	NA	NA	NA	NA	NA
AT1G13980	G2M_1	bulk	NA	NA	NA	NA	NA	GN	NA
AT1G13990	NA	singlecell	0.320961	2.73611e-60	G1_enriched	0.302	NA	NA	NA
AT1G14000	NA	singlecell	0.284842	2.61018e-36	G1_enriched	0.262	NA	VIK	NA
AT1G14060	G2M_2	bulk	NA	NA	NA	NA	NA	NA	NA
AT1G14080	G1_to_S	bulk	NA	NA	NA	NA	NA	FUT6	NA
AT1G14210	G1	bulk_singlecell	0.395306	2.32269e-13	S_enriched	0.103	NA	NA	NA
AT1G14220	G1	bulk_singlecell	0.466864	1.38562e-08	S_enriched	0.148	NA	NA	NA
AT1G14300	G2M_1	bulk	NA	NA	NA	NA	NA	NA	NA
AT1G14320	G2M_2	bulk_singlecell	0.259372	1.92806e-28	G2M_enriched	0.003	NA	RPL10A	NA
AT1G14370	NA	singlecell	0.421825	1.88167e-88	G1_enriched	0.273	NA	PBL2	NA
AT1G14400	G1_G2M	bulk	NA	NA	NA	NA	NA	UBC1	NA
AT1G14450	NA	singlecell	0.266248	5.78941e-23	G2M_enriched	0.009	NA	NA	NA
AT1G14510	G2M_1	bulk	NA	NA	NA	NA	NA	AL7	NA
AT1G14570	G2M_1	bulk	NA	NA	NA	NA	NA	PUX7	NA
AT1G14610	G2M_1	bulk_singlecell	0.262983	9.63981e-16	S_enriched	0.123	NA	TWN2	NA
AT1G14620	G2M_2	bulk_singlecell	0.321945	6.37241e-21	G1_enriched	0.094	NA	DECOY	NA
AT1G14650	G2M_2	bulk	NA	NA	NA	NA	NA	NA	NA
AT1G14670	G1	bulk_singlecell	0.252704	3.18753e-28	G1_enriched	0.199	NA	TMN2	NA
AT1G14710	G2M_2	bulk	NA	NA	NA	NA	NA	NA	NA
AT1G14810	G2M_2	bulk_singlecell	0.269086	1.8367e-09	G1_enriched	0.039	NA	NA	NA
AT1G14830	S_to_G2M	bulk	NA	NA	NA	NA	NA	DRP1C	NA
AT1G14850	G2M_1	bulk	NA	NA	NA	NA	NA	NUP155	NA
AT1G14860	NA	singlecell	0.865812	2.91855e-180	G1_enriched	0.468	NA	NUDT18	G1
AT1G14870	NA	singlecell	1.92392	2.69178e-92	G1_enriched	0.297	NA	PCR2	NA
AT1G14980	G2M_2	bulk_singlecell	0.372537	1.80996e-27	S_enriched	0.085	NA	CPN10	NA
AT1G149801	NA	singlecell	0.455533	1.33136e-40	G2M_enriched	0.021	NA	NA	G2M
AT1G15100	G1	bulk_singlecell	0.883707	2.97338e-85	G1_enriched	0.258	NA	RHA2A	NA
AT1G15110	NA	singlecell	0.325157	2.64818e-84	G1_enriched	0.335	NA	NA	NA
AT1G15120	G1_G2M	bulk	NA	NA	NA	NA	NA	NA	NA
AT1G15200	G2M_2	bulk	NA	NA	NA	NA	NA	NA	NA
AT1G15210	S_to_G2M	bulk	NA	NA	NA	NA	NA	ABCG35	NA
AT1G15270	G1_G2M	bulk_singlecell	0.636192	3.98252e-130	S_enriched	0.044	NA	NA	NA
AT1G152701	NA	singlecell	0.3155	7.4326e-47	G2M_enriched	0.032	NA	NA	G2M
AT1G15280	G2M_1	bulk	NA	NA	NA	NA	NA	NA	NA
AT1G15330	NA	singlecell	0.563002	9.50107e-145	G1_enriched	0.331	NA	PV42A	NA
AT1G15340	G2M_2	bulk	NA	NA	NA	NA	NA	MBD10	NA
AT1G15385	G1	bulk_singlecell	0.488462	9.79122e-10	S_enriched	0.154	NA	NA	S
AT1G15400	NA	singlecell	0.29259	3.23521e-15	S_enriched	0.145	NA	NA	NA
AT1G15420	G2M_2	bulk	NA	NA	NA	NA	NA	NA	NA
AT1G15430	NA	singlecell	0.562409	9.14036e-142	G1_enriched	0.432	NA	NA	G1
AT1G15440	G2M_1	bulk	NA	NA	NA	NA	NA	PWP2	NA
AT1G15500	G2M_2	bulk	NA	NA	NA	NA	NA	AATP2	NA
AT1G15570	S	bulk	NA	NA	NA	NA	NA	CYCA2-3	NA
AT1G15670	G1_to_S	bulk	NA	NA	NA	NA	NA	NA	NA
AT1G15690	G2M_2	bulk_singlecell	0.299168	9.68203e-15	S_enriched	0.049	NA	AVP1	NA
AT1G15750	G2M_1	bulk	NA	NA	NA	NA	NA	TPL	NA
AT1G15800	NA	singlecell	0.360298	2.47459e-79	G1_enriched	0.353	NA	NA	NA
AT1G15930	G2M_G1	bulk_singlecell	0.283319	3.18782e-26	G2M_enriched	-0.013	NA	RPS12A	NA
AT1G16000	NA	singlecell	0.385667	8.05415e-43	S_enriched	0.152	NA	NA	NA
AT1G16180	G1	bulk_singlecell	0.496902	6.27147e-63	G1_enriched	0.315	NA	NA	NA
AT1G16190	G2M_2	bulk	NA	NA	NA	NA	NA	RAD23A	NA
AT1G16240	NA	singlecell	0.499806	1.08484e-82	G1_enriched	0.332	NA	SYP51	NA
AT1G16270	S_to_G2M	bulk	NA	NA	NA	NA	NA	NA	NA
AT1G16300	S_to_G2M	bulk	NA	NA	NA	NA	NA	GAPCP2	NA
AT1G16350	G2M_1	bulk	NA	NA	NA	NA	NA	NA	NA
AT1G16470	S_to_G2M	bulk	NA	NA	NA	NA	NA	PAB1	NA
AT1G16560	G2M_2	bulk	NA	NA	NA	NA	NA	NA	NA
AT1G16610	G2M_2	bulk	NA	NA	NA	NA	NA	SR45	NA
AT1G16630	NA	singlecell	0.649981	1.87608e-85	G2M_enriched	0.268	G2M	NA	G2M
AT1G16670	NA	singlecell	0.269165	1.04907e-87	G1_enriched	0.256	NA	CRPK1	NA
AT1G16700	G2M_1	bulk	NA	NA	NA	NA	NA	NA	NA
AT1G16740	G2M_G1	bulk_singlecell	0.375326	1.32176e-37	G2M_enriched	0.031	NA	NA	G2M
AT1G16840	NA	singlecell	0.667044	1.22187e-137	G1_enriched	0.434	NA	NA	G1
AT1G16870	G2M_1	bulk	NA	NA	NA	NA	NA	NA	NA
AT1G16890	G1_G2M	bulk_singlecell	0.331503	2.2637e-48	G1_enriched	0.081	NA	UBC36	NA
AT1G16900	S_to_G2M	bulk	NA	NA	NA	NA	NA	ALG9	NA
AT1G16905	G1_to_S	bulk	NA	NA	NA	NA	NA	NA	NA
AT1G16920	G2M_1	bulk	NA	NA	NA	NA	NA	RABA1B	NA
AT1G16970	G2M_1	bulk	NA	NA	NA	NA	NA	KU70	NA
AT1G17080	NA	singlecell	0.324187	5.47403e-28	G1_enriched	0.225	NA	NA	NA
AT1G17110	S_to_G2M	bulk	NA	NA	NA	NA	NA	UBP15	NA
AT1G17130	G2M_2	bulk	NA	NA	NA	NA	NA	NA	NA
AT1G17147	NA	singlecell	0.318185	2.46457e-69	G1_enriched	0.315	NA	VQ1	NA
AT1G17170	G1	bulk	NA	NA	NA	NA	NA	GSTU24	NA
AT1G17180	G1	bulk_singlecell	0.379205	3.69716e-05	S_enriched	0.077	NA	GSTU25	NA
AT1G17190	G1	bulk_singlecell	1.86414	2.96624e-186	G1_enriched	0.284	NA	GSTU26	NA
AT1G17210	S_to_G2M	bulk	NA	NA	NA	NA	NA	ATILP1	NA
AT1G17290	G2M_1	bulk_singlecell	0.495653	9.82054e-60	G1_enriched	0.218	NA	ALAAT1	NA
AT1G17370	G2M_1	bulk	NA	NA	NA	NA	NA	UBP1B	NA
AT1G17420	NA	singlecell	0.255592	1.29693e-127	G1_enriched	0.262	NA	LOX3	NA
AT1G17470	G2M_1	bulk	NA	NA	NA	NA	NA	DRG1	NA
AT1G17620	G1	bulk_singlecell	0.868707	6.96761e-77	G1_enriched	0.318	NA	NA	NA
AT1G17690	G2M_1	bulk	NA	NA	NA	NA	NA	NOF1	NA
AT1G17720	NA	singlecell	0.477813	1.12689e-83	S_enriched	0.307	S	PP2AB2	S
AT1G17860	NA	singlecell	0.559279	1.25692e-14	S_enriched	0.141	NA	KTI2	NA
AT1G17880	G2M_2	bulk	NA	NA	NA	NA	NA	BTF3	NA
AT1G17890	G1	bulk	NA	NA	NA	NA	NA	GER2	NA
AT1G18070	G2M_1	bulk	NA	NA	NA	NA	NA	NA	NA
AT1G18080	G2M_2	bulk_singlecell	0.264087	7.84778e-21	G2M_enriched	0.003	NA	RACK1A	NA
AT1G18210	G1	bulk	NA	NA	NA	NA	NA	CML27	NA
AT1G18250	G2M_2	bulk_singlecell	0.458523	0.00111067	G2M_enriched	0.056	NA	ATLP-1	G2M
AT1G18370	S_to_G2M	bulk_singlecell	0.568228	2.89543e-59	G2M_enriched	0.228	NA	KIN7A	G2M
AT1G18450	G2M_1	bulk	NA	NA	NA	NA	NA	ARP4	NA
AT1G18470	G1_to_S	bulk	NA	NA	NA	NA	NA	NA	NA
AT1G18480	G2M_1	bulk	NA	NA	NA	NA	NA	SLP2	NA
AT1G18500	G2M_1	bulk	NA	NA	NA	NA	NA	IPMS1	NA
AT1G18540	G2M_2	bulk_singlecell	0.250478	1.29537e-13	S_enriched	0.076	NA	RPL6A	NA
AT1G18640	G2M_2	bulk	NA	NA	NA	NA	NA	PSP	NA
AT1G18720	NA	singlecell	0.347133	2.9506e-51	G1_enriched	0.299	NA	NA	NA
AT1G18740	S	bulk_singlecell	1.035	2.33291e-115	G1_enriched	0.348	NA	NA	NA
AT1G18800	G2M_2	bulk	NA	NA	NA	NA	NA	NRP2	NA
AT1G19000	G1	bulk_singlecell	0.416319	2.63673e-70	G1_enriched	0.307	NA	NA	NA
AT1G19020	NA	singlecell	0.538483	4.3072e-51	G1_enriched	0.283	NA	NA	NA
AT1G19110	S_to_G2M	bulk	NA	NA	NA	NA	NA	NA	NA
AT1G19140	G2M_1	bulk	NA	NA	NA	NA	NA	NA	NA
AT1G19180	G1	bulk_singlecell	1.72472	1.882e-279	G1_enriched	0.422	NA	TIFY10A	G1
AT1G19310	NA	singlecell	0.658527	8.77127e-107	G1_enriched	0.355	NA	NA	NA
AT1G19380	NA	singlecell	0.251229	2.31643e-49	G1_enriched	0.241	NA	NA	NA
AT1G19520	G2M_1	bulk	NA	NA	NA	NA	NA	NFD5	NA
AT1G19580	G2M_1	bulk	NA	NA	NA	NA	NA	GAMMACA1	NA
AT1G19770	G1	bulk_singlecell	0.915056	3.2654e-162	G1_enriched	0.464	NA	PUP14	G1
AT1G19850	S_to_G2M	bulk	NA	NA	NA	NA	NA	ARF5	NA
AT1G19870	G2M_2	bulk_singlecell	0.301555	1.03455e-26	S_enriched	0.167	NA	IQD32	S
AT1G19880	G2M_1	bulk	NA	NA	NA	NA	NA	NA	NA
AT1G19910	G1	bulk	NA	NA	NA	NA	NA	VHA-C2	NA
AT1G19920	G2M_2	bulk	NA	NA	NA	NA	NA	APS2	NA
AT1G20010	G2M_2	bulk	NA	NA	NA	NA	NA	TUBB5	NA
AT1G20050	G1_G2M	bulk_singlecell	0.352245	7.62831e-33	G1_enriched	0.153	NA	HYD1	NA
AT1G20070	NA	singlecell	1.07486	1.32038e-82	G1_enriched	0.298	NA	NA	NA
AT1G20090	G2M_1	bulk	NA	NA	NA	NA	NA	ARAC4	NA
AT1G20100	G1	bulk_singlecell	0.470008	3.84066e-54	G1_enriched	0.227	NA	NA	NA
AT1G20200	G2M_1	bulk	NA	NA	NA	NA	NA	RPN3A	NA
AT1G20220	G2M_2	bulk_singlecell	0.291745	7.52538e-11	G2M_enriched	-0.002	NA	NA	NA
AT1G20260	G1_to_S	bulk_singlecell	0.293378	1.54212e-22	G1_enriched	0.205	NA	VHA-B3	NA
AT1G20330	G2M_1	bulk	NA	NA	NA	NA	NA	SMT2	NA
AT1G20370	G2M_1	bulk	NA	NA	NA	NA	NA	NA	NA
AT1G20440	G1_to_S	bulk_singlecell	0.64431	5.54316e-64	G1_enriched	0.314	NA	COR47	NA
AT1G20450	G1	bulk_singlecell	1.64105	1.34088e-88	G1_enriched	0.271	NA	ERD10	NA
AT1G20510	G2M_1	bulk_singlecell	0.429696	1.00306e-109	G1_enriched	0.401	NA	4CLL5	G1
AT1G20580	G2M_G1	bulk	NA	NA	NA	NA	NA	SMD3B	NA
AT1G20610	NA	singlecell	0.477706	2.27173e-65	G2M_enriched	0.24	G2M	CYCB2-3	G2M
AT1G20696	G1	bulk	NA	NA	NA	NA	NA	HMGB3	NA
AT1G20823	NA	singlecell	0.754689	7.80806e-154	G1_enriched	0.424	NA	ATL80	G1
AT1G20920	NA	singlecell	0.254246	1.45255e-41	S_enriched	0.242	NA	RH42	S
AT1G20930	NA	singlecell	0.783904	1.49519e-75	G2M_enriched	0.261	G2M	CDKB2-2	G2M
AT1G20950	G2M_1	bulk	NA	NA	NA	NA	NA	PFP-ALPHA1	NA
AT1G20960	G2M_1	bulk_singlecell	0.462688	9.65862e-36	S_enriched	0.102	NA	BRR2A	NA
AT1G20970	G1	bulk_singlecell	0.438373	1.31332e-37	S_enriched	0.21	NA	NA	S
AT1G20980	S_to_G2M	bulk	NA	NA	NA	NA	NA	SPL14	NA
AT1G21000	NA	singlecell	0.805385	6.65173e-198	G1_enriched	0.487	NA	NA	G1
AT1G21010	G1	bulk_singlecell	0.718424	8.96797e-71	G1_enriched	0.316	NA	NA	NA
AT1G21080	S_to_G2M	bulk	NA	NA	NA	NA	NA	NA	NA
AT1G21120	NA	singlecell	0.542048	9.90942e-18	G1_enriched	0.085	NA	NA	NA
AT1G21310	NA	singlecell	0.454323	2.69483e-11	S_enriched	0.084	NA	EXT3	NA
AT1G21340	G1_to_S	bulk_singlecell	0.946612	6.1104e-49	G1_enriched	0.196	NA	DOF1.2	NA
AT1G21630	G2M_1	bulk	NA	NA	NA	NA	NA	NA	NA
AT1G21680	NA	singlecell	0.311875	5.28778e-95	G1_enriched	0.227	NA	NA	NA
AT1G21690	G2M_1	bulk	NA	NA	NA	NA	NA	EMB1968	NA
AT1G21720	G2M_2	bulk_singlecell	0.416811	9.45819e-60	G1_enriched	0.045	NA	PBC1	NA
AT1G21750	G2M_G1	bulk_singlecell	0.292024	5.80583e-13	S_enriched	0.105	NA	PDIL1-1	NA
AT1G22190	S	bulk_singlecell	0.884053	1.00617e-67	G1_enriched	0.212	NA	RAP2-13	NA
AT1G22200	G2M_1	bulk	NA	NA	NA	NA	NA	NA	NA
AT1G22270	G2M_2	bulk_singlecell	0.320503	1.60873e-15	G2M_enriched	0.008	NA	TRM112A	NA
AT1G22280	G1	bulk_singlecell	0.562308	8.23738e-115	G1_enriched	0.412	NA	PAPP2C	G1
AT1G22300	G2M_G1	bulk_singlecell	0.287739	1.281e-39	G1_enriched	0.009	NA	GRF10	NA
AT1G22360	G1	bulk_singlecell	0.26804	3.56598e-18	S_enriched	0.172	NA	UGT85A2	S
AT1G22400	G1	bulk_singlecell	0.277735	6.32128e-20	S_enriched	0.176	NA	UGT85A1	S
AT1G22410	G2M_1	bulk	NA	NA	NA	NA	NA	NA	NA
AT1G22440	NA	singlecell	0.30392	7.51637e-23	G1_enriched	0.166	NA	NA	NA
AT1G22450	G2M_G1	bulk	NA	NA	NA	NA	NA	COX6B-1	NA
AT1G22510	NA	singlecell	0.300512	6.37477e-76	G1_enriched	0.336	NA	NA	NA
AT1G22520	G2M_G1	bulk	NA	NA	NA	NA	NA	NA	NA
AT1G22780	G2M_2	bulk	NA	NA	NA	NA	NA	RPS18C	NA
AT1G22810	NA	singlecell	0.29549	1.01295e-43	G1_enriched	0.227	NA	ERF019	NA
AT1G22840	G2M_2	bulk_singlecell	0.29147	1.10147e-44	G2M_enriched	0.003	NA	CYTC-1	NA
AT1G22880	G1	bulk	NA	NA	NA	NA	NA	CEL5	NA
AT1G22920	G2M_1	bulk	NA	NA	NA	NA	NA	CSN5A	NA
AT1G22985	NA	singlecell	0.553299	1.04298e-97	G1_enriched	0.282	NA	ERF069	NA
AT1G23040	NA	singlecell	0.410884	1.97825e-08	S_enriched	0.114	NA	NA	NA
AT1G23150	NA	singlecell	0.266011	3.4447e-08	G1_enriched	0.101	NA	NA	NA
AT1G23160	G1_to_S	bulk	NA	NA	NA	NA	NA	NA	NA
AT1G23170	S_to_G2M	bulk	NA	NA	NA	NA	NA	NA	NA
AT1G23190	G1	bulk	NA	NA	NA	NA	NA	PGM3	NA
AT1G23280	G2M_2	bulk	NA	NA	NA	NA	NA	NA	NA
AT1G23290	NA	singlecell	0.303853	9.18503e-29	G2M_enriched	0.004	NA	RPL27AB	NA
AT1G23440	NA	singlecell	0.346564	1.12899e-53	G1_enriched	0.288	NA	NA	NA
AT1G23490	G1_G2M	bulk	NA	NA	NA	NA	NA	ARF2-A	NA
AT1G23710	G1_to_S	bulk_singlecell	0.794875	3.13538e-129	G1_enriched	0.376	NA	NA	NA
AT1G23820	G2M_2	bulk	NA	NA	NA	NA	NA	SPDSYN1	NA
AT1G23870	NA	singlecell	0.283754	3.82298e-91	G1_enriched	0.32	NA	TPS9	NA
AT1G23900	S_to_G2M	bulk	NA	NA	NA	NA	NA	GAMMA-ADR	NA
AT1G23960	NA	singlecell	0.295558	1.04774e-62	G1_enriched	0.33	NA	NA	NA
AT1G24050	G2M_2	bulk	NA	NA	NA	NA	NA	NA	NA
AT1G24180	G2M_2	bulk	NA	NA	NA	NA	NA	IAR4	NA
AT1G24267	G2M_1	bulk	NA	NA	NA	NA	NA	NA	NA
AT1G24360	G2M_2	bulk	NA	NA	NA	NA	NA	NA	NA
AT1G24510	G2M_1	bulk	NA	NA	NA	NA	NA	CCT5	NA
AT1G24764	NA	singlecell	0.340572	1.93747e-42	S_enriched	0.251	S	ATMAP70-2	S
AT1G24880	NA	singlecell	0.795016	7.39778e-191	S_enriched	0.521	S	NA	S
AT1G25220	NA	singlecell	0.947026	2.75001e-140	G1_enriched	0.325	NA	ASB1	NA
AT1G25230	G1_to_S	bulk	NA	NA	NA	NA	NA	NA	NA
AT1G25260	G2M_2	bulk_singlecell	0.283971	0.000123253	G1_enriched	0.005	NA	NA	NA
AT1G25275	G1	bulk_singlecell	0.629625	4.98627e-10	S_enriched	0.094	NA	NA	NA
AT1G25350	G2M_1	bulk	NA	NA	NA	NA	NA	OVA9	NA
AT1G25400	G1	bulk_singlecell	1.81093	4.54062e-161	G1_enriched	0.429	NA	NA	G1
AT1G25490	S_to_G2M	bulk	NA	NA	NA	NA	NA	PP2AA1	NA
AT1G25550	G1_to_S	bulk_singlecell	0.256173	3.94211e-25	G1_enriched	0.216	NA	HHO3	NA
AT1G25560	G1_to_S	bulk_singlecell	0.614032	1.54859e-80	G1_enriched	0.288	NA	TEM1	NA
AT1G25682	NA	singlecell	0.314786	1.99918e-64	G1_enriched	0.328	NA	NA	NA
AT1G26110	G2M_1	bulk	NA	NA	NA	NA	NA	DCP5	NA
AT1G26170	G2M_1	bulk	NA	NA	NA	NA	NA	NA	NA
AT1G26270	G2M_2	bulk_singlecell	0.463869	5.09628e-89	G1_enriched	0.345	NA	PI4KG5	NA
AT1G26460	G2M_1	bulk	NA	NA	NA	NA	NA	NA	NA
AT1G26470	G2M_2	bulk	NA	NA	NA	NA	NA	NA	NA
AT1G26630	G2M_G1	bulk	NA	NA	NA	NA	NA	ELF5A-2	NA
AT1G26690	NA	singlecell	0.265573	3.60345e-55	G1_enriched	0.303	NA	NA	NA
AT1G26750	G2M_2	bulk	NA	NA	NA	NA	NA	NA	NA
AT1G26760	NA	singlecell	0.295507	8.28322e-48	G2M_enriched	0.168	NA	ATXR1	G2M
AT1G26820	G1_to_S	bulk	NA	NA	NA	NA	NA	RNS3	NA
AT1G26850	G2M_1	bulk	NA	NA	NA	NA	NA	NA	NA
AT1G26880	G2M_2	bulk_singlecell	0.474228	1.1669e-57	G2M_enriched	0.03	NA	RPL34A	G2M
AT1G26920	NA	singlecell	0.364733	9.14188e-36	G1_enriched	0.2	NA	NA	NA
AT1G27000	G1_G2M	bulk	NA	NA	NA	NA	NA	NA	NA
AT1G27090	G2M_1	bulk	NA	NA	NA	NA	NA	NA	NA
AT1G27100	G1_to_S	bulk_singlecell	0.545421	3.01085e-85	G1_enriched	0.313	NA	NA	NA
AT1G27130	G2M_G1	bulk	NA	NA	NA	NA	NA	GSTU13	NA
AT1G27210	S	bulk	NA	NA	NA	NA	NA	TOR1L4	NA
AT1G27290	NA	singlecell	0.891369	2.43062e-206	G1_enriched	0.497	NA	NA	G1
AT1G27310	G2M_G1	bulk	NA	NA	NA	NA	NA	NTF2A	NA
AT1G27330	NA	singlecell	0.374377	5.54031e-26	S_enriched	0.136	NA	NA	NA
AT1G27340	S_to_G2M	bulk	NA	NA	NA	NA	NA	FBX6	NA
AT1G27350	NA	singlecell	0.325554	8.74425e-13	S_enriched	0.067	NA	NA	NA
AT1G27390	G2M_1	bulk	NA	NA	NA	NA	NA	TOM20-2	NA
AT1G27400	G2M_G1	bulk_singlecell	0.4906	3.72313e-61	G2M_enriched	-0.001	NA	RPL17A	NA
AT1G27435	G2M_G1	bulk_singlecell	0.392243	3.36339e-36	S_enriched	0.101	NA	NA	NA
AT1G27450	G2M_2	bulk	NA	NA	NA	NA	NA	APT1	NA
AT1G27470	G2M_1	bulk	NA	NA	NA	NA	NA	NA	NA
AT1G27530	G2M_2	bulk_singlecell	0.30952	1.45719e-20	G2M_enriched	-0.016	NA	NA	NA
AT1G27650	G2M_2	bulk	NA	NA	NA	NA	NA	U2AF35A	NA
AT1G27730	G1	bulk_singlecell	0.304992	8.52367e-31	G1_enriched	0.257	NA	ZAT10	NA
AT1G27760	NA	singlecell	0.577075	3.25098e-103	G1_enriched	0.38	NA	SAT32	NA
AT1G27770	S_to_G2M	bulk_singlecell	0.274988	4.30687e-37	G1_enriched	0.262	NA	ACA1	NA
AT1G27970	G2M_G1	bulk	NA	NA	NA	NA	NA	NTF2B	NA
AT1G28060	G2M_2	bulk	NA	NA	NA	NA	NA	RDM16	NA
AT1G28190	NA	singlecell	0.324594	1.71282e-56	G1_enriched	0.244	NA	NA	NA
AT1G28290	G1	bulk	NA	NA	NA	NA	NA	AGP31	NA
AT1G28330	NA	singlecell	1.18436	7.96552e-220	G1_enriched	0.479	NA	DRM1	G1
AT1G28350	G2M_1	bulk	NA	NA	NA	NA	NA	NA	NA
AT1G28380	G1_to_S	bulk_singlecell	0.595618	8.04414e-207	G1_enriched	0.495	NA	NSL1	G1
AT1G28440	G1_to_S	bulk	NA	NA	NA	NA	NA	HSL1	NA
AT1G29150	G2M_1	bulk	NA	NA	NA	NA	NA	RPN6	NA
AT1G29250	G2M_2	bulk	NA	NA	NA	NA	NA	NA	NA
AT1G29280	NA	singlecell	0.390922	1.89985e-31	G1_enriched	0.221	NA	WRKY65	NA
AT1G29290	NA	singlecell	0.286081	5.46926e-26	G1_enriched	0.198	NA	CEP14	NA
AT1G29310	G2M_1	bulk	NA	NA	NA	NA	NA	NA	NA
AT1G29320	G2M_1	bulk	NA	NA	NA	NA	NA	NA	NA
AT1G29330	NA	singlecell	0.564671	3.27307e-85	G1_enriched	0.267	NA	ERD2A	NA
AT1G29340	G1	bulk_singlecell	0.543679	1.15998e-114	G1_enriched	0.411	NA	PUB17	G1
AT1G29350	G2M_1	bulk	NA	NA	NA	NA	NA	NA	NA
AT1G29370	G2M_1	bulk	NA	NA	NA	NA	NA	NA	NA
AT1G29400	G1_to_S	bulk	NA	NA	NA	NA	NA	ML5	NA
AT1G29418	NA	singlecell	0.266762	1.54274e-48	S_enriched	0.251	S	NA	S
AT1G29470	G2M_G1	bulk_singlecell	0.461784	8.49978e-44	S_enriched	0.091	NA	NA	NA
AT1G29640	NA	singlecell	0.393687	5.42753e-67	G1_enriched	0.349	NA	NA	NA
AT1G29850	G2M_G1	bulk_singlecell	0.336761	8.16403e-33	G2M_enriched	-0.007	NA	NA	NA
AT1G29880	G2M_1	bulk	NA	NA	NA	NA	NA	NA	NA
AT1G29900	G2M_1	bulk	NA	NA	NA	NA	NA	CARB	NA
AT1G29940	G2M_1	bulk	NA	NA	NA	NA	NA	NRPA2	NA
AT1G29950	G2M_1	bulk	NA	NA	NA	NA	NA	BHLH144	NA
AT1G29970	NA	singlecell	0.296951	1.54247e-84	G1_enriched	0.342	NA	RPL18AA	NA
AT1G29980	G2M_1	bulk	NA	NA	NA	NA	NA	NA	NA
AT1G29990	G2M_2	bulk	NA	NA	NA	NA	NA	PFD6	NA
AT1G30120	G2M_2	bulk	NA	NA	NA	NA	NA	PDH-E1 BETA	NA
AT1G30230	G2M_2	bulk_singlecell	0.393685	5.5465e-36	G1_enriched	-0.005	NA	NA	NA
AT1G30360	G2M_2	bulk	NA	NA	NA	NA	NA	ERD4	NA
AT1G30400	G2M_1	bulk	NA	NA	NA	NA	NA	ABCC1	NA
AT1G30440	S	bulk	NA	NA	NA	NA	NA	NA	NA
AT1G30470	G2M_1	bulk	NA	NA	NA	NA	NA	NA	NA
AT1G30510	G2M_2	bulk	NA	NA	NA	NA	NA	RFNR2	NA
AT1G30580	G2M_1	bulk_singlecell	0.339104	2.13113e-31	G1_enriched	0.025	NA	YchF1	NA
AT1G30590	S_to_G2M	bulk	NA	NA	NA	NA	NA	NA	NA
AT1G30630	G2M_G1	bulk	NA	NA	NA	NA	NA	NA	NA
AT1G30690	G2M_2	bulk_singlecell	0.612504	1.46524e-19	G2M_enriched	0.096	NA	PATL4	G2M
AT1G30700	G1_to_S	bulk_singlecell	0.444675	3.87179e-28	G1_enriched	0.162	NA	NA	NA
AT1G30720	G1_to_S	bulk_singlecell	0.46566	1.22475e-41	G1_enriched	0.188	NA	NA	NA
AT1G30730	G1_to_S	bulk_singlecell	1.03056	4.79906e-59	G1_enriched	0.264	NA	NA	NA
AT1G30820	G2M_1	bulk_singlecell	0.979364	8.61501e-168	G1_enriched	0.426	NA	NA	G1
AT1G31130	G1	bulk_singlecell	0.415453	9.85353e-75	G1_enriched	0.327	NA	NA	NA
AT1G31180	G2M_1	bulk	NA	NA	NA	NA	NA	ATIMD3	NA
AT1G31335	NA	singlecell	0.748979	5.12658e-42	G2M_enriched	0.171	NA	NA	G2M
AT1G31660	G2M_1	bulk	NA	NA	NA	NA	NA	NA	NA
AT1G31730	S_to_G2M	bulk	NA	NA	NA	NA	NA	NA	NA
AT1G31780	S_to_G2M	bulk	NA	NA	NA	NA	NA	NA	NA
AT1G31812	G2M_G1	bulk_singlecell	0.571452	5.62094e-74	S_enriched	0.049	NA	ACBP6	NA
AT1G318121	NA	singlecell	0.251054	1.69878e-13	G2M_enriched	0.013	NA	NA	NA
AT1G31817	G2M_2	bulk	NA	NA	NA	NA	NA	NFD3	NA
AT1G31850	G2M_1	bulk	NA	NA	NA	NA	NA	NA	NA
AT1G31860	G2M_1	bulk_singlecell	0.337108	7.65728e-31	G1_enriched	0.152	NA	HISN2	NA
AT1G31910	G2M_1	bulk	NA	NA	NA	NA	NA	PMK	NA
AT1G31950	S	bulk	NA	NA	NA	NA	NA	NA	NA
AT1G31970	G2M_2	bulk	NA	NA	NA	NA	NA	RH5	NA
AT1G32050	G2M_G1	bulk_singlecell	0.463819	9.40024e-77	G1_enriched	0.149	NA	SCAMP4	NA
AT1G32190	G2M_1	bulk	NA	NA	NA	NA	NA	NA	NA
AT1G32210	G1_G2M	bulk	NA	NA	NA	NA	NA	DAD1	NA
AT1G32230	G1_to_S	bulk_singlecell	0.437251	3.17367e-20	G1_enriched	0.195	NA	RCD1	NA
AT1G32440	G2M_2	bulk	NA	NA	NA	NA	NA	PKP3	NA
AT1G32460	NA	singlecell	0.268674	3.33694e-24	G1_enriched	0.18	NA	NA	NA
AT1G324601	NA	singlecell	0.2731	1.95505e-12	S_enriched	0.144	NA	NA	NA
AT1G32490	G2M_1	bulk	NA	NA	NA	NA	NA	ESP3	NA
AT1G32580	G2M_2	bulk	NA	NA	NA	NA	NA	MORF5	NA
AT1G32640	NA	singlecell	0.859436	2.67865e-139	G1_enriched	0.318	NA	MYC2	NA
AT1G32700	NA	singlecell	0.596405	1.24003e-135	G1_enriched	0.41	NA	NA	G1
AT1G32790	G1_G2M	bulk	NA	NA	NA	NA	NA	CID11	NA
AT1G32920	G1	bulk_singlecell	0.415544	3.1859e-12	S_enriched	0.091	NA	NA	NA
AT1G32928	NA	singlecell	0.390057	3.11378e-73	G1_enriched	0.336	NA	NA	NA
AT1G33040	G2M_2	bulk	NA	NA	NA	NA	NA	NACA5	NA
AT1G33120	G2M_2	bulk	NA	NA	NA	NA	NA	RPL9B	NA
AT1G33140	G2M_2	bulk	NA	NA	NA	NA	NA	RPL9B	NA
AT1G33230	G1_to_S	bulk	NA	NA	NA	NA	NA	NA	NA
AT1G33280	G1_to_S	bulk_singlecell	0.316532	1.6646e-06	S_enriched	0.128	NA	BRN1	NA
AT1G33410	G2M_1	bulk	NA	NA	NA	NA	NA	SAR1	NA
AT1G33590	G1	bulk_singlecell	0.906739	4.68147e-53	G1_enriched	0.286	NA	NA	NA
AT1G33600	NA	singlecell	0.277839	2.71572e-39	G1_enriched	0.138	NA	NA	NA
AT1G33610	G1_to_S	bulk	NA	NA	NA	NA	NA	NA	NA
AT1G33680	G2M_1	bulk	NA	NA	NA	NA	NA	NA	NA
AT1G33750	S	bulk	NA	NA	NA	NA	NA	TPS22	NA
AT1G33980	G2M_1	bulk	NA	NA	NA	NA	NA	ATUPF3	NA
AT1G34030	G2M_2	bulk	NA	NA	NA	NA	NA	RPS18C	NA
AT1G34110	G2M_1	bulk	NA	NA	NA	NA	NA	NA	NA
AT1G34130	G2M_1	bulk	NA	NA	NA	NA	NA	STT3B	NA
AT1G34355	NA	singlecell	0.383955	3.5304e-63	G2M_enriched	0.208	NA	PS1	G2M
AT1G34370	G1	bulk_singlecell	0.480257	2.87795e-77	G1_enriched	0.311	NA	STOP1	NA
AT1G34418	NA	singlecell	0.590519	0	G1_enriched	0.619	G1	NA	G1
AT1G34430	G2M_2	bulk	NA	NA	NA	NA	NA	EMB3003	NA
AT1G34550	S_to_G2M	bulk	NA	NA	NA	NA	NA	EMB2756	NA
AT1G35160	G2M_2	bulk	NA	NA	NA	NA	NA	GF14 PHI	NA
AT1G35580	G1	bulk_singlecell	0.271798	1.15462e-20	G1_enriched	0.156	NA	CINV1	NA
AT1G35670	NA	singlecell	0.6146	5.80925e-102	G1_enriched	0.375	NA	CPK11	NA
AT1G35720	G1_to_S	bulk	NA	NA	NA	NA	NA	ANN1	NA
AT1G35780	S	bulk	NA	NA	NA	NA	NA	NA	NA
AT1G36060	G1_to_S	bulk_singlecell	0.994554	2.27078e-62	S_enriched	0.237	NA	ERF055	S
AT1G36160	G1	bulk_singlecell	0.296596	1.24861e-28	S_enriched	0.213	NA	ACC1	S
AT1G36310	G2M_2	bulk	NA	NA	NA	NA	NA	TRM9	NA
AT1G36730	G2M_2	bulk	NA	NA	NA	NA	NA	NA	NA
AT1G37130	G1_to_S	bulk_singlecell	0.264562	3.2382e-18	S_enriched	0.175	NA	NIA2	S
AT1G41830	G1	bulk	NA	NA	NA	NA	NA	SKS6	NA
AT1G41880	G2M_G1	bulk_singlecell	0.349714	1.82003e-41	G2M_enriched	0.009	NA	RPL35AB	NA
AT1G42440	G2M_1	bulk	NA	NA	NA	NA	NA	NA	NA
AT1G42960	G2M_G1	bulk	NA	NA	NA	NA	NA	NA	NA
AT1G43130	G1_to_S	bulk	NA	NA	NA	NA	NA	LCV2	NA
AT1G43170	G2M_2	bulk	NA	NA	NA	NA	NA	ARP1	NA
AT1G43190	G2M_2	bulk	NA	NA	NA	NA	NA	PTB3	NA
AT1G43670	NA	singlecell	0.269587	3.94048e-33	G1_enriched	0.244	NA	CYFBP	NA
AT1G43690	G2M_1	bulk	NA	NA	NA	NA	NA	NA	NA
AT1G43710	G2M_2	bulk	NA	NA	NA	NA	NA	SDC	NA
AT1G43890	G1_G2M	bulk_singlecell	0.526012	8.66174e-92	G1_enriched	0.116	NA	RABC1	NA
AT1G44110	NA	singlecell	0.524339	2.33196e-72	G2M_enriched	0.236	G2M	CYCA1-1	G2M
AT1G44350	NA	singlecell	0.254511	1.7909e-68	G1_enriched	0.206	NA	ILL6	NA
AT1G44760	G1	bulk_singlecell	0.274277	9.4551e-13	G1_enriched	0.171	NA	NA	NA
AT1G44830	NA	singlecell	0.767028	9.42763e-117	G1_enriched	0.357	NA	ERF014	NA
AT1G44835	G2M_2	bulk	NA	NA	NA	NA	NA	NA	NA
AT1G44900	G2M_G1	bulk	NA	NA	NA	NA	S	MCM2	NA
AT1G44910	G2M_2	bulk	NA	NA	NA	NA	NA	PRP40A	NA
AT1G45000	G2M_2	bulk	NA	NA	NA	NA	NA	RPT4B	NA
AT1G45130	S	bulk	NA	NA	NA	NA	NA	BGAL5	NA
AT1G45145	G1_to_S	bulk_singlecell	0.467144	6.90151e-09	G1_enriched	0.123	NA	TRX5	NA
AT1G45332	G2M_1	bulk	NA	NA	NA	NA	NA	MEFG1	NA
AT1G45976	NA	singlecell	0.265306	1.06647e-57	G1_enriched	0.315	NA	SBP1	NA
AT1G47128	G1_to_S	bulk_singlecell	0.285887	1.26126e-21	G1_enriched	0.174	NA	RD21A	NA
AT1G47200	G2M_2	bulk_singlecell	0.32183	6.78668e-29	G2M_enriched	0.012	NA	WPP2	NA
AT1G47210	NA	singlecell	0.371196	6.39362e-24	G1_enriched	0.188	NA	CYCA3-2	NA
AT1G47260	G2M_2	bulk_singlecell	0.299817	1.77877e-38	G1_enriched	0.058	NA	GAMMACA2	NA
AT1G47420	G2M_G1	bulk	NA	NA	NA	NA	NA	SDH5	NA
AT1G47490	G2M_1	bulk	NA	NA	NA	NA	NA	RBP47C	NA
AT1G47500	G2M_1	bulk	NA	NA	NA	NA	NA	RBP47C'	NA
AT1G47510	NA	singlecell	0.677002	2.69595e-93	G1_enriched	0.283	NA	IP5P11	NA
AT1G47600	G1_to_S	bulk_singlecell	0.908238	6.10528e-21	S_enriched	0.151	NA	TGG4	NA
AT1G47640	G2M_G1	bulk	NA	NA	NA	NA	NA	NA	NA
AT1G47670	G2M_1	bulk	NA	NA	NA	NA	NA	AATL1	NA
AT1G48030	G2M_1	bulk	NA	NA	NA	NA	NA	LPD1	NA
AT1G48410	G2M_1	bulk_singlecell	0.253646	6.97464e-24	S_enriched	0.169	NA	AGO1	S
AT1G48440	G1	bulk_singlecell	0.319862	2.8676e-29	G1_enriched	0.197	NA	NA	NA
AT1G48610	G2M_1	bulk	NA	NA	NA	NA	NA	NA	NA
AT1G48630	G2M_1	bulk_singlecell	0.303257	6.43878e-08	G1_enriched	-0.029	NA	RACK1B	NA
AT1G48650	G2M_1	bulk	NA	NA	NA	NA	NA	NA	NA
AT1G48830	G2M_2	bulk	NA	NA	NA	NA	NA	RPS7A	NA
AT1G48850	G2M_1	bulk	NA	NA	NA	NA	NA	EMB1144	NA
AT1G48860	G2M_1	bulk	NA	NA	NA	NA	NA	NA	NA
AT1G48900	G2M_1	bulk	NA	NA	NA	NA	NA	SRP-54C	NA
AT1G48920	G2M_1	bulk	NA	NA	NA	NA	NA	NUCL1	NA
AT1G49040	G2M_1	bulk	NA	NA	NA	NA	NA	SCD1	NA
AT1G49240	G2M_2	bulk_singlecell	0.441351	4.378e-40	G1_enriched	0.098	NA	ACT8	NA
AT1G49340	G2M_1	bulk	NA	NA	NA	NA	NA	PI4KA1	NA
AT1G49410	G2M_2	bulk_singlecell	0.306992	2.03481e-14	S_enriched	0.084	NA	TOM6	NA
AT1G494101	NA	singlecell	0.31759	4.11811e-25	G2M_enriched	0.024	NA	NA	G2M
AT1G49600	G2M_1	bulk	NA	NA	NA	NA	NA	ATRBP47A	NA
AT1G49760	G2M_2	bulk	NA	NA	NA	NA	NA	PAB8	NA
AT1G49870	NA	singlecell	0.336509	6.38796e-42	G2M_enriched	0.167	NA	NA	G2M
AT1G49950	G2M_1	bulk	NA	NA	NA	NA	NA	TRB1	NA
AT1G50010	S_to_G2M	bulk_singlecell	0.78088	3.04167e-105	G2M_enriched	0.016	NA	TUBA4	NA
AT1G50060	G1	bulk	NA	NA	NA	NA	NA	NA	NA
AT1G50110	G2M_1	bulk	NA	NA	NA	NA	NA	BCAT6	NA
AT1G50140	G2M_2	bulk	NA	NA	NA	NA	NA	NA	NA
AT1G50200	G2M_1	bulk	NA	NA	NA	NA	NA	ALATS	NA
AT1G50240	S_to_G2M	bulk	NA	NA	NA	NA	NA	TIO	NA
AT1G50370	G2M_1	bulk_singlecell	0.260725	1.1431e-41	G1_enriched	0.233	NA	FYPP1	NA
AT1G50380	G2M_1	bulk	NA	NA	NA	NA	NA	NA	NA
AT1G50430	G2M_2	bulk_singlecell	0.487113	6.06411e-62	G1_enriched	0.207	NA	DWF5	NA
AT1G50490	G2M_1	bulk_singlecell	1.32811	7.41243e-43	G2M_enriched	0.083	NA	UBC20	G2M
AT1G50500	S_to_G2M	bulk	NA	NA	NA	NA	NA	HIT1	NA
AT1G50600	NA	singlecell	0.301689	6.90217e-74	G1_enriched	0.328	NA	SCL5	NA
AT1G50630	G1_to_S	bulk	NA	NA	NA	NA	NA	NA	NA
AT1G50660	G2M_2	bulk	NA	NA	NA	NA	NA	NA	NA
AT1G50710	S_to_G2M	bulk	NA	NA	NA	NA	NA	2024-08-04	NA
AT1G50720	NA	singlecell	0.365017	2.0913e-19	S_enriched	0.156	NA	NA	S
AT1G50740	NA	singlecell	0.692806	4.19025e-95	G1_enriched	0.312	NA	FAX5	NA
AT1G50920	G2M_1	bulk	NA	NA	NA	NA	NA	NA	NA
AT1G51060	G1_to_S	bulk	NA	NA	NA	NA	NA	HTA10	NA
AT1G51200	G2M_1	bulk	NA	NA	NA	NA	NA	SAP2	NA
AT1G51405	NA	singlecell	0.261721	3.65376e-36	G2M_enriched	0.141	NA	NA	G2M
AT1G51470	G1_to_S	bulk_singlecell	0.929147	3.20895e-26	S_enriched	0.15	NA	TGG5	NA
AT1G51510	G2M_2	bulk	NA	NA	NA	NA	NA	Y14	NA
AT1G51570	G2M_1	bulk	NA	NA	NA	NA	NA	NA	NA
AT1G51630	G2M_2	bulk	NA	NA	NA	NA	NA	MSR2	NA
AT1G51650	G1_G2M	bulk_singlecell	0.330518	2.07501e-36	S_enriched	0.01	NA	NA	NA
AT1G516501	NA	singlecell	0.423174	5.09034e-80	G2M_enriched	0.013	NA	NA	NA
AT1G51690	S_to_G2M	bulk	NA	NA	NA	NA	NA	ATB ALPHA	NA
AT1G51710	G2M_1	bulk	NA	NA	NA	NA	NA	UBP6	NA
AT1G51730	G2M_2	bulk	NA	NA	NA	NA	NA	NA	NA
AT1G51760	NA	singlecell	0.382509	4.22306e-71	G1_enriched	0.318	NA	ILL4	NA
AT1G51980	G2M_1	bulk_singlecell	0.266931	7.40084e-32	G1_enriched	0.129	NA	NA	NA
AT1G52050	G1	bulk	NA	NA	NA	NA	NA	JAL8	NA
AT1G52060	G1	bulk_singlecell	0.275231	1.0947e-16	S_enriched	0.212	NA	JAL9	S
AT1G52070	G1	bulk	NA	NA	NA	NA	NA	JAL10	NA
AT1G52200	NA	singlecell	0.373752	7.09618e-11	G1_enriched	0.105	NA	PCR8	NA
AT1G52245	NA	singlecell	0.525286	7.66291e-183	G1_enriched	0.47	NA	NA	G1
AT1G52260	NA	singlecell	0.281258	5.15787e-82	G1_enriched	0.339	NA	PDIL1-5	NA
AT1G52300	G2M_G1	bulk_singlecell	0.360451	4.2611e-35	S_enriched	0.036	NA	RPL37B	NA
AT1G523001	NA	singlecell	0.390136	2.65947e-50	G2M_enriched	0.009	NA	NA	NA
AT1G52360	G2M_2	bulk_singlecell	0.407462	5.07813e-51	S_enriched	0.233	NA	NA	S
AT1G52380	G2M_2	bulk	NA	NA	NA	NA	NA	NUP50A	NA
AT1G52600	G2M_G1	bulk	NA	NA	NA	NA	NA	NA	NA
AT1G52670	G2M_2	bulk_singlecell	0.250706	1.48368e-19	G1_enriched	0.125	NA	NA	NA
AT1G52690	NA	singlecell	0.326261	4.30519e-16	G1_enriched	0.092	NA	LEA7	NA
AT1G52730	G2M_1	bulk	NA	NA	NA	NA	NA	NA	NA
AT1G52740	G1_G2M	bulk	NA	NA	NA	NA	NA	HTA9	NA
AT1G52910	G1	bulk	NA	NA	NA	NA	NA	NA	NA
AT1G52930	G2M_1	bulk	NA	NA	NA	NA	NA	BRIX1-2	NA
AT1G52980	G2M_1	bulk	NA	NA	NA	NA	NA	NUG2	NA
AT1G53000	G2M_2	bulk	NA	NA	NA	NA	NA	KDSB	NA
AT1G53040	G2M_2	bulk	NA	NA	NA	NA	NA	NA	NA
AT1G53050	S_to_G2M	bulk	NA	NA	NA	NA	NA	NA	NA
AT1G53140	S_to_G2M	bulk_singlecell	0.350695	9.03482e-53	G2M_enriched	0.196	NA	DRP5A	G2M
AT1G53170	G1	bulk_singlecell	0.493726	8.76075e-52	G1_enriched	0.239	NA	ERF8	NA
AT1G53180	G1_to_S	bulk_singlecell	0.598172	5.66949e-65	G1_enriched	0.219	NA	NA	NA
AT1G53210	G1_to_S	bulk_singlecell	0.603098	4.06777e-64	G1_enriched	0.309	NA	NCL	NA
AT1G53240	G2M_2	bulk	NA	NA	NA	NA	NA	mMDH1	NA
AT1G53280	G2M_2	bulk	NA	NA	NA	NA	NA	DJ1B	NA
AT1G53300	S_to_G2M	bulk	NA	NA	NA	NA	NA	TTL1	NA
AT1G53310	S_to_G2M	bulk	NA	NA	NA	NA	NA	PPC1	NA
AT1G53320	G1_to_S	bulk_singlecell	0.314956	1.78199e-54	G1_enriched	0.308	NA	TULP7	NA
AT1G53380	S	bulk	NA	NA	NA	NA	NA	NA	NA
AT1G53470	G2M_1	bulk	NA	NA	NA	NA	NA	MSL4	NA
AT1G53542	NA	singlecell	0.251417	1.19439e-37	S_enriched	0.209	S	NA	S
AT1G53625	NA	singlecell	0.564411	1.66851e-19	S_enriched	0.146	NA	NA	NA
AT1G53645	G2M_1	bulk	NA	NA	NA	NA	NA	NA	NA
AT1G53700	G1_to_S	bulk_singlecell	0.322472	0.00359586	G2M_enriched	0.049	NA	WAG1	G2M
AT1G53708	NA	singlecell	0.351036	6.61995e-36	S_enriched	0.167	NA	RTFL9	S
AT1G53710	G2M_2	bulk	NA	NA	NA	NA	NA	NA	NA
AT1G53720	G2M_1	bulk	NA	NA	NA	NA	NA	CYP59	NA
AT1G53750	G2M_1	bulk	NA	NA	NA	NA	NA	RPT1A	NA
AT1G53760	G2M_1	bulk	NA	NA	NA	NA	NA	NA	NA
AT1G53840	S	bulk_singlecell	0.539433	1.27065e-78	G1_enriched	0.349	NA	PME1	NA
AT1G53850	G2M_1	bulk	NA	NA	NA	NA	NA	PAE1	NA
AT1G53880	G2M_1	bulk	NA	NA	NA	NA	NA	NA	NA
AT1G53900	G2M_1	bulk	NA	NA	NA	NA	NA	NA	NA
AT1G53910	S_to_G2M	bulk_singlecell	0.324592	3.06375e-43	G1_enriched	0.204	NA	RAP2-12	NA
AT1G54000	G1	bulk	NA	NA	NA	NA	NA	GLL22	NA
AT1G54010	G1	bulk_singlecell	0.527973	2.77732e-15	S_enriched	0.169	NA	GLL23	S
AT1G54030	G1_to_S	bulk_singlecell	0.331483	0.00375374	G1_enriched	0.094	NA	MVP1	NA
AT1G54080	G2M_2	bulk	NA	NA	NA	NA	NA	UBP1A	NA
AT1G54090	G2M_1	bulk	NA	NA	NA	NA	NA	ATEXO70D2	NA
AT1G54100	S_to_G2M	bulk_singlecell	0.53886	2.26305e-71	G1_enriched	0.248	NA	ALDH7B4	NA
AT1G54120	NA	singlecell	0.725557	5.26838e-29	S_enriched	0.206	NA	NA	S
AT1G54130	S	bulk	NA	NA	NA	NA	NA	RSH3	NA
AT1G54170	S_to_G2M	bulk	NA	NA	NA	NA	NA	CID3	NA
AT1G54270	G2M_2	bulk	NA	NA	NA	NA	NA	TIF4A-2	NA
AT1G54320	G1_G2M	bulk	NA	NA	NA	NA	NA	ALIS3	NA
AT1G54360	G2M_2	bulk	NA	NA	NA	NA	NA	TAF6B	NA
AT1G54385	S_to_G2M	bulk	NA	NA	NA	NA	NA	SINE1	NA
AT1G54390	S_to_G2M	bulk	NA	NA	NA	NA	NA	ING2	NA
AT1G54410	G1	bulk	NA	NA	NA	NA	NA	HIRD11	NA
AT1G54460	G2M_2	bulk	NA	NA	NA	NA	NA	WDL2	NA
AT1G54490	G2M_1	bulk	NA	NA	NA	NA	NA	XRN4	NA
AT1G54580	G2M_G1	bulk	NA	NA	NA	NA	NA	ACP2	NA
AT1G54610	G2M_1	bulk	NA	NA	NA	NA	NA	NA	NA
AT1G54630	G2M_G1	bulk	NA	NA	NA	NA	NA	ACP3	NA
AT1G54690	G1_G2M	bulk	NA	NA	NA	NA	NA	HTA3	NA
AT1G54770	G2M_1	bulk	NA	NA	NA	NA	NA	NA	NA
AT1G54890	G1	bulk_singlecell	0.414745	5.00242e-11	G1_enriched	0.135	NA	NA	NA
AT1G54960	S_to_G2M	bulk	NA	NA	NA	NA	NA	ANP2	NA
AT1G54990	G2M_1	bulk	NA	NA	NA	NA	NA	AXR4	NA
AT1G55020	S_to_G2M	bulk	NA	NA	NA	NA	NA	LOX1	NA
AT1G55090	S_to_G2M	bulk	NA	NA	NA	NA	NA	NA	NA
AT1G55150	G2M_1	bulk	NA	NA	NA	NA	NA	NA	NA
AT1G55160	G2M_G1	bulk	NA	NA	NA	NA	NA	NA	NA
AT1G55210	G2M_2	bulk	NA	NA	NA	NA	NA	DIR20	NA
AT1G55240	G1_to_S	bulk	NA	NA	NA	NA	NA	NA	NA
AT1G55310	G2M_1	bulk	NA	NA	NA	NA	NA	SR33	NA
AT1G55325	S_to_G2M	bulk	NA	NA	NA	NA	NA	GCT	NA
AT1G55340	G2M_2	bulk	NA	NA	NA	NA	NA	NA	NA
AT1G55360	G2M_1	bulk	NA	NA	NA	NA	NA	NA	NA
AT1G55450	G1_to_S	bulk_singlecell	1.0532	5.9252e-83	G1_enriched	0.291	NA	NA	NA
AT1G55490	G2M_1	bulk	NA	NA	NA	NA	NA	CPN60B1	NA
AT1G55500	S_to_G2M	bulk	NA	NA	NA	NA	NA	ECT4	NA
AT1G55520	NA	singlecell	0.29003	1.73133e-64	G1_enriched	0.314	NA	TBP2	NA
AT1G55530	G1_to_S	bulk	NA	NA	NA	NA	NA	NA	NA
AT1G55540	G2M_1	bulk	NA	NA	NA	NA	NA	NUP214	NA
AT1G55620	S_to_G2M	bulk	NA	NA	NA	NA	NA	CLC-F	NA
AT1G55680	G1_G2M	bulk	NA	NA	NA	NA	NA	NA	NA
AT1G55690	S_to_G2M	bulk	NA	NA	NA	NA	NA	SFH13	NA
AT1G55810	NA	singlecell	0.338232	8.17419e-61	G1_enriched	0.291	NA	UKL3	NA
AT1G55840	NA	singlecell	0.369156	2.42479e-55	G1_enriched	0.306	NA	NA	NA
AT1G55850	G1	bulk	NA	NA	NA	NA	NA	CSLE1	NA
AT1G55890	G2M_2	bulk	NA	NA	NA	NA	NA	NA	NA
AT1G55900	G2M_1	bulk	NA	NA	NA	NA	NA	TIM50	NA
AT1G55920	G1	bulk_singlecell	1.24315	1.12601e-122	G1_enriched	0.21	NA	SAT1	NA
AT1G56045	NA	singlecell	0.912387	2.92386e-159	S_enriched	0.046	NA	RPL41G	NA
AT1G56070	G2M_1	bulk	NA	NA	NA	NA	NA	LOS1	NA
AT1G56110	G2M_1	bulk_singlecell	0.360051	1.4861e-08	G2M_enriched	-0.002	NA	NOP56	NA
AT1G56140	G1_to_S	bulk	NA	NA	NA	NA	NA	NA	NA
AT1G56220	NA	singlecell	0.305469	2.66039e-33	G1_enriched	0.206	NA	NA	NA
AT1G56280	NA	singlecell	0.513294	1.01264e-82	G1_enriched	0.164	NA	ATDI19	NA
AT1G56330	G2M_G1	bulk	NA	NA	NA	NA	NA	SAR1B	NA
AT1G56340	G2M_2	bulk	NA	NA	NA	NA	NA	CRT1	NA
AT1G56450	G2M_1	bulk	NA	NA	NA	NA	NA	PBG1	NA
AT1G56630	G1_to_S	bulk_singlecell	0.359014	7.02788e-18	S_enriched	0.156	NA	NA	S
AT1G56680	G1	bulk	NA	NA	NA	NA	NA	NA	NA
AT1G57660	G2M_2	bulk_singlecell	0.501966	5.84988e-78	G2M_enriched	0.01	NA	RPL21E	NA
AT1G57720	G2M_2	bulk_singlecell	0.29485	3.52614e-25	G1_enriched	0.013	NA	NA	NA
AT1G57820	S_to_G2M	bulk	NA	NA	NA	NA	NA	ORTH2	NA
AT1G57860	G2M_2	bulk_singlecell	0.334244	2.23067e-30	G2M_enriched	0.01	NA	RPL21E	NA
AT1G58080	G2M_2	bulk	NA	NA	NA	NA	NA	HISN1A	NA
AT1G58190	G1_to_S	bulk	NA	NA	NA	NA	NA	AtRLP9	NA
AT1G58270	S	bulk_singlecell	0.461042	2.10215e-23	G1_enriched	0.184	NA	ZW9	NA
AT1G58290	NA	singlecell	0.327971	4.60614e-61	G1_enriched	0.307	NA	HEMA1	NA
AT1G58380	G2M_2	bulk	NA	NA	NA	NA	NA	RPS2A	NA
AT1G58684	G2M_2	bulk	NA	NA	NA	NA	NA	RPS2B	NA
AT1G58983	G2M_2	bulk	NA	NA	NA	NA	NA	RPS2B	NA
AT1G59359	G2M_2	bulk	NA	NA	NA	NA	NA	RPS2B	NA
AT1G59540	S_to_G2M	bulk_singlecell	0.408589	1.3286e-47	G2M_enriched	0.196	NA	KIN7N	G2M
AT1G59580	NA	singlecell	0.3092	2.00353e-60	G1_enriched	0.315	NA	MPK2	NA
AT1G59590	G1_to_S	bulk	NA	NA	NA	NA	NA	ZCF37	NA
AT1G59610	G2M_1	bulk	NA	NA	NA	NA	NA	DRP2B	NA
AT1G59760	G2M_1	bulk	NA	NA	NA	NA	NA	MTR4	NA
AT1G59870	G1_to_S	bulk_singlecell	1.27339	4.86943e-167	G1_enriched	0.45	NA	ABCG36	G1
AT1G59900	G2M_2	bulk	NA	NA	NA	NA	NA	E1 ALPHA	NA
AT1G59990	G2M_1	bulk	NA	NA	NA	NA	NA	RH22	NA
AT1G60010	G1_to_S	bulk_singlecell	0.284144	4.15975e-13	G1_enriched	0.172	NA	NA	NA
AT1G60070	S_to_G2M	bulk	NA	NA	NA	NA	NA	NA	NA
AT1G60080	G2M_1	bulk	NA	NA	NA	NA	NA	NA	NA
AT1G60170	G2M_1	bulk	NA	NA	NA	NA	NA	PRP31	NA
AT1G60200	G2M_1	bulk	NA	NA	NA	NA	NA	NA	NA
AT1G60640	G2M_2	bulk	NA	NA	NA	NA	NA	NA	NA
AT1G60770	G2M_1	bulk	NA	NA	NA	NA	NA	NA	NA
AT1G60780	G2M_1	bulk	NA	NA	NA	NA	NA	AP1M2	NA
AT1G60810	G1	bulk	NA	NA	NA	NA	NA	ACLA-2	NA
AT1G60900	G2M_2	bulk	NA	NA	NA	NA	NA	U2AF65B	NA
AT1G61010	G2M_1	bulk	NA	NA	NA	NA	NA	CPSF73-I	NA
AT1G61250	G2M_G1	bulk_singlecell	0.295338	1.08541e-29	G1_enriched	0.214	NA	SCAMP3	NA
AT1G61340	S_to_G2M	bulk_singlecell	1.03431	2.87999e-166	G1_enriched	0.463	NA	NA	G1
AT1G61450	NA	singlecell	0.45811	1.08367e-63	G2M_enriched	0.226	NA	NA	G2M
AT1G61570	G2M_G1	bulk_singlecell	0.368751	4.78403e-26	S_enriched	0.158	NA	TIM13	S
AT1G61580	G2M_1	bulk	NA	NA	NA	NA	NA	ARP2	NA
AT1G61730	G2M_1	bulk	NA	NA	NA	NA	NA	NA	NA
AT1G61790	G2M_G1	bulk_singlecell	0.493093	1.296e-66	G1_enriched	0.123	NA	OST3B	NA
AT1G61870	G2M_1	bulk	NA	NA	NA	NA	NA	PPR336	NA
AT1G61890	S	bulk_singlecell	1.1489	3.65307e-168	G1_enriched	0.423	NA	DTX37	G1
AT1G62020	S_to_G2M	bulk_singlecell	0.266842	8.22015e-26	S_enriched	0.191	NA	NA	S
AT1G62300	G1_to_S	bulk_singlecell	0.617492	3.12024e-48	G1_enriched	0.228	NA	WRKY6	NA
AT1G62390	G2M_2	bulk	NA	NA	NA	NA	NA	Phox2	NA
AT1G62480	NA	singlecell	0.427193	7.03438e-14	G2M_enriched	-0.189	NA	NA	NA
AT1G62570	G1_to_S	bulk_singlecell	0.967721	9.52819e-61	G1_enriched	0.263	NA	FMOGS-OX4	NA
AT1G62640	G2M_1	bulk	NA	NA	NA	NA	NA	KAS III	NA
AT1G63000	G2M_G1	bulk_singlecell	0.356383	1.58697e-14	G1_enriched	0.067	NA	NRS/ER	NA
AT1G63010	G1_to_S	bulk	NA	NA	NA	NA	NA	NA	NA
AT1G63050	G2M_1	bulk	NA	NA	NA	NA	NA	LPLAT2	NA
AT1G63090	NA	singlecell	0.47803	3.56981e-114	G1_enriched	0.369	NA	PP2A11	NA
AT1G63100	NA	singlecell	0.614611	1.36448e-66	G2M_enriched	0.225	NA	SCL28	G2M
AT1G63460	NA	singlecell	0.250539	3.94684e-19	G1_enriched	0.111	NA	GPX8	NA
AT1G63640	S_to_G2M	bulk	NA	NA	NA	NA	NA	NA	NA
AT1G63660	G2M_1	bulk	NA	NA	NA	NA	NA	NA	NA
AT1G63770	G2M_1	bulk	NA	NA	NA	NA	NA	NA	NA
AT1G63780	G2M_1	bulk	NA	NA	NA	NA	NA	IMP4	NA
AT1G63810	G2M_1	bulk	NA	NA	NA	NA	NA	NA	NA
AT1G63830	G1_G2M	bulk_singlecell	0.353907	1.0644e-50	G1_enriched	0.276	NA	NA	NA
AT1G63940	G2M_1	bulk	NA	NA	NA	NA	NA	MDAR5	NA
AT1G63980	G2M_2	bulk	NA	NA	NA	NA	NA	NA	NA
AT1G64040	S_to_G2M	bulk_singlecell	0.389674	8.09047e-65	G1_enriched	0.316	NA	TOPP3	NA
AT1G64090	G2M_1	bulk_singlecell	0.276468	3.8844e-29	G1_enriched	0.053	NA	RTNLB3	NA
AT1G64200	NA	singlecell	0.440152	1.72936e-40	G1_enriched	0.244	NA	VHA-E3	NA
AT1G64230	S	bulk_singlecell	0.471689	6.98184e-70	G1_enriched	0.069	NA	UBC28	NA
AT1G64350	G2M_2	bulk	NA	NA	NA	NA	NA	SEH1	NA
AT1G64390	G1_to_S	bulk	NA	NA	NA	NA	NA	AtGH9C2	NA
AT1G64460	NA	singlecell	0.438781	2.84947e-291	G1_enriched	0.48	NA	NA	G1
AT1G64490	NA	singlecell	0.273949	1.30942e-11	G2M_enriched	0.007	NA	NA	NA
AT1G64520	G2M_2	bulk_singlecell	0.253201	1.73512e-28	G1_enriched	0.077	NA	RPN12A	NA
AT1G64550	G2M_1	bulk_singlecell	0.337546	1.29339e-39	S_enriched	0.208	NA	ABCF3	S
AT1G64640	NA	singlecell	0.410326	1.46199e-45	S_enriched	0.284	S	ENODL8	S
AT1G64650	G2M_G1	bulk	NA	NA	NA	NA	NA	NA	NA
AT1G64750	NA	singlecell	0.25393	3.13806e-23	S_enriched	0.042	NA	ATDSS1(I)	NA
AT1G64790	G2M_1	bulk	NA	NA	NA	NA	NA	ILA	NA
AT1G64880	G2M_2	bulk	NA	NA	NA	NA	NA	NA	NA
AT1G64940	G1_to_S	bulk	NA	NA	NA	NA	NA	CYP89A6	NA
AT1G64950	G1_to_S	bulk	NA	NA	NA	NA	NA	CYP89A5	NA
AT1G64980	NA	singlecell	0.271807	1.92543e-34	G1_enriched	0.263	NA	NA	NA
AT1G65010	G2M_2	bulk_singlecell	0.332053	5.33409e-29	S_enriched	0.194	NA	NA	S
AT1G65030	G2M_1	bulk	NA	NA	NA	NA	NA	NA	NA
AT1G65220	G2M_1	bulk	NA	NA	NA	NA	NA	NA	NA
AT1G65270	G2M_2	bulk	NA	NA	NA	NA	NA	NA	NA
AT1G65290	G2M_2	bulk	NA	NA	NA	NA	NA	MTACP2	NA
AT1G65440	NA	singlecell	0.388081	6.77552e-51	S_enriched	0.246	S	SPT6	S
AT1G65570	G1	bulk	NA	NA	NA	NA	NA	NA	NA
AT1G65650	G2M_2	bulk	NA	NA	NA	NA	NA	UCH2	NA
AT1G65720	G1_G2M	bulk_singlecell	0.467532	5.97398e-47	G1_enriched	0.147	NA	NA	NA
AT1G65730	G1_to_S	bulk	NA	NA	NA	NA	NA	YSL7	NA
AT1G65820	G1	bulk_singlecell	0.589255	4.5094e-27	G1_enriched	0.104	NA	NA	NA
AT1G65840	G1_to_S	bulk	NA	NA	NA	NA	NA	PAO4	NA
AT1G65845	NA	singlecell	0.266241	1.19997e-05	S_enriched	0.092	NA	NA	NA
AT1G65930	G2M_2	bulk	NA	NA	NA	NA	NA	CICDH	NA
AT1G65980	G1_G2M	bulk_singlecell	0.441553	3.9867e-45	G1_enriched	0.001	NA	PRXIIB	NA
AT1G66070	G2M_1	bulk	NA	NA	NA	NA	NA	NA	NA
AT1G66240	G1_G2M	bulk_singlecell	0.33997	1.62523e-31	S_enriched	0.02	NA	ATX1	NA
AT1G66250	G2M_1	bulk	NA	NA	NA	NA	NA	NA	NA
AT1G66260	G2M_2	bulk	NA	NA	NA	NA	NA	ALY3	NA
AT1G66270	G1_to_S	bulk_singlecell	0.552949	3.48498e-13	G1_enriched	0.12	NA	BGLU21	NA
AT1G66280	G1_to_S	bulk_singlecell	1.19969	2.32603e-34	G1_enriched	0.127	NA	BGLU22	NA
AT1G66400	G1	bulk	NA	NA	NA	NA	NA	CML23	NA
AT1G66410	G1_G2M	bulk_singlecell	0.256549	6.38864e-18	G2M_enriched	0.001	NA	CAM4	NA
AT1G66530	G2M_1	bulk	NA	NA	NA	NA	NA	NA	NA
AT1G66580	G1_G2M	bulk_singlecell	0.897262	1.08709e-202	G1_enriched	0.006	NA	RPL10C	NA
AT1G66680	G2M_2	bulk	NA	NA	NA	NA	NA	AR401	NA
AT1G67035	NA	singlecell	0.301724	1.70336e-45	G2M_enriched	0.169	NA	NA	G2M
AT1G67120	G2M_2	bulk	NA	NA	NA	NA	NA	MDN1	NA
AT1G67230	G2M_2	bulk	NA	NA	NA	NA	NA	CRWN1	NA
AT1G67250	G2M_G1	bulk	NA	NA	NA	NA	NA	NA	NA
AT1G67430	G2M_2	bulk_singlecell	0.351482	1.78598e-54	G2M_enriched	0.007	NA	RPL17B	NA
AT1G67480	NA	singlecell	0.344855	9.21802e-83	G1_enriched	0.304	NA	NA	NA
AT1G67590	NA	singlecell	0.335681	2.14427e-06	G2M_enriched	0.018	NA	NA	NA
AT1G67680	G2M_1	bulk	NA	NA	NA	NA	NA	NA	NA
AT1G67730	G1	bulk	NA	NA	NA	NA	NA	KCR1	NA
AT1G67785	NA	singlecell	0.39621	5.9658e-55	S_enriched	0.049	NA	NA	NA
AT1G677851	NA	singlecell	0.329681	8.36831e-35	G2M_enriched	0.019	NA	NA	NA
AT1G67810	NA	singlecell	0.266394	3.1344e-53	G1_enriched	0.204	NA	SUFE2	NA
AT1G67850	G1	bulk_singlecell	0.439099	4.84909e-28	S_enriched	0.166	NA	NA	S
AT1G67930	S_to_G2M	bulk	NA	NA	NA	NA	NA	NA	NA
AT1G68000	S_to_G2M	bulk_singlecell	0.354978	2.02053e-40	G1_enriched	0.234	NA	PIS1	NA
AT1G68060	G2M_1	bulk	NA	NA	NA	NA	NA	MAP70.1	NA
AT1G68440	G1_G2M	bulk_singlecell	1.14491	1.76107e-252	G1_enriched	0.506	NA	NA	G1
AT1G68490	NA	singlecell	0.370587	5.04886e-34	G1_enriched	0.199	NA	NA	NA
AT1G68560	G2M_2	bulk_singlecell	0.425623	6.15389e-23	S_enriched	0.09	NA	XYL1	NA
AT1G68670	NA	singlecell	0.424586	9.76719e-99	G1_enriched	0.377	NA	HHO2	NA
AT1G68690	G1_to_S	bulk	NA	NA	NA	NA	NA	PERK9	NA
AT1G68790	G2M_1	bulk_singlecell	0.424121	1.48416e-41	S_enriched	0.198	NA	CRWN3	S
AT1G68825	NA	singlecell	0.541301	3.14606e-38	S_enriched	0.234	S	DVL5	S
AT1G68840	G1	bulk_singlecell	0.673416	2.04951e-60	G1_enriched	0.24	NA	RAV2	NA
AT1G68990	G2M_1	bulk	NA	NA	NA	NA	NA	MGP3	NA
AT1G69030	G1_to_S	bulk	NA	NA	NA	NA	NA	NA	NA
AT1G69040	G1_G2M	bulk_singlecell	0.560403	4.00347e-74	G1_enriched	0.253	NA	ACR4	NA
AT1G69070	G2M_1	bulk	NA	NA	NA	NA	NA	NA	NA
AT1G69250	G2M_2	bulk	NA	NA	NA	NA	NA	NA	NA
AT1G69295	G2M_2	bulk_singlecell	0.449328	8.54127e-21	G2M_enriched	0.07	NA	PDCB4	G2M
AT1G69410	NA	singlecell	0.32454	2.09264e-21	G1_enriched	0.167	NA	ELF5A-3	NA
AT1G69460	G1_G2M	bulk_singlecell	0.277651	1.90149e-22	G1_enriched	0.14	NA	NA	NA
AT1G69510	G2M_G1	bulk_singlecell	0.284807	2.31103e-06	G2M_enriched	-0.014	NA	NA	NA
AT1G69600	NA	singlecell	0.384291	2.9995e-73	G1_enriched	0.322	NA	ZHD11	NA
AT1G69620	G2M_2	bulk_singlecell	0.561737	5.1687e-76	G2M_enriched	0.003	NA	RPL34B	NA
AT1G69680	NA	singlecell	0.313079	3.34628e-62	G1_enriched	0.295	NA	NA	NA
AT1G69700	G2M_2	bulk_singlecell	0.381281	6.24292e-33	G1_enriched	0.161	NA	HVA22C	NA
AT1G69740	G2M_1	bulk	NA	NA	NA	NA	NA	HEMB1	NA
AT1G69760	G1	bulk_singlecell	0.77241	5.12461e-83	G1_enriched	0.218	NA	NA	NA
AT1G69770	S_to_G2M	bulk	NA	NA	NA	NA	NA	CMT3	NA
AT1G69810	G1_to_S	bulk	NA	NA	NA	NA	NA	WRKY36	NA
AT1G69930	NA	singlecell	0.420715	2.0505e-73	G1_enriched	0.197	NA	GSTU11	NA
AT1G70180	G2M_1	bulk	NA	NA	NA	NA	NA	NA	NA
AT1G70190	G2M_2	bulk	NA	NA	NA	NA	NA	NA	NA
AT1G70290	NA	singlecell	0.414641	1.27062e-192	G1_enriched	0.424	NA	TPS8	G1
AT1G70310	G2M_2	bulk	NA	NA	NA	NA	NA	SPDSYN2	NA
AT1G70320	G2M_G1	bulk_singlecell	0.265367	2.16084e-16	S_enriched	0.121	NA	UPL2	NA
AT1G70410	G1	bulk_singlecell	1.08053	2.76962e-66	G1_enriched	0.269	NA	BCA4	NA
AT1G70490	G1_G2M	bulk	NA	NA	NA	NA	NA	ARF2-A	NA
AT1G70550	G1_to_S	bulk	NA	NA	NA	NA	NA	NA	NA
AT1G70590	NA	singlecell	0.256736	5.01606e-76	G1_enriched	0.318	NA	NA	NA
AT1G70600	G2M_2	bulk_singlecell	0.425282	1.05026e-73	G2M_enriched	0.006	NA	RPL27AC	NA
AT1G70700	NA	singlecell	0.314574	1.92163e-102	G1_enriched	0.236	NA	JAZ9	NA
AT1G70710	G1_G2M	bulk_singlecell	0.278312	1.30581e-14	G1_enriched	0.141	NA	CEL1	NA
AT1G70770	S_to_G2M	bulk_singlecell	0.2576	3.7035e-22	G1_enriched	0.139	NA	NA	NA
AT1G70780	G1	bulk_singlecell	1.23564	4.23395e-148	G1_enriched	0.237	NA	NA	NA
AT1G70850	NA	singlecell	0.616178	1.309e-20	S_enriched	0.177	NA	MLP34	S
AT1G71010	S	bulk_singlecell	0.37333	1.38171e-41	S_enriched	0.213	NA	FAB1C	S
AT1G71070	S_to_G2M	bulk	NA	NA	NA	NA	NA	NA	NA
AT1G71220	G2M_1	bulk_singlecell	0.260008	5.0175e-21	S_enriched	0.172	NA	EBS1	S
AT1G71260	G2M_2	bulk	NA	NA	NA	NA	NA	WHY2	NA
AT1G71270	G2M_1	bulk	NA	NA	NA	NA	NA	VPS52	NA
AT1G71400	G1_to_S	bulk_singlecell	0.25362	5.2697e-60	G1_enriched	0.251	NA	RLP12	NA
AT1G71500	NA	singlecell	0.251518	3.01645e-76	G1_enriched	0.295	NA	NA	NA
AT1G71520	NA	singlecell	0.571767	3.66912e-83	G1_enriched	0.364	NA	ERF020	NA
AT1G71697	G1_to_S	bulk_singlecell	0.854879	3.24045e-96	G1_enriched	0.36	NA	CK1	NA
AT1G71820	G2M_1	bulk	NA	NA	NA	NA	NA	SEC6	NA
AT1G71840	G2M_1	bulk	NA	NA	NA	NA	NA	NA	NA
AT1G71860	G2M_2	bulk	NA	NA	NA	NA	NA	PTP1	NA
AT1G71950	NA	singlecell	0.617445	1.49997e-61	G1_enriched	0.215	NA	NA	NA
AT1G72020	G1_G2M	bulk	NA	NA	NA	NA	NA	NA	NA
AT1G72040	G2M_1	bulk	NA	NA	NA	NA	NA	NA	NA
AT1G72050	G2M_2	bulk	NA	NA	NA	NA	NA	TFIIIA	NA
AT1G72090	G2M_1	bulk	NA	NA	NA	NA	NA	NA	NA
AT1G72140	G1_to_S	bulk_singlecell	0.531602	1.33713e-24	G1_enriched	0.16	NA	NPF5.12	NA
AT1G72240	NA	singlecell	0.376254	7.43908e-17	G2M_enriched	0.112	NA	NA	G2M
AT1G72250	NA	singlecell	0.386689	6.89393e-58	G2M_enriched	0.215	NA	NA	G2M
AT1G72320	G2M_1	bulk	NA	NA	NA	NA	NA	APUM23	NA
AT1G72370	G2M_2	bulk_singlecell	0.316664	1.3722e-26	G2M_enriched	0.006	NA	RPSAA	NA
AT1G72416	NA	singlecell	0.358345	3.43626e-105	G1_enriched	0.385	NA	NA	NA
AT1G72440	G2M_1	bulk	NA	NA	NA	NA	NA	EDA25	NA
AT1G72480	G2M_2	bulk	NA	NA	NA	NA	NA	NA	NA
AT1G72510	NA	singlecell	0.353066	4.97285e-53	G1_enriched	0.279	NA	NA	NA
AT1G72520	G1_to_S	bulk	NA	NA	NA	NA	NA	LOX4	NA
AT1G72550	G2M_1	bulk	NA	NA	NA	NA	NA	NA	NA
AT1G72560	S_to_G2M	bulk	NA	NA	NA	NA	NA	PSD	NA
AT1G72670	NA	singlecell	0.337431	2.25789e-49	G2M_enriched	0.19	NA	iqd8	G2M
AT1G72680	S_to_G2M	bulk_singlecell	0.253925	7.18885e-24	G1_enriched	0.206	NA	CAD1	NA
AT1G72700	G1	bulk	NA	NA	NA	NA	NA	ALA5	NA
AT1G72710	G2M_1	bulk	NA	NA	NA	NA	NA	CKL2	NA
AT1G72730	G2M_1	bulk	NA	NA	NA	NA	NA	TIF4A-3	NA
AT1G72750	G2M_1	bulk	NA	NA	NA	NA	NA	TIM23-2	NA
AT1G72790	G1_to_S	bulk	NA	NA	NA	NA	NA	NA	NA
AT1G72820	NA	singlecell	0.282336	1.9343e-95	G1_enriched	0.341	NA	NA	NA
AT1G73030	NA	singlecell	0.305827	1.03598e-40	G1_enriched	0.239	NA	CHMP1B	NA
AT1G73080	S_to_G2M	bulk_singlecell	0.260721	1.12086e-73	G1_enriched	0.29	NA	PEPR1	NA
AT1G73180	G2M_1	bulk	NA	NA	NA	NA	NA	NA	NA
AT1G73230	G2M_2	bulk_singlecell	0.277096	4.27509e-17	G2M_enriched	0.01	NA	NA	NA
AT1G73340	G1_to_S	bulk	NA	NA	NA	NA	NA	NA	NA
AT1G73490	G2M_2	bulk	NA	NA	NA	NA	NA	NA	NA
AT1G73500	NA	singlecell	0.510485	2.0939e-72	G1_enriched	0.31	NA	MKK9	NA
AT1G73540	G1	bulk_singlecell	0.381242	1.64992e-35	G1_enriched	0.241	NA	NUDT21	NA
AT1G73590	G2M_1	bulk	NA	NA	NA	NA	NA	PIN1	NA
AT1G73620	G2M_2	bulk_singlecell	0.558612	1.15301e-05	G2M_enriched	0.068	NA	NA	G2M
AT1G73720	G2M_1	bulk	NA	NA	NA	NA	NA	SMU1	NA
AT1G73840	G2M_2	bulk	NA	NA	NA	NA	NA	ESP1	NA
AT1G73940	G2M_2	bulk	NA	NA	NA	NA	NA	NA	NA
AT1G74010	NA	singlecell	0.310617	3.14415e-11	G1_enriched	0.115	NA	NA	NA
AT1G74020	G1_to_S	bulk_singlecell	0.35571	3.37046e-13	G1_enriched	0.158	NA	SSL12	NA
AT1G74030	G2M_1	bulk	NA	NA	NA	NA	NA	ENO1	NA
AT1G74050	G2M_1	bulk	NA	NA	NA	NA	NA	RPL6C	NA
AT1G74060	G2M_1	bulk	NA	NA	NA	NA	NA	RPL6B	NA
AT1G74230	G2M_2	bulk	NA	NA	NA	NA	NA	RBG5	NA
AT1G74260	G2M_1	bulk	NA	NA	NA	NA	NA	PUR4	NA
AT1G74270	G2M_G1	bulk_singlecell	0.261167	9.16746e-18	S_enriched	0.079	NA	RPL35AC	NA
AT1G742701	NA	singlecell	0.450737	1.7693e-54	G2M_enriched	0.04	NA	NA	G2M
AT1G74310	NA	singlecell	0.266056	1.6956e-08	S_enriched	0.127	NA	CLPB1	NA
AT1G74490	G1	bulk_singlecell	0.477683	3.88928e-70	G1_enriched	0.275	NA	NA	NA
AT1G74500	G1_G2M	bulk_singlecell	0.331972	4.08554e-25	G1_enriched	0.198	NA	PRE3	NA
AT1G74560	G2M_2	bulk	NA	NA	NA	NA	NA	NRP1	NA
AT1G74690	G2M_G1	bulk_singlecell	0.268886	5.73043e-19	S_enriched	0.119	NA	IQD31	NA
AT1G74840	G1	bulk_singlecell	0.632869	9.56673e-86	G1_enriched	0.16	NA	NA	NA
AT1G74910	G1_to_S	bulk	NA	NA	NA	NA	NA	NA	NA
AT1G74920	G2M_2	bulk	NA	NA	NA	NA	NA	ALDH10A8	NA
AT1G74950	G1	bulk_singlecell	1.79118	0	G1_enriched	0.628	G1	TIFY10B	G1
AT1G74960	G2M_1	bulk	NA	NA	NA	NA	NA	KAS2	NA
AT1G75180	NA	singlecell	0.290337	1.17979e-101	G1_enriched	0.353	NA	NA	NA
AT1G75220	G2M_2	bulk	NA	NA	NA	NA	NA	NA	NA
AT1G75270	G2M_G1	bulk	NA	NA	NA	NA	NA	DHAR2	NA
AT1G75330	G2M_2	bulk_singlecell	0.324983	4.4119e-30	G1_enriched	0.109	NA	OTC	NA
AT1G75500	G2M_1	bulk	NA	NA	NA	NA	NA	WAT1	NA
AT1G75540	NA	singlecell	0.293071	1.86614e-49	G1_enriched	0.291	NA	BBX21	NA
AT1G75560	G2M_2	bulk	NA	NA	NA	NA	NA	NA	NA
AT1G75580	NA	singlecell	0.376605	5.97746e-09	G1_enriched	0.095	NA	NA	NA
AT1G75600	NA	singlecell	0.509392	9.3314e-72	G1_enriched	0.171	NA	NA	NA
AT1G75630	G1_G2M	bulk	NA	NA	NA	NA	NA	AVA-P4	NA
AT1G75660	G2M_1	bulk	NA	NA	NA	NA	NA	XRN3	NA
AT1G75680	S_to_G2M	bulk	NA	NA	NA	NA	NA	AtGH9B7	NA
AT1G75710	G1_to_S	bulk	NA	NA	NA	NA	NA	NA	NA
AT1G75800	S	bulk	NA	NA	NA	NA	NA	NA	NA
AT1G75860	G1_to_S	bulk_singlecell	1.18437	8.2098e-172	G1_enriched	0.425	NA	NA	G1
AT1G75950	G2M_G1	bulk	NA	NA	NA	NA	NA	SKP1A	NA
AT1G75990	G2M_1	bulk	NA	NA	NA	NA	NA	RPN3B	NA
AT1G76010	G2M_2	bulk	NA	NA	NA	NA	NA	NA	NA
AT1G76030	G1_G2M	bulk_singlecell	0.372272	4.09294e-40	G1_enriched	0.238	NA	VHA-B1	NA
AT1G76140	G2M_1	bulk	NA	NA	NA	NA	NA	NA	NA
AT1G76160	G2M_G1	bulk	NA	NA	NA	NA	NA	sks5	NA
AT1G76180	G1	bulk_singlecell	1.31013	1.16769e-110	G1_enriched	0.151	NA	ERD14	NA
AT1G76200	G1_G2M	bulk_singlecell	0.250207	3.71752e-29	S_enriched	0.02	NA	NA	NA
AT1G762001	NA	singlecell	0.42473	3.93306e-58	G2M_enriched	-0.001	NA	NA	NA
AT1G76310	NA	singlecell	0.588743	3.51845e-87	G2M_enriched	0.271	G2M	CYCB2;4	G2M
AT1G76340	G1_to_S	bulk	NA	NA	NA	NA	NA	GONST3	NA
AT1G76400	G2M_1	bulk	NA	NA	NA	NA	NA	OST1A	NA
AT1G76520	G1	bulk	NA	NA	NA	NA	NA	PILS3	NA
AT1G76540	S_to_G2M	bulk_singlecell	0.817368	2.37995e-84	G2M_enriched	0.276	G2M	CDKB2-1	G2M
AT1G76550	G1	bulk	NA	NA	NA	NA	NA	PFP-ALPHA2	NA
AT1G76590	NA	singlecell	0.390314	5.77793e-152	G1_enriched	0.363	NA	NA	NA
AT1G76600	G1_to_S	bulk_singlecell	0.674798	1.96153e-69	G1_enriched	0.237	NA	NA	NA
AT1G76630	S_to_G2M	bulk	NA	NA	NA	NA	NA	SKI3	NA
AT1G76640	NA	singlecell	1.84893	3.94082e-230	G1_enriched	0.509	NA	CML39	G1
AT1G76650	NA	singlecell	2.17227	1.51786e-275	G1_enriched	0.565	G1	CML38	G1
AT1G76670	G1_to_S	bulk	NA	NA	NA	NA	NA	URGT1	NA
AT1G76680	G1_to_S	bulk_singlecell	1.45872	8.59307e-49	G1_enriched	0.146	NA	OPR1	NA
AT1G76690	G1_to_S	bulk	NA	NA	NA	NA	NA	OPR2	NA
AT1G76790	S_to_G2M	bulk_singlecell	0.358059	2.45292e-19	G1_enriched	0.173	NA	IGMT5	NA
AT1G76810	G2M_2	bulk_singlecell	0.335854	7.99224e-27	S_enriched	0.106	NA	NA	NA
AT1G76860	NA	singlecell	0.258869	6.66217e-20	S_enriched	0.12	NA	LSM3B	NA
AT1G76980	NA	singlecell	0.259421	7.80367e-49	G1_enriched	0.255	NA	NA	NA
AT1G77030	G2M_1	bulk	NA	NA	NA	NA	NA	RH29	NA
AT1G77180	G2M_1	bulk	NA	NA	NA	NA	NA	SKIP	NA
AT1G77260	G1_to_S	bulk	NA	NA	NA	NA	NA	NA	NA
AT1G77330	G1	bulk_singlecell	0.949201	3.23991e-20	G1_enriched	0.155	NA	NA	NA
AT1G77440	G2M_2	bulk_singlecell	0.254944	3.61965e-22	G1_enriched	0.11	NA	PBC2	NA
AT1G77470	G2M_2	bulk	NA	NA	NA	NA	NA	RFC5	NA
AT1G77510	G2M_G1	bulk	NA	NA	NA	NA	NA	PDIL1-2	NA
AT1G77550	G2M_1	bulk	NA	NA	NA	NA	NA	NA	NA
AT1G77580	S_to_G2M	bulk	NA	NA	NA	NA	NA	FPP1	NA
AT1G77590	G2M_1	bulk	NA	NA	NA	NA	NA	LACS9	NA
AT1G77670	G2M_2	bulk	NA	NA	NA	NA	NA	NA	NA
AT1G77770	G1	bulk	NA	NA	NA	NA	NA	NA	NA
AT1G77840	G2M_1	bulk	NA	NA	NA	NA	NA	NA	NA
AT1G77940	G2M_G1	bulk	NA	NA	NA	NA	NA	RPL30B	NA
AT1G78020	NA	singlecell	0.323333	1.90721e-09	S_enriched	0.12	NA	FLZ6	NA
AT1G78040	G1	bulk_singlecell	0.618406	1.40013e-61	G1_enriched	0.024	NA	NA	NA
AT1G78070	NA	singlecell	0.52826	6.52875e-181	G1_enriched	0.437	NA	NA	G1
AT1G78080	G1_to_S	bulk_singlecell	0.742851	3.61415e-109	G1_enriched	0.328	NA	RAP2-4	NA
AT1G78100	G1_to_S	bulk_singlecell	0.808416	6.29722e-16	G2M_enriched	0.036	NA	NA	G2M
AT1G78150	G2M_2	bulk	NA	NA	NA	NA	NA	NA	NA
AT1G78210	NA	singlecell	0.719779	2.64496e-167	G1_enriched	0.43	NA	NA	G1
AT1G78240	G2M_2	bulk_singlecell	0.276048	1.23565e-33	G1_enriched	0.251	NA	QUA2	NA
AT1G78300	G2M_G1	bulk	NA	NA	NA	NA	NA	GRF2	NA
AT1G78340	G1	bulk_singlecell	0.689044	3.46635e-08	G1_enriched	0.074	NA	GSTU22	NA
AT1G78380	G1	bulk	NA	NA	NA	NA	NA	GSTU19	NA
AT1G78520	NA	singlecell	0.427091	2.24511e-20	S_enriched	0.148	NA	NA	NA
AT1G78560	G2M_1	bulk	NA	NA	NA	NA	NA	BASS1	NA
AT1G78570	G2M_2	bulk	NA	NA	NA	NA	NA	RHM1	NA
AT1G78630	G2M_1	bulk	NA	NA	NA	NA	NA	RPL13	NA
AT1G78660	G1	bulk_singlecell	0.876539	2.40626e-62	G1_enriched	0.163	NA	GGH1	NA
AT1G78830	G1	bulk_singlecell	0.822452	2.11756e-132	G1_enriched	0.391	NA	NA	G1
AT1G78850	G1_to_S	bulk_singlecell	0.667677	2.17677e-30	G1_enriched	0.183	NA	NA	NA
AT1G78880	S_to_G2M	bulk	NA	NA	NA	NA	NA	NA	NA
AT1G78900	S_to_G2M	bulk_singlecell	0.293124	1.26669e-19	G1_enriched	0.104	NA	VHA-A	NA
AT1G78920	G2M_1	bulk	NA	NA	NA	NA	NA	AVPL1	NA
AT1G79010	G2M_2	bulk	NA	NA	NA	NA	NA	NA	NA
AT1G79075	NA	singlecell	1.22741	0	G1_enriched	0.784	G1	NA	G1
AT1G79150	G2M_1	bulk	NA	NA	NA	NA	NA	NA	NA
AT1G79210	G2M_1	bulk	NA	NA	NA	NA	NA	PAB2	NA
AT1G79230	G2M_1	bulk	NA	NA	NA	NA	NA	STR1	NA
AT1G79280	G2M_1	bulk_singlecell	0.306921	3.79231e-22	S_enriched	0.156	NA	NUA	S
AT1G79340	G2M_G1	bulk	NA	NA	NA	NA	NA	AMC4	NA
AT1G79380	G1	bulk	NA	NA	NA	NA	NA	RGLG4	NA
AT1G79440	G1	bulk	NA	NA	NA	NA	NA	ALDH5F1	NA
AT1G79500	S_to_G2M	bulk	NA	NA	NA	NA	NA	KDSA1	NA
AT1G79530	G2M_1	bulk	NA	NA	NA	NA	NA	GAPCP1	NA
AT1G79550	G2M_1	bulk	NA	NA	NA	NA	NA	PGK3	NA
AT1G79580	G1	bulk	NA	NA	NA	NA	NA	SMB	NA
AT1G79650	G2M_1	bulk	NA	NA	NA	NA	NA	RAD23	NA
AT1G79660	NA	singlecell	0.367021	1.28718e-59	G1_enriched	0.336	NA	NA	NA
AT1G79690	G2M_1	bulk	NA	NA	NA	NA	NA	NUDT3	NA
AT1G79710	S	bulk	NA	NA	NA	NA	NA	NA	NA
AT1G79730	G2M_2	bulk	NA	NA	NA	NA	NA	VIP2	NA
AT1G79750	G2M_2	bulk	NA	NA	NA	NA	NA	NADP-ME4	NA
AT1G79830	G2M_G1	bulk_singlecell	0.335687	3.93955e-31	S_enriched	0.175	NA	GC5	S
AT1G79920	G2M_1	bulk	NA	NA	NA	NA	NA	NA	NA
AT1G79930	G2M_1	bulk_singlecell	0.258455	4.09147e-17	S_enriched	0.089	NA	HSP70-14	NA
AT1G79940	G2M_1	bulk	NA	NA	NA	NA	NA	ERDJ2A	NA
AT1G79990	G2M_1	bulk	NA	NA	NA	NA	NA	NA	NA
AT1G80040	S_to_G2M	bulk	NA	NA	NA	NA	NA	NA	NA
AT1G80070	G2M_1	bulk_singlecell	0.284261	3.52823e-14	S_enriched	0.111	NA	PRP8A	NA
AT1G80120	NA	singlecell	0.423124	1.23226e-27	G1_enriched	0.165	NA	NA	NA
AT1G80230	G2M_2	bulk	NA	NA	NA	NA	NA	COX5B-2	NA
AT1G80240	G1_to_S	bulk	NA	NA	NA	NA	NA	NA	NA
AT1G80270	G2M_1	bulk	NA	NA	NA	NA	NA	PPR596	NA
AT1G80280	G2M_1	bulk	NA	NA	NA	NA	NA	NA	NA
AT1G80380	G1	bulk_singlecell	0.670792	7.44966e-156	G1_enriched	0.456	NA	GLYK	G1
AT1G80410	G2M_1	bulk	NA	NA	NA	NA	NA	EMB2753	NA
AT1G80460	S	bulk	NA	NA	NA	NA	NA	GLPK	NA
AT1G80490	G2M_1	bulk	NA	NA	NA	NA	NA	TPR1	NA
AT1G80500	G2M_G1	bulk	NA	NA	NA	NA	NA	NA	NA
AT1G80530	G2M_1	bulk	NA	NA	NA	NA	NA	NA	NA
AT1G80560	G2M_1	bulk	NA	NA	NA	NA	NA	IMDH2	NA
AT1G80600	G2M_2	bulk	NA	NA	NA	NA	NA	WIN1	NA
AT1G80610	NA	singlecell	0.290567	9.1852e-82	G1_enriched	0.334	NA	NA	NA
AT1G80620	G2M_1	bulk	NA	NA	NA	NA	NA	NA	NA
AT1G80670	G2M_1	bulk_singlecell	0.271069	1.34881e-39	G1_enriched	0.251	NA	RAE1	NA
AT1G80680	G2M_1	bulk	NA	NA	NA	NA	NA	NUP96	NA
AT1G80750	G2M_1	bulk	NA	NA	NA	NA	NA	RPL7A	NA
AT1G80830	G1_to_S	bulk_singlecell	0.773601	3.08198e-135	G1_enriched	0.397	NA	NRAMP1	G1
AT1G80840	G1_G2M	bulk_singlecell	1.69072	2.80605e-285	G1_enriched	0.57	G1	WRKY40	G1
AT1G80920	NA	singlecell	0.696099	1.0312e-215	G1_enriched	0.551	G1	ATJ8	G1
AT1G80930	G2M_2	bulk_singlecell	0.322989	5.59286e-24	S_enriched	0.132	NA	NA	NA
AT2G01008	S	bulk_singlecell	1.80319	3.64334e-205	S_enriched	0.171	NA	NA	S
AT2G01010	G1	bulk	NA	NA	NA	NA	NA	NA	NA
AT2G01020	G1	bulk	NA	NA	NA	NA	NA	NA	NA
AT2G01021	G1_G2M	bulk_singlecell	0.546203	7.75489e-152	S_enriched	0.438	S	NA	S
AT2G01060	G2M_2	bulk	NA	NA	NA	NA	NA	PHL7	NA
AT2G01100	G2M_G1	bulk	NA	NA	NA	NA	NA	NA	NA
AT2G01140	G2M_2	bulk	NA	NA	NA	NA	NA	FBA3	NA
AT2G01150	G1_G2M	bulk	NA	NA	NA	NA	NA	RHA2B	NA
AT2G01180	G1	bulk	NA	NA	NA	NA	NA	ATPAP1	NA
AT2G01250	G2M_2	bulk_singlecell	0.285693	1.71179e-22	G2M_enriched	0.001	NA	RPL7B	NA
AT2G01270	G2M_1	bulk	NA	NA	NA	NA	NA	QSOX2	NA
AT2G01300	NA	singlecell	1.17472	1.23783e-102	G1_enriched	0.37	NA	NA	NA
AT2G01340	NA	singlecell	0.341246	9.46281e-99	G1_enriched	0.26	NA	At17.1	NA
AT2G01450	G1_to_S	bulk_singlecell	0.391349	1.06132e-69	G1_enriched	0.319	NA	MPK17	NA
AT2G01470	G2M_1	bulk	NA	NA	NA	NA	NA	STL2P	NA
AT2G01490	S_to_G2M	bulk_singlecell	0.384949	2.56776e-66	G1_enriched	0.273	NA	PAHX	NA
AT2G01570	S_to_G2M	bulk	NA	NA	NA	NA	NA	RGA	NA
AT2G01600	G1_to_S	bulk	NA	NA	NA	NA	NA	NA	NA
AT2G01690	S_to_G2M	bulk	NA	NA	NA	NA	NA	NA	NA
AT2G01720	G2M_2	bulk_singlecell	0.373663	8.55764e-50	G1_enriched	0.188	NA	OST1B	NA
AT2G01970	G2M_G1	bulk	NA	NA	NA	NA	NA	TMN3	NA
AT2G02050	G1_G2M	bulk	NA	NA	NA	NA	NA	NA	NA
AT2G02160	G2M_2	bulk	NA	NA	NA	NA	NA	NA	NA
AT2G02220	S	bulk	NA	NA	NA	NA	NA	PSKR1	NA
AT2G02510	NA	singlecell	0.325988	1.42076e-39	S_enriched	0.137	NA	NA	NA
AT2G02560	G2M_1	bulk	NA	NA	NA	NA	NA	CAND1	NA
AT2G02710	NA	singlecell	0.289706	3.40092e-135	G1_enriched	0.371	NA	TLP1	NA
AT2G02760	NA	singlecell	0.298325	5.68663e-30	G1_enriched	0.192	NA	UBC2	NA
AT2G02790	G2M_1	bulk	NA	NA	NA	NA	NA	IQD29	NA
AT2G02800	G1_to_S	bulk_singlecell	0.799835	1.70663e-147	G1_enriched	0.443	NA	PBL3	G1
AT2G02860	G1_to_S	bulk_singlecell	0.269205	5.14062e-70	G1_enriched	0.33	NA	SUC3	NA
AT2G02870	G2M_2	bulk	NA	NA	NA	NA	NA	SKIP11	NA
AT2G03090	G2M_1	bulk_singlecell	0.55243	1.11955e-06	G1_enriched	0.119	NA	EXPA15	NA
AT2G03120	G2M_2	bulk	NA	NA	NA	NA	NA	SPP	NA
AT2G03150	G2M_2	bulk	NA	NA	NA	NA	NA	emb1579	NA
AT2G03470	NA	singlecell	0.301878	4.56485e-80	G1_enriched	0.348	NA	NA	NA
AT2G03505	NA	singlecell	0.484805	4.04062e-19	G2M_enriched	0.121	NA	NA	G2M
AT2G03510	G2M_1	bulk	NA	NA	NA	NA	NA	NA	NA
AT2G03640	G2M_2	bulk	NA	NA	NA	NA	NA	NA	NA
AT2G03680	G1_G2M	bulk_singlecell	0.291252	2.12445e-12	G2M_enriched	-0.003	NA	SPR1	NA
AT2G03760	G1	bulk_singlecell	0.315366	2.12125e-57	G1_enriched	0.282	NA	SOT12	NA
AT2G03820	G2M_1	bulk	NA	NA	NA	NA	NA	NA	NA
AT2G03830	NA	singlecell	0.274867	8.02517e-05	S_enriched	0.095	NA	RGF8	NA
AT2G03870	G2M_G1	bulk	NA	NA	NA	NA	NA	LSM7	NA
AT2G03890	G2M_1	bulk	NA	NA	NA	NA	NA	PI4KG7	NA
AT2G04025	NA	singlecell	0.884137	2.72981e-08	S_enriched	0.094	NA	RGF3	NA
AT2G04030	G2M_1	bulk	NA	NA	NA	NA	NA	HSP90-5	NA
AT2G04160	G1_to_S	bulk	NA	NA	NA	NA	NA	AIR3	NA
AT2G04170	G1_G2M	bulk	NA	NA	NA	NA	NA	NA	NA
AT2G04390	G2M_G1	bulk_singlecell	0.250977	6.23411e-15	S_enriched	0.056	NA	RPS17A	NA
AT2G04520	G2M_2	bulk	NA	NA	NA	NA	NA	NA	NA
AT2G04630	G2M_G1	bulk	NA	NA	NA	NA	NA	NRPB6B	NA
AT2G04780	G1_G2M	bulk	NA	NA	NA	NA	NA	FLA7	NA
AT2G05220	G2M_G1	bulk	NA	NA	NA	NA	NA	RPS17B	NA
AT2G05710	G2M_1	bulk	NA	NA	NA	NA	NA	ACO3	NA
AT2G05790	G2M_2	bulk	NA	NA	NA	NA	NA	NA	NA
AT2G05840	G2M_G1	bulk	NA	NA	NA	NA	NA	PAA2	NA
AT2G05920	G2M_1	bulk	NA	NA	NA	NA	NA	SBT1.8	NA
AT2G05990	G2M_2	bulk	NA	NA	NA	NA	NA	MOD1	NA
AT2G06050	NA	singlecell	1.1225	1.63702e-227	G1_enriched	0.5	NA	OPR3	G1
AT2G06210	G2M_2	bulk	NA	NA	NA	NA	NA	ELF8	NA
AT2G06850	G1	bulk	NA	NA	NA	NA	NA	XTH4	NA
AT2G06990	G2M_1	bulk	NA	NA	NA	NA	NA	HEN2	NA
AT2G07050	G2M_1	bulk	NA	NA	NA	NA	NA	CAS1	NA
AT2G07340	NA	singlecell	0.428847	1.23725e-52	G2M_enriched	0.035	NA	PFD1	G2M
AT2G07360	G2M_1	bulk	NA	NA	NA	NA	NA	NA	NA
AT2G07671	NA	singlecell	1.78006	7.54935e-231	S_enriched	0.155	NA	NA	S
AT2G07687	NA	singlecell	0.28873	8.53957e-47	S_enriched	0.246	S	NA	S
AT2G07690	G2M_G1	bulk	NA	NA	NA	NA	NA	MCM5	NA
AT2G07695	NA	singlecell	0.762844	8.33771e-117	S_enriched	0.398	S	NA	S
AT2G07696	NA	singlecell	0.46983	5.04328e-47	S_enriched	0.259	S	RPS7	S
AT2G07698	G1	bulk_singlecell	0.364962	1.52984e-57	S_enriched	0.288	S	NA	S
AT2G07708	NA	singlecell	1.12674	2.56809e-101	S_enriched	0.153	NA	NA	NA
AT2G07715	NA	singlecell	0.431826	1.33357e-78	S_enriched	0.298	S	NA	S
AT2G07718	S	bulk_singlecell	0.728315	1.09308e-115	S_enriched	0.39	S	NA	S
AT2G07725	NA	singlecell	0.972682	7.41137e-64	S_enriched	0.18	NA	NA	S
AT2G07727	NA	singlecell	0.774107	2.89531e-79	S_enriched	0.258	S	NA	S
AT2G07734	NA	singlecell	0.399234	7.78236e-37	S_enriched	0.219	S	NA	S
AT2G07773	NA	singlecell	0.634529	3.34177e-69	S_enriched	0.274	S	NA	S
AT2G09795	NA	singlecell	0.395025	0	G1_enriched	0.507	G1	NA	G1
AT2G09990	G2M_2	bulk_singlecell	0.341832	1.53078e-24	G2M_enriched	0.011	NA	RPS16A	NA
AT2G11890	G2M_2	bulk	NA	NA	NA	NA	NA	TTM3	NA
AT2G11910	G2M_G1	bulk_singlecell	0.257526	2.70177e-10	G2M_enriched	0.007	NA	NA	NA
AT2G12400	G2M_2	bulk	NA	NA	NA	NA	NA	NA	NA
AT2G13540	G2M_1	bulk	NA	NA	NA	NA	NA	ABH1	NA
AT2G13560	G2M_1	bulk_singlecell	0.352253	4.64584e-42	S_enriched	0.223	NA	NAD-ME1	S
AT2G14120	G2M_1	bulk	NA	NA	NA	NA	NA	DRP3B	NA
AT2G14170	G2M_1	bulk	NA	NA	NA	NA	NA	ALDH6B2	NA
AT2G14720	G2M_1	bulk	NA	NA	NA	NA	NA	VSR4	NA
AT2G14820	S	bulk	NA	NA	NA	NA	NA	NPY2	NA
AT2G14835	G2M_2	bulk	NA	NA	NA	NA	NA	NA	NA
AT2G14878	NA	singlecell	1.54313	0	G1_enriched	0.884	G1	NA	G1
AT2G14890	G1_G2M	bulk	NA	NA	NA	NA	NA	AGP9	NA
AT2G14910	NA	singlecell	0.257798	5.74465e-74	G1_enriched	0.324	NA	NA	NA
AT2G15430	G2M_1	bulk	NA	NA	NA	NA	NA	NRPB3	NA
AT2G15480	G1_to_S	bulk_singlecell	0.791321	1.70568e-76	G1_enriched	0.315	NA	UGT73B5	NA
AT2G15490	G1_to_S	bulk	NA	NA	NA	NA	NA	UGT73B4	NA
AT2G15860	G2M_2	bulk	NA	NA	NA	NA	NA	NA	NA
AT2G15970	NA	singlecell	0.549375	1.32841e-45	G1_enriched	0.272	NA	COR413PM1	NA
AT2G16060	G1	bulk_singlecell	0.610086	1.97808e-18	S_enriched	0.166	NA	AHB1	S
AT2G16270	NA	singlecell	0.294886	1.37829e-45	G2M_enriched	0.177	NA	NA	G2M
AT2G16440	G1_G2M	bulk	NA	NA	NA	NA	NA	MCM4	NA
AT2G16500	NA	singlecell	0.430007	1.09425e-56	S_enriched	0.258	S	ADC1	S
AT2G16510	G1_G2M	bulk	NA	NA	NA	NA	NA	VHA-c3	NA
AT2G16586	S	bulk_singlecell	0.929262	1.01734e-76	S_enriched	0.127	NA	NA	NA
AT2G16600	G2M_2	bulk_singlecell	0.273995	4.13707e-10	G1_enriched	-0.005	NA	CYP19-1	NA
AT2G16640	G2M_2	bulk	NA	NA	NA	NA	NA	TOC132	NA
AT2G16660	G1	bulk_singlecell	0.650359	1.14636e-131	G1_enriched	0.386	NA	NA	NA
AT2G16780	G2M_2	bulk	NA	NA	NA	NA	NA	MSI2	NA
AT2G16900	NA	singlecell	0.603829	9.00814e-87	G1_enriched	0.333	NA	NA	NA
AT2G16940	G2M_2	bulk_singlecell	0.252164	2.17571e-13	S_enriched	0.109	NA	NA	NA
AT2G16950	G2M_1	bulk	NA	NA	NA	NA	NA	TRN1	NA
AT2G17070	NA	singlecell	0.495634	1.15422e-13	G2M_enriched	0.091	NA	NA	G2M
AT2G17080	G1_to_S	bulk_singlecell	1.01951	4.21461e-28	G2M_enriched	0.072	NA	NA	G2M
AT2G17190	G2M_1	bulk	NA	NA	NA	NA	NA	DSK2A	NA
AT2G17200	G2M_1	bulk	NA	NA	NA	NA	NA	DSK2B	NA
AT2G17250	G2M_1	bulk	NA	NA	NA	NA	NA	EMB2762	NA
AT2G17265	G2M_2	bulk	NA	NA	NA	NA	NA	HSK	NA
AT2G17280	G1_to_S	bulk_singlecell	0.267448	0.000362806	G1_enriched	0.105	NA	PGM	NA
AT2G17360	G2M_1	bulk	NA	NA	NA	NA	NA	RPS4A	NA
AT2G17380	NA	singlecell	0.310362	4.46652e-34	G1_enriched	0.107	NA	AAP19-1	NA
AT2G17390	G2M_2	bulk	NA	NA	NA	NA	NA	AKR2B	NA
AT2G17410	S_to_G2M	bulk	NA	NA	NA	NA	NA	ARID3	NA
AT2G17420	G2M_1	bulk_singlecell	0.399878	4.34509e-50	G1_enriched	0.068	NA	NTR2	NA
AT2G17440	NA	singlecell	0.459881	3.03108e-142	G1_enriched	0.427	NA	PIRL5	G1
AT2G17450	NA	singlecell	1.01968	1.42385e-184	G1_enriched	0.452	NA	ATL44	G1
AT2G17500	G1_to_S	bulk	NA	NA	NA	NA	NA	PILS5	NA
AT2G17510	G2M_1	bulk	NA	NA	NA	NA	NA	EMB2763	NA
AT2G17560	G2M_2	bulk_singlecell	0.254501	5.57059e-14	G2M_enriched	0.007	NA	HMGB4	NA
AT2G17620	NA	singlecell	0.39813	2.91876e-63	G2M_enriched	0.221	NA	CYCB2-1	G2M
AT2G17705	NA	singlecell	0.280903	8.34049e-102	G1_enriched	0.331	NA	NA	NA
AT2G17720	G2M_2	bulk	NA	NA	NA	NA	NA	P4H5	NA
AT2G17790	G2M_1	bulk	NA	NA	NA	NA	NA	VPS35A	NA
AT2G17800	G2M_2	bulk	NA	NA	NA	NA	NA	ARAC1	NA
AT2G17840	G1	bulk_singlecell	1.26347	2.22152e-108	G1_enriched	0.363	NA	ERD7	NA
AT2G17980	S_to_G2M	bulk	NA	NA	NA	NA	NA	SLY1	NA
AT2G18020	G2M_2	bulk_singlecell	0.484998	1.48002e-69	G2M_enriched	0.006	NA	RPL8A	NA
AT2G18040	G2M_2	bulk	NA	NA	NA	NA	NA	PIN1	NA
AT2G18090	S_to_G2M	bulk	NA	NA	NA	NA	NA	NA	NA
AT2G18110	G2M_2	bulk_singlecell	0.402731	1.58751e-52	G1_enriched	0.075	NA	NA	NA
AT2G18160	NA	singlecell	0.356776	3.23009e-29	S_enriched	0.196	NA	BZIP2	S
AT2G18193	G1	bulk_singlecell	0.95926	2.03941e-123	G1_enriched	0.302	NA	NA	NA
AT2G18210	NA	singlecell	1.12959	6.78187e-192	G1_enriched	0.446	NA	NA	G1
AT2G18220	G2M_1	bulk	NA	NA	NA	NA	NA	NA	NA
AT2G18330	G2M_1	bulk	NA	NA	NA	NA	NA	NA	NA
AT2G18390	NA	singlecell	0.393263	1.06046e-60	G1_enriched	0.205	NA	ARL2	NA
AT2G18440	NA	singlecell	0.958305	0	G1_enriched	0.697	G1	GUT15	G1
AT2G18690	NA	singlecell	0.379137	6.1798e-56	G1_enriched	0.175	NA	NA	NA
AT2G18700	NA	singlecell	0.420837	4.2867e-151	G1_enriched	0.375	NA	TPS11	NA
AT2G18740	G2M_G1	bulk	NA	NA	NA	NA	NA	NA	NA
AT2G18900	G2M_1	bulk	NA	NA	NA	NA	NA	NA	NA
AT2G18960	S_to_G2M	bulk_singlecell	0.2781	1.91061e-15	S_enriched	0.116	NA	AHA1	NA
AT2G18980	NA	singlecell	0.741348	2.0023e-31	S_enriched	0.162	NA	PER16	S
AT2G19080	G2M_1	bulk	NA	NA	NA	NA	NA	MTX1	NA
AT2G19480	G2M_2	bulk	NA	NA	NA	NA	NA	NAP1;2	NA
AT2G19520	G2M_1	bulk	NA	NA	NA	NA	NA	MSI4	NA
AT2G19540	G2M_1	bulk	NA	NA	NA	NA	NA	NA	NA
AT2G19640	G2M_1	bulk	NA	NA	NA	NA	NA	ASHR2	NA
AT2G19670	G2M_2	bulk	NA	NA	NA	NA	NA	PRMT12	NA
AT2G19730	G2M_2	bulk_singlecell	0.376999	1.52251e-45	G2M_enriched	-0.002	NA	RPL28A	NA
AT2G19740	G2M_2	bulk_singlecell	0.350582	1.09863e-28	G2M_enriched	-0.001	NA	RPL31A	NA
AT2G19750	G2M_2	bulk_singlecell	0.563622	1.71248e-68	G2M_enriched	0.033	NA	RPS30A	G2M
AT2G19800	G1	bulk_singlecell	1.68749	6.62929e-172	G1_enriched	0.432	NA	MIOX2	G1
AT2G19810	NA	singlecell	0.314526	6.9509e-114	G1_enriched	0.309	NA	NA	NA
AT2G19940	G2M_1	bulk	NA	NA	NA	NA	NA	NA	NA
AT2G19950	G2M_1	bulk	NA	NA	NA	NA	NA	GC1	NA
AT2G20060	G2M_1	bulk_singlecell	0.317985	3.66829e-23	G1_enriched	0.097	NA	NA	NA
AT2G20120	NA	singlecell	0.268702	6.55164e-54	G1_enriched	0.309	NA	COV1	NA
AT2G20140	G2M_1	bulk	NA	NA	NA	NA	NA	RPT2B	NA
AT2G20190	S_to_G2M	bulk	NA	NA	NA	NA	NA	CLASP	NA
AT2G20280	G2M_2	bulk	NA	NA	NA	NA	NA	NA	NA
AT2G20300	S	bulk	NA	NA	NA	NA	NA	ALE2	NA
AT2G20330	G2M_1	bulk	NA	NA	NA	NA	NA	NA	NA
AT2G20360	G2M_1	bulk_singlecell	0.398064	1.73292e-65	G1_enriched	0.124	NA	NA	NA
AT2G20370	S	bulk	NA	NA	NA	NA	NA	MUR3	NA
AT2G20420	G2M_2	bulk	NA	NA	NA	NA	NA	NA	NA
AT2G20450	G2M_2	bulk_singlecell	0.297466	1.51675e-14	S_enriched	0.099	NA	RPL14A	NA
AT2G20490	G2M_G1	bulk_singlecell	0.314557	7.97767e-13	S_enriched	0.172	NA	NOP10	S
AT2G204901	NA	singlecell	0.38154	4.35541e-10	G2M_enriched	-0.043	NA	NA	NA
AT2G20515	NA	singlecell	0.599046	6.15203e-56	G2M_enriched	0.076	NA	NA	G2M
AT2G20530	G2M_1	bulk	NA	NA	NA	NA	NA	PHB6	NA
AT2G20562	NA	singlecell	0.3141	1.86424e-30	S_enriched	0.191	NA	NA	S
AT2G20580	G2M_1	bulk	NA	NA	NA	NA	NA	RPN1A	NA
AT2G20585	NA	singlecell	0.263068	3.11449e-13	G2M_enriched	-0.001	NA	NFD6	NA
AT2G20630	G1_to_S	bulk_singlecell	0.853485	4.86263e-69	G1_enriched	0.299	NA	PPC3-1.2	NA
AT2G20760	G2M_2	bulk	NA	NA	NA	NA	NA	NA	NA
AT2G20820	G1_G2M	bulk_singlecell	0.392253	5.57446e-61	G2M_enriched	0.018	NA	NA	NA
AT2G20960	G1_to_S	bulk	NA	NA	NA	NA	NA	pEARLI4	NA
AT2G20990	S_to_G2M	bulk	NA	NA	NA	NA	NA	SYTA	NA
AT2G21045	NA	singlecell	0.715785	3.27039e-17	S_enriched	0.153	NA	HAC1	NA
AT2G21050	G2M_1	bulk	NA	NA	NA	NA	NA	LAX2	NA
AT2G21060	G2M_G1	bulk	NA	NA	NA	NA	NA	CSP4	NA
AT2G21120	S	bulk_singlecell	0.375353	8.36793e-91	G1_enriched	0.371	NA	NA	NA
AT2G21160	G1_G2M	bulk	NA	NA	NA	NA	NA	NA	NA
AT2G21170	G2M_2	bulk	NA	NA	NA	NA	NA	TIM	NA
AT2G21190	G2M_1	bulk	NA	NA	NA	NA	NA	NA	NA
AT2G21250	G2M_2	bulk	NA	NA	NA	NA	NA	NA	NA
AT2G21290	NA	singlecell	0.430739	1.7042e-42	S_enriched	0.141	NA	NA	NA
AT2G212901	NA	singlecell	0.313094	4.73975e-29	G2M_enriched	0.03	NA	NA	G2M
AT2G21300	G2M_1	bulk	NA	NA	NA	NA	NA	KIN7E	NA
AT2G21390	G2M_1	bulk_singlecell	0.271446	1.52465e-17	S_enriched	0.11	NA	NA	NA
AT2G21440	G2M_1	bulk	NA	NA	NA	NA	NA	NA	NA
AT2G21470	S_to_G2M	bulk	NA	NA	NA	NA	NA	SAE2	NA
AT2G21520	S	bulk	NA	NA	NA	NA	NA	NA	NA
AT2G21580	G2M_G1	bulk_singlecell	0.313124	1.05024e-34	G2M_enriched	0.004	NA	RPS25B	NA
AT2G21600	G1_G2M	bulk	NA	NA	NA	NA	NA	RER1B	NA
AT2G21620	G1	bulk	NA	NA	NA	NA	NA	RD2	NA
AT2G21660	G2M_G1	bulk_singlecell	0.869137	3.03341e-128	G2M_enriched	0.019	NA	RBG7	G2M
AT2G21790	G2M_G1	bulk_singlecell	0.27905	4.22672e-12	S_enriched	0.133	NA	RNR1	NA
AT2G21870	G2M_2	bulk	NA	NA	NA	NA	NA	MGP1	NA
AT2G22125	S_to_G2M	bulk	NA	NA	NA	NA	NA	CSI1	NA
AT2G22170	G1	bulk_singlecell	0.474163	6.54173e-05	G2M_enriched	-0.045	NA	PLAT2	NA
AT2G22300	S	bulk	NA	NA	NA	NA	NA	CAMTA3	NA
AT2G22400	G2M_1	bulk	NA	NA	NA	NA	NA	NA	NA
AT2G22425	NA	singlecell	0.465007	1.88652e-57	S_enriched	0.133	NA	NA	NA
AT2G22430	G1	bulk_singlecell	0.635108	2.00293e-119	G1_enriched	0.4	NA	ATHB-6	G1
AT2G22470	G1	bulk_singlecell	1.81189	5.63813e-133	G1_enriched	0.341	NA	AGP2	NA
AT2G22475	S_to_G2M	bulk	NA	NA	NA	NA	NA	GEM	NA
AT2G22480	S_to_G2M	bulk	NA	NA	NA	NA	NA	PFK5	NA
AT2G22490	G2M_1	bulk	NA	NA	NA	NA	NA	CYCD2;1	NA
AT2G22500	G1_to_S	bulk_singlecell	0.385787	5.10123e-42	G1_enriched	0.302	NA	PUMP5	NA
AT2G22610	NA	singlecell	0.450201	1.11326e-70	G2M_enriched	0.239	G2M	NA	G2M
AT2G22670	G2M_G1	bulk_singlecell	0.307926	4.34515e-21	G1_enriched	0.14	NA	IAA8	NA
AT2G22770	G1_to_S	bulk_singlecell	0.67419	8.16093e-50	G1_enriched	0.238	NA	NAI1	NA
AT2G22780	G1_to_S	bulk	NA	NA	NA	NA	NA	PMDH1	NA
AT2G22795	G1_G2M	bulk_singlecell	0.491554	1.25658e-45	S_enriched	0.168	NA	NA	S
AT2G22860	NA	singlecell	1.22896	3.69665e-167	G1_enriched	0.399	NA	PSK2	G1
AT2G22880	NA	singlecell	1.28976	5.36228e-159	G1_enriched	0.431	NA	NA	G1
AT2G23050	G2M_1	bulk	NA	NA	NA	NA	NA	NPY4	NA
AT2G23070	G2M_1	bulk_singlecell	0.389257	2.70215e-60	G1_enriched	0.204	NA	CKA4	NA
AT2G23090	NA	singlecell	0.31171	4.04829e-30	S_enriched	0.056	NA	NA	NA
AT2G23120	G1	bulk_singlecell	0.498834	8.47402e-16	G1_enriched	0.174	NA	NA	NA
AT2G23310	G1_G2M	bulk_singlecell	0.324716	4.13633e-38	G1_enriched	0.187	NA	RER1C	NA
AT2G23320	G1_G2M	bulk_singlecell	0.828812	3.9661e-119	G1_enriched	0.344	NA	WRKY15	NA
AT2G23350	G2M_1	bulk	NA	NA	NA	NA	NA	PAB4	NA
AT2G23380	G2M_1	bulk	NA	NA	NA	NA	NA	CLF	NA
AT2G23410	G1_to_S	bulk_singlecell	1.40068	2.27381e-50	S_enriched	0.229	S	DPS	S
AT2G23630	G1	bulk_singlecell	0.490797	1.06061e-17	S_enriched	0.189	NA	sks16	S
AT2G23790	G1_to_S	bulk	NA	NA	NA	NA	NA	NA	NA
AT2G23810	G1_G2M	bulk_singlecell	1.33807	9.18114e-230	G1_enriched	0.524	NA	TET8	G1
AT2G23820	NA	singlecell	0.269914	1.51211e-36	G1_enriched	0.241	NA	NA	NA
AT2G23930	G2M_2	bulk	NA	NA	NA	NA	NA	SNRNP-G	NA
AT2G24050	S_to_G2M	bulk	NA	NA	NA	NA	NA	EIF(ISO)4G2	NA
AT2G24100	NA	singlecell	0.446256	7.37322e-114	G1_enriched	0.394	NA	NA	G1
AT2G24170	G1_to_S	bulk	NA	NA	NA	NA	NA	TMN10	NA
AT2G24200	G2M_1	bulk	NA	NA	NA	NA	NA	LAP1	NA
AT2G24400	NA	singlecell	0.283338	1.27656e-25	S_enriched	0.177	NA	NA	S
AT2G24500	G2M_2	bulk_singlecell	0.432237	4.04222e-51	G1_enriched	0.238	NA	REIL2	NA
AT2G24550	G1	bulk_singlecell	1.1449	2.20316e-170	G1_enriched	0.26	NA	NA	NA
AT2G24570	G1	bulk	NA	NA	NA	NA	NA	WRKY17	NA
AT2G24600	NA	singlecell	0.253384	4.45367e-104	G1_enriched	0.267	NA	NA	NA
AT2G24610	G1_to_S	bulk_singlecell	0.260145	3.20154e-44	G1_enriched	0.254	NA	ATCNGC14	NA
AT2G24640	G2M_2	bulk	NA	NA	NA	NA	NA	UBP19	NA
AT2G24765	G1_G2M	bulk_singlecell	0.272671	9.77088e-26	G1_enriched	0.076	NA	ARF3	NA
AT2G24850	G1	bulk_singlecell	1.78774	1.17853e-244	G1_enriched	0.555	G1	TAT3	G1
AT2G25060	G2M_1	bulk_singlecell	1.08581	4.32896e-74	G2M_enriched	0.245	G2M	ENODL14	G2M
AT2G25070	S_to_G2M	bulk	NA	NA	NA	NA	NA	PPC4-2	NA
AT2G25110	G1_G2M	bulk	NA	NA	NA	NA	NA	SDF2	NA
AT2G25170	G2M_1	bulk	NA	NA	NA	NA	NA	PKL	NA
AT2G25180	S	bulk	NA	NA	NA	NA	NA	ARR12	NA
AT2G25210	G2M_G1	bulk_singlecell	0.703922	5.37927e-94	S_enriched	0.062	NA	NA	NA
AT2G25250	NA	singlecell	0.311787	3.10931e-08	G1_enriched	0.166	NA	NA	NA
AT2G25430	S_to_G2M	bulk	NA	NA	NA	NA	NA	NA	NA
AT2G25450	NA	singlecell	0.919097	9.47435e-97	G1_enriched	0.358	NA	GSL-OH	NA
AT2G25460	G1_to_S	bulk_singlecell	0.377129	1.00748e-74	G1_enriched	0.375	NA	NA	NA
AT2G25490	G1_to_S	bulk	NA	NA	NA	NA	NA	EBF1	NA
AT2G25520	G1_G2M	bulk	NA	NA	NA	NA	NA	NA	NA
AT2G25670	G2M_2	bulk	NA	NA	NA	NA	NA	NA	NA
AT2G25810	NA	singlecell	0.3	1.18802e-11	S_enriched	0.131	NA	TIP4-1	NA
AT2G25870	G2M_1	bulk	NA	NA	NA	NA	NA	YBEY	NA
AT2G25880	S_to_G2M	bulk_singlecell	0.844026	5.17282e-67	G2M_enriched	0.252	G2M	AtAUR2	G2M
AT2G25900	S_to_G2M	bulk_singlecell	1.00975	3.02262e-283	G1_enriched	0.603	G1	ATCTH	G1
AT2G25910	G2M_2	bulk	NA	NA	NA	NA	NA	NA	NA
AT2G25970	G2M_1	bulk	NA	NA	NA	NA	NA	NA	NA
AT2G25980	G1	bulk_singlecell	0.255308	0.00448782	S_enriched	0.108	NA	JAL20	NA
AT2G26060	G2M_2	bulk	NA	NA	NA	NA	NA	CIA1	NA
AT2G26080	G2M_1	bulk	NA	NA	NA	NA	NA	GLDP2	NA
AT2G26140	G2M_1	bulk	NA	NA	NA	NA	NA	FTSH4	NA
AT2G26190	NA	singlecell	0.538475	4.29171e-127	G1_enriched	0.405	NA	IQM4	G1
AT2G26260	G2M_1	bulk	NA	NA	NA	NA	NA	3BETAHSD/D2	NA
AT2G26300	G1	bulk_singlecell	0.453653	3.17693e-76	G1_enriched	0.31	NA	GPA1	NA
AT2G26355	NA	singlecell	0.491138	0	G1_enriched	0.539	G1	NA	G1
AT2G26380	NA	singlecell	0.258093	2.12425e-98	G1_enriched	0.211	NA	NA	NA
AT2G26510	S	bulk	NA	NA	NA	NA	NA	NAT3	NA
AT2G26530	G1	bulk_singlecell	1.47448	2.60547e-248	G1_enriched	0.55	G1	AR781	G1
AT2G26590	G2M_2	bulk	NA	NA	NA	NA	NA	RPN13	NA
AT2G26670	NA	singlecell	0.476719	4.08059e-71	G1_enriched	0.328	NA	HO1	NA
AT2G26760	G2M_1	bulk_singlecell	0.622857	5.75847e-77	G2M_enriched	0.251	G2M	CYCB1-4	G2M
AT2G26780	G2M_1	bulk	NA	NA	NA	NA	NA	NA	NA
AT2G26900	G2M_2	bulk	NA	NA	NA	NA	NA	BASS2	NA
AT2G26990	G2M_1	bulk	NA	NA	NA	NA	NA	CSN2	NA
AT2G27000	S	bulk	NA	NA	NA	NA	NA	CYP705A8	NA
AT2G27020	G2M_2	bulk	NA	NA	NA	NA	NA	PAG1	NA
AT2G27030	G2M_G1	bulk	NA	NA	NA	NA	NA	CAM5	NA
AT2G27040	S_to_G2M	bulk	NA	NA	NA	NA	NA	AGO4	NA
AT2G27080	NA	singlecell	0.415675	1.55121e-98	G1_enriched	0.323	NA	NHL13	NA
AT2G27100	G2M_1	bulk	NA	NA	NA	NA	NA	SE	NA
AT2G27190	S	bulk	NA	NA	NA	NA	NA	PAP12	NA
AT2G27230	G2M_1	bulk	NA	NA	NA	NA	NA	LHW	NA
AT2G27310	NA	singlecell	0.806074	1.48122e-215	G1_enriched	0.494	NA	NA	G1
AT2G27389	NA	singlecell	0.877901	1.25119e-82	G1_enriched	0.34	NA	NA	NA
AT2G27450	G2M_1	bulk	NA	NA	NA	NA	NA	CPA	NA
AT2G27500	NA	singlecell	0.270444	4.78431e-63	G1_enriched	0.282	NA	NA	NA
AT2G27510	G2M_G1	bulk	NA	NA	NA	NA	NA	FD3	NA
AT2G27530	G2M_1	bulk	NA	NA	NA	NA	NA	RPL10AB	NA
AT2G27600	S_to_G2M	bulk	NA	NA	NA	NA	NA	SKD1	NA
AT2G27710	G2M_G1	bulk_singlecell	0.354763	1.93284e-27	S_enriched	0.054	NA	RPP2B	NA
AT2G277101	NA	singlecell	0.251817	5.6843e-18	G2M_enriched	0.013	NA	NA	NA
AT2G27720	G2M_G1	bulk_singlecell	0.292234	1.2526e-22	S_enriched	0.04	NA	NA	NA
AT2G277201	NA	singlecell	0.281068	9.8858e-27	G2M_enriched	-0.001	NA	NA	NA
AT2G27730	G2M_G1	bulk_singlecell	0.265367	3.40126e-33	G1_enriched	0.011	NA	NA	NA
AT2G27840	G2M_1	bulk	NA	NA	NA	NA	NA	HDT4	NA
AT2G27860	G2M_G1	bulk	NA	NA	NA	NA	NA	AXS1	NA
AT2G27900	S_to_G2M	bulk	NA	NA	NA	NA	NA	NA	NA
AT2G27960	NA	singlecell	0.407693	4.52606e-38	G2M_enriched	0.076	NA	CKS1	G2M
AT2G27970	NA	singlecell	1.28718	2.64274e-78	G2M_enriched	0.167	NA	CKS2	G2M
AT2G28000	G2M_1	bulk	NA	NA	NA	NA	NA	CPN60A1	NA
AT2G28070	G2M_1	bulk	NA	NA	NA	NA	NA	ABCG3	NA
AT2G28190	G2M_G1	bulk	NA	NA	NA	NA	NA	CSD2	NA
AT2G28290	NA	singlecell	0.260079	1.80328e-22	S_enriched	0.179	NA	SYD	S
AT2G28400	NA	singlecell	0.789543	7.01731e-223	G1_enriched	0.54	G1	NA	G1
AT2G28450	G2M_1	bulk	NA	NA	NA	NA	NA	NA	NA
AT2G28600	G2M_1	bulk	NA	NA	NA	NA	NA	NA	NA
AT2G28620	S_to_G2M	bulk_singlecell	0.59639	9.03526e-70	G2M_enriched	0.251	G2M	NA	G2M
AT2G28760	G1_to_S	bulk	NA	NA	NA	NA	NA	UXS6	NA
AT2G28790	G2M_2	bulk	NA	NA	NA	NA	NA	NA	NA
AT2G28840	G2M_2	bulk_singlecell	0.270042	2.59107e-29	G1_enriched	0.187	NA	XBAT31	NA
AT2G28900	G1	bulk	NA	NA	NA	NA	NA	OEP161	NA
AT2G28910	G1_G2M	bulk	NA	NA	NA	NA	NA	CXIP4	NA
AT2G29020	G2M_2	bulk_singlecell	0.306825	2.49204e-31	G1_enriched	0.15	NA	NA	NA
AT2G29080	G2M_1	bulk	NA	NA	NA	NA	NA	FTSH3	NA
AT2G29190	G2M_1	bulk	NA	NA	NA	NA	NA	APUM2	NA
AT2G29200	G2M_1	bulk	NA	NA	NA	NA	NA	APUM1	NA
AT2G29390	NA	singlecell	0.334965	5.16208e-47	G1_enriched	0.244	NA	SMO2-1	NA
AT2G29400	G2M_1	bulk_singlecell	0.387451	1.24231e-62	G1_enriched	0.192	NA	TOPP1	NA
AT2G29420	NA	singlecell	0.732911	4.99606e-32	G1_enriched	0.176	NA	GSTU7	NA
AT2G29440	NA	singlecell	1.8794	5.44217e-257	G1_enriched	0.545	G1	GSTU6	G1
AT2G29450	NA	singlecell	1.7871	2.65697e-200	G1_enriched	0.452	NA	GSTU5	G1
AT2G29490	G1_to_S	bulk	NA	NA	NA	NA	NA	GSTU1	NA
AT2G29500	NA	singlecell	0.57696	2.21461e-09	S_enriched	0.138	NA	HSP17.6B	NA
AT2G29530	NA	singlecell	0.267356	4.60478e-16	G2M_enriched	-0.003	NA	TIM10	NA
AT2G29550	S_to_G2M	bulk_singlecell	1.15097	4.2946e-108	G2M_enriched	0.153	NA	TUBB7	G2M
AT2G29560	G2M_1	bulk	NA	NA	NA	NA	NA	ENO3	NA
AT2G29570	NA	singlecell	0.435708	7.62102e-32	G1_enriched	0.202	NA	PCNA2	NA
AT2G29980	G2M_G1	bulk	NA	NA	NA	NA	NA	FAD3	NA
AT2G29995	NA	singlecell	0.506554	5.37631e-19	S_enriched	0.167	NA	PSY3	S
AT2G30020	S_to_G2M	bulk_singlecell	0.312953	1.53639e-50	G1_enriched	0.3	NA	NA	NA
AT2G30050	G2M_2	bulk	NA	NA	NA	NA	NA	SEC13B	NA
AT2G30110	S_to_G2M	bulk	NA	NA	NA	NA	NA	UBA1	NA
AT2G30130	NA	singlecell	1.19754	2.73606e-102	G1_enriched	0.33	NA	LBD12	NA
AT2G30200	G2M_2	bulk	NA	NA	NA	NA	NA	NA	NA
AT2G30360	NA	singlecell	0.363684	3.2916e-65	G1_enriched	0.314	NA	CIPK11	NA
AT2G30410	NA	singlecell	0.27551	2.14926e-19	G2M_enriched	-0.001	NA	TFCA	NA
AT2G30440	G1	bulk_singlecell	0.539971	8.12279e-102	G1_enriched	0.378	NA	TPP1	NA
AT2G30500	G1	bulk_singlecell	0.564466	5.68724e-72	G1_enriched	0.288	NA	NET4B	NA
AT2G30620	G1_to_S	bulk	NA	NA	NA	NA	NA	NA	NA
AT2G30720	G1_to_S	bulk	NA	NA	NA	NA	NA	NA	NA
AT2G30860	NA	singlecell	0.70339	2.1762e-73	S_enriched	0.381	S	GSTF9	S
AT2G30870	G1_G2M	bulk_singlecell	1.07361	3.19681e-97	G1_enriched	0.145	NA	GSTF10	NA
AT2G30930	NA	singlecell	0.359226	1.22424e-16	S_enriched	0.09	NA	NA	NA
AT2G30970	G2M_2	bulk	NA	NA	NA	NA	NA	ASP1	NA
AT2G30980	S_to_G2M	bulk	NA	NA	NA	NA	NA	ASK6	NA
AT2G31060	G2M_2	bulk	NA	NA	NA	NA	NA	NA	NA
AT2G31270	G2M_G1	bulk_singlecell	0.354866	9.83357e-31	S_enriched	0.229	S	CDT1A	S
AT2G31360	G2M_2	bulk	NA	NA	NA	NA	NA	ADS2	NA
AT2G31390	G1	bulk	NA	NA	NA	NA	NA	NA	NA
AT2G31410	G2M_2	bulk	NA	NA	NA	NA	NA	NA	NA
AT2G31490	G1_G2M	bulk_singlecell	0.338294	8.34607e-38	G2M_enriched	0.009	NA	NA	NA
AT2G31570	G1	bulk_singlecell	0.296112	3.67782e-08	S_enriched	0.111	NA	GPX2	NA
AT2G31610	G2M_2	bulk	NA	NA	NA	NA	NA	RPS3A	NA
AT2G31660	G2M_1	bulk	NA	NA	NA	NA	NA	SAD2	NA
AT2G31670	G2M_2	bulk	NA	NA	NA	NA	NA	UP3	NA
AT2G31740	G2M_1	bulk	NA	NA	NA	NA	NA	NA	NA
AT2G31810	G2M_1	bulk_singlecell	0.923905	4.90487e-214	G1_enriched	0.38	NA	NA	NA
AT2G31880	NA	singlecell	0.617954	3.8411e-97	G1_enriched	0.36	NA	SOBIR1	NA
AT2G31940	NA	singlecell	0.730856	4.33753e-116	G1_enriched	0.27	NA	NA	NA
AT2G31945	NA	singlecell	1.32603	1.96736e-173	G1_enriched	0.402	NA	NA	G1
AT2G32020	NA	singlecell	0.382006	7.4308e-12	S_enriched	0.136	NA	NA	NA
AT2G32060	G2M_2	bulk	NA	NA	NA	NA	NA	RPS12C	NA
AT2G32070	G2M_1	bulk_singlecell	0.396517	1.9619e-61	G1_enriched	0.168	NA	CAF1-7	NA
AT2G32080	NA	singlecell	0.348992	2.24023e-88	G1_enriched	0.372	NA	PURA1	NA
AT2G32150	NA	singlecell	1.17659	4.16416e-259	G1_enriched	0.529	G1	NA	G1
AT2G32190	G1	bulk_singlecell	0.955119	1.40644e-86	G1_enriched	0.368	NA	NA	NA
AT2G32210	NA	singlecell	0.872202	2.3977e-149	G1_enriched	0.443	NA	NA	G1
AT2G32610	G1_to_S	bulk_singlecell	0.354646	2.63135e-20	S_enriched	0.088	NA	CSLB1	NA
AT2G32620	G1_to_S	bulk	NA	NA	NA	NA	NA	CSLB2	NA
AT2G32700	S_to_G2M	bulk	NA	NA	NA	NA	NA	LUH	NA
AT2G32730	G2M_1	bulk	NA	NA	NA	NA	NA	RPN2A	NA
AT2G32900	G2M_1	bulk	NA	NA	NA	NA	NA	ZW10	NA
AT2G32920	G2M_2	bulk	NA	NA	NA	NA	NA	PDIL2-3	NA
AT2G33040	G2M_1	bulk_singlecell	0.388765	7.17725e-78	G1_enriched	0.019	NA	ATPC	NA
AT2G33120	NA	singlecell	0.27596	1.56247e-36	G1_enriched	0.255	NA	SAR1	NA
AT2G33150	S	bulk_singlecell	0.366947	1.30243e-30	G1_enriched	0.147	NA	PED1	NA
AT2G33210	G2M_1	bulk	NA	NA	NA	NA	NA	HSP60-2	NA
AT2G33220	G1_G2M	bulk	NA	NA	NA	NA	NA	NA	NA
AT2G33340	G2M_2	bulk	NA	NA	NA	NA	NA	PRP19B	NA
AT2G33370	G2M_2	bulk_singlecell	0.39155	5.60262e-42	G2M_enriched	-0.001	NA	RPL23A	NA
AT2G33390	NA	singlecell	0.263386	1.76076e-52	G1_enriched	0.287	NA	NA	NA
AT2G33400	NA	singlecell	0.371993	1.39439e-45	G2M_enriched	0.187	NA	NA	G2M
AT2G33410	G2M_2	bulk	NA	NA	NA	NA	NA	NA	NA
AT2G33470	S_to_G2M	bulk_singlecell	0.333757	9.90185e-23	G1_enriched	0.11	NA	GLTP1	NA
AT2G33560	NA	singlecell	0.439909	4.44603e-73	G2M_enriched	0.237	G2M	BUBR1	G2M
AT2G33590	G2M_2	bulk_singlecell	0.339316	2.26435e-56	G1_enriched	0.273	NA	NA	NA
AT2G33630	G2M_1	bulk_singlecell	0.264264	2.45574e-52	G1_enriched	0.293	NA	NA	NA
AT2G33700	NA	singlecell	0.305801	2.79465e-97	G1_enriched	0.368	NA	PP2C27	NA
AT2G33710	G1_to_S	bulk_singlecell	0.287943	1.31878e-42	G1_enriched	0.251	NA	NA	NA
AT2G33730	G2M_1	bulk	NA	NA	NA	NA	NA	RH21	NA
AT2G33790	G1_G2M	bulk	NA	NA	NA	NA	NA	AGP30	NA
AT2G33793	NA	singlecell	0.34117	4.21861e-16	G2M_enriched	0.103	NA	NA	G2M
AT2G33840	G2M_1	bulk	NA	NA	NA	NA	NA	NA	NA
AT2G34020	G2M_G1	bulk	NA	NA	NA	NA	NA	NA	NA
AT2G34040	G2M_1	bulk	NA	NA	NA	NA	NA	NA	NA
AT2G34190	NA	singlecell	0.394203	1.4714e-31	G2M_enriched	0.149	NA	NAT2	G2M
AT2G34250	G2M_2	bulk	NA	NA	NA	NA	NA	NA	NA
AT2G34260	G2M_1	bulk	NA	NA	NA	NA	NA	WDR55	NA
AT2G34300	G2M_G1	bulk_singlecell	0.297834	3.05254e-16	S_enriched	0.104	NA	NA	NA
AT2G34340	G1_to_S	bulk_singlecell	0.400647	3.95092e-54	G1_enriched	0.286	NA	NA	NA
AT2G34357	G2M_1	bulk	NA	NA	NA	NA	NA	NA	NA
AT2G34470	G2M_G1	bulk	NA	NA	NA	NA	NA	UREG	NA
AT2G34480	G2M_2	bulk_singlecell	0.315576	2.11655e-34	G2M_enriched	0.003	NA	NA	NA
AT2G34520	G2M_2	bulk	NA	NA	NA	NA	NA	RPS14	NA
AT2G34560	G2M_1	bulk	NA	NA	NA	NA	NA	NA	NA
AT2G34590	G2M_1	bulk_singlecell	0.450398	3.58904e-74	G1_enriched	0.2	NA	E1-BETA-2	NA
AT2G34630	G2M_1	bulk	NA	NA	NA	NA	NA	SPS3	NA
AT2G34650	NA	singlecell	0.25477	5.48585e-57	G1_enriched	0.279	NA	PID	NA
AT2G34660	G2M_1	bulk	NA	NA	NA	NA	NA	ABCC2	NA
AT2G34680	G2M_1	bulk	NA	NA	NA	NA	NA	AIR9	NA
AT2G34690	G2M_G1	bulk_singlecell	0.293216	5.06604e-41	G1_enriched	0.189	NA	ACD11	NA
AT2G34710	S_to_G2M	bulk	NA	NA	NA	NA	NA	ATHB-14	NA
AT2G34750	G2M_1	bulk	NA	NA	NA	NA	NA	NA	NA
AT2G34900	G2M_1	bulk	NA	NA	NA	NA	NA	GTE1	NA
AT2G34930	S	bulk_singlecell	1.16763	5.43468e-207	G1_enriched	0.526	G1	NA	G1
AT2G34970	S_to_G2M	bulk	NA	NA	NA	NA	NA	NA	NA
AT2G35040	G2M_1	bulk	NA	NA	NA	NA	NA	NA	NA
AT2G35120	G2M_G1	bulk	NA	NA	NA	NA	NA	GDH2	NA
AT2G35190	S_to_G2M	bulk	NA	NA	NA	NA	NA	NPSN11	NA
AT2G35240	G2M_2	bulk_singlecell	0.272192	4.59182e-11	G1_enriched	0.054	NA	MORF6	NA
AT2G35510	S	bulk	NA	NA	NA	NA	NA	SRO1	NA
AT2G35605	G2M_2	bulk_singlecell	0.317233	2.64976e-11	G2M_enriched	-0.02	NA	NA	NA
AT2G35610	G2M_2	bulk	NA	NA	NA	NA	NA	XEG113	NA
AT2G35630	S_to_G2M	bulk	NA	NA	NA	NA	NA	MOR1	NA
AT2G35770	G1_to_S	bulk	NA	NA	NA	NA	NA	SCPL28	NA
AT2G35790	G2M_2	bulk	NA	NA	NA	NA	NA	NA	NA
AT2G35795	NA	singlecell	0.32975	4.0704e-30	G2M_enriched	0.018	NA	TIM14-1	NA
AT2G35930	G1	bulk	NA	NA	NA	NA	NA	PUB23	NA
AT2G36070	G2M_1	bulk	NA	NA	NA	NA	NA	TIM44-2	NA
AT2G36160	G2M_1	bulk_singlecell	0.333531	2.15679e-27	G2M_enriched	-0.01	NA	RPS14A	NA
AT2G36170	G2M_1	bulk_singlecell	0.446351	5.89589e-56	G2M_enriched	0	NA	RPL40B	NA
AT2G36200	NA	singlecell	0.298515	1.39311e-10	G2M_enriched	0.074	NA	NA	G2M
AT2G36220	NA	singlecell	0.818084	8.78082e-175	G1_enriched	0.482	NA	NA	G1
AT2G36250	S_to_G2M	bulk	NA	NA	NA	NA	NA	FTSZ2-1	NA
AT2G36320	NA	singlecell	0.27769	1.27521e-56	G1_enriched	0.286	NA	SAP4	NA
AT2G36380	G1_to_S	bulk	NA	NA	NA	NA	NA	ABCG34	NA
AT2G36400	G2M_G1	bulk	NA	NA	NA	NA	NA	GRF3	NA
AT2G36530	G2M_2	bulk	NA	NA	NA	NA	NA	ENO2	NA
AT2G36580	G2M_1	bulk	NA	NA	NA	NA	NA	NA	NA
AT2G36620	G2M_2	bulk_singlecell	0.544013	1.96926e-104	G2M_enriched	0.015	NA	RPL24A	NA
AT2G36850	S_to_G2M	bulk	NA	NA	NA	NA	NA	CALS10	NA
AT2G36880	G2M_2	bulk	NA	NA	NA	NA	NA	METK3	NA
AT2G36900	NA	singlecell	0.399993	1.10112e-65	G1_enriched	0.273	NA	MEMB11	NA
AT2G36910	S_to_G2M	bulk	NA	NA	NA	NA	NA	ABCB1	NA
AT2G36930	G2M_2	bulk	NA	NA	NA	NA	NA	NA	NA
AT2G36950	G1	bulk_singlecell	0.642057	8.96188e-84	G1_enriched	0.373	NA	HIPP05	NA
AT2G37020	G2M_2	bulk	NA	NA	NA	NA	NA	NA	NA
AT2G37050	G2M_1	bulk	NA	NA	NA	NA	NA	NA	NA
AT2G37080	G2M_1	bulk	NA	NA	NA	NA	NA	ICR2	NA
AT2G37110	G1	bulk	NA	NA	NA	NA	NA	NA	NA
AT2G37190	G2M_2	bulk	NA	NA	NA	NA	NA	RPL12A	NA
AT2G37230	G2M_1	bulk	NA	NA	NA	NA	NA	NA	NA
AT2G37250	G2M_2	bulk	NA	NA	NA	NA	NA	ADK	NA
AT2G37270	G2M_2	bulk	NA	NA	NA	NA	NA	RPS5A	NA
AT2G37340	G2M_1	bulk	NA	NA	NA	NA	NA	RS2Z33	NA
AT2G37410	G2M_G1	bulk_singlecell	0.274385	2.11859e-16	G1_enriched	0.083	NA	TIM17-2	NA
AT2G37420	NA	singlecell	0.252032	5.17928e-31	G2M_enriched	0.146	NA	KIN5B	G2M
AT2G37430	NA	singlecell	0.479209	3.6414e-19	S_enriched	0.16	NA	ZAT11	S
AT2G37470	S	bulk_singlecell	0.460202	4.7004e-26	G1_enriched	0.191	NA	NA	NA
AT2G37480	NA	singlecell	0.3268	1.05152e-58	G1_enriched	0.304	NA	NA	NA
AT2G37500	G2M_1	bulk	NA	NA	NA	NA	NA	NA	NA
AT2G37540	G1_to_S	bulk_singlecell	0.333223	1.077e-07	S_enriched	0.079	NA	NA	NA
AT2G37550	G1_G2M	bulk	NA	NA	NA	NA	NA	AGD7	NA
AT2G37600	G2M_2	bulk_singlecell	0.53868	9.15248e-50	G2M_enriched	0.034	NA	RPL36A	G2M
AT2G37620	G2M_1	bulk	NA	NA	NA	NA	NA	ACT1	NA
AT2G37690	G2M_1	bulk	NA	NA	NA	NA	NA	NA	NA
AT2G37700	G1_to_S	bulk_singlecell	0.354311	4.22199e-19	S_enriched	0.134	NA	NA	NA
AT2G37790	G2M_2	bulk	NA	NA	NA	NA	NA	AKR4C10	NA
AT2G37860	G2M_1	bulk	NA	NA	NA	NA	NA	RE	NA
AT2G37975	NA	singlecell	0.256023	1.20237e-25	S_enriched	0.173	NA	NA	S
AT2G37990	G2M_1	bulk	NA	NA	NA	NA	NA	NA	NA
AT2G38040	G2M_1	bulk_singlecell	0.399591	1.01409e-36	S_enriched	0.166	NA	CAC3	S
AT2G38120	G1	bulk_singlecell	0.485616	7.62295e-21	S_enriched	0.131	NA	AUX1	NA
AT2G38160	NA	singlecell	0.34045	2.48512e-45	G2M_enriched	0.189	NA	NA	G2M
AT2G38230	NA	singlecell	0.607191	4.37332e-78	G1_enriched	0.323	NA	PDX11	NA
AT2G38280	G2M_1	bulk	NA	NA	NA	NA	NA	AMPD	NA
AT2G38310	G1_G2M	bulk_singlecell	0.6383	1.13748e-63	S_enriched	0.22	NA	PYL4	S
AT2G38360	G1	bulk	NA	NA	NA	NA	NA	PRA1B4	NA
AT2G38400	G1	bulk_singlecell	0.569766	4.64568e-128	G1_enriched	0.362	NA	AGT3	NA
AT2G38470	G1_to_S	bulk_singlecell	1.08901	1.90525e-194	G1_enriched	0.49	NA	WRKY33	G1
AT2G38550	G2M_2	bulk	NA	NA	NA	NA	NA	FAX3	NA
AT2G38560	G2M_1	bulk	NA	NA	NA	NA	NA	TFIIS	NA
AT2G38620	NA	singlecell	0.328313	3.64058e-26	G2M_enriched	0.137	NA	CDKB1-2	G2M
AT2G38670	G2M_1	bulk	NA	NA	NA	NA	NA	PECT1	NA
AT2G38700	G2M_G1	bulk	NA	NA	NA	NA	NA	MVD1	NA
AT2G38750	G1_to_S	bulk	NA	NA	NA	NA	NA	ANN4	NA
AT2G38760	G1	bulk	NA	NA	NA	NA	NA	ANN3	NA
AT2G38770	S_to_G2M	bulk	NA	NA	NA	NA	NA	EMB2765	NA
AT2G38810	G1_G2M	bulk_singlecell	0.27962	8.7858e-15	G1_enriched	0.149	NA	HTA8	NA
AT2G38860	NA	singlecell	0.458527	1.13628e-24	S_enriched	0.184	NA	DJ1E	S
AT2G38870	G1	bulk_singlecell	1.54856	1.28459e-49	S_enriched	0.295	S	NA	S
AT2G38940	G1_to_S	bulk_singlecell	0.266561	4.09135e-13	S_enriched	0.128	NA	PHT1-4	NA
AT2G39020	G2M_2	bulk	NA	NA	NA	NA	NA	NA	NA
AT2G39050	NA	singlecell	0.327795	9.8603e-71	G1_enriched	0.283	NA	EULS3	NA
AT2G39110	NA	singlecell	0.484609	1.22344e-100	G1_enriched	0.334	NA	NA	NA
AT2G39200	G1_to_S	bulk_singlecell	0.809391	2.24014e-63	G1_enriched	0.295	NA	MLO12	NA
AT2G39210	G1_to_S	bulk	NA	NA	NA	NA	NA	NA	NA
AT2G39350	G1_to_S	bulk_singlecell	0.786697	6.05801e-57	G1_enriched	0.268	NA	ABCG1	NA
AT2G39390	G2M_2	bulk_singlecell	0.447751	1.87504e-47	G2M_enriched	0.001	NA	RPL35B	NA
AT2G39400	NA	singlecell	0.388451	2.75644e-44	G1_enriched	0.12	NA	NA	NA
AT2G39420	NA	singlecell	0.584514	8.32205e-38	G1_enriched	0.214	NA	NA	NA
AT2G39460	G2M_2	bulk_singlecell	0.330361	1.52881e-40	G2M_enriched	-0.003	NA	RPL23AA	NA
AT2G39518	NA	singlecell	0.531191	1.1545e-49	G1_enriched	0.19	NA	NA	NA
AT2G39530	NA	singlecell	1.63386	1.23125e-42	S_enriched	0.219	NA	NA	S
AT2G39570	NA	singlecell	0.687418	1.42874e-200	G1_enriched	0.506	G1	ACR9	G1
AT2G39580	S_to_G2M	bulk	NA	NA	NA	NA	NA	NA	NA
AT2G39650	S	bulk_singlecell	0.28623	3.36541e-60	G1_enriched	0.318	NA	NA	NA
AT2G39700	G1_G2M	bulk_singlecell	0.333009	2.07356e-27	G1_enriched	0.191	NA	EXPA4	NA
AT2G39770	G1_to_S	bulk_singlecell	0.375562	1.2333e-35	G1_enriched	0.161	NA	CYT1	NA
AT2G39795	G2M_1	bulk	NA	NA	NA	NA	NA	NA	NA
AT2G39810	S_to_G2M	bulk	NA	NA	NA	NA	NA	HOS1	NA
AT2G39960	G1_to_S	bulk_singlecell	0.293924	2.48291e-25	G1_enriched	0.114	NA	NA	NA
AT2G39970	G2M_2	bulk	NA	NA	NA	NA	NA	PXN	NA
AT2G39990	G2M_2	bulk_singlecell	0.383882	1.27174e-37	G1_enriched	0.042	NA	TIF3F1	NA
AT2G40000	G1	bulk_singlecell	1.06006	5.91484e-183	G1_enriched	0.439	NA	HSPRO2	G1
AT2G40060	G2M_G1	bulk	NA	NA	NA	NA	NA	CLC2	NA
AT2G40095	G1	bulk_singlecell	0.26693	7.64989e-34	G1_enriched	0.225	NA	NA	NA
AT2G40140	G1_G2M	bulk_singlecell	1.21936	2.35831e-250	G1_enriched	0.514	G1	CZF1	G1
AT2G40205	NA	singlecell	0.826453	2.78227e-103	S_enriched	0.059	NA	RPL41G	NA
AT2G402051	NA	singlecell	0.384108	7.87237e-46	G2M_enriched	0.031	NA	NA	G2M
AT2G40270	NA	singlecell	0.284496	2.76908e-63	G1_enriched	0.277	NA	NA	NA
AT2G40290	G2M_1	bulk	NA	NA	NA	NA	NA	NA	NA
AT2G40360	G2M_1	bulk	NA	NA	NA	NA	NA	BOP1	NA
AT2G40430	G2M_1	bulk	NA	NA	NA	NA	NA	NA	NA
AT2G40470	NA	singlecell	0.320155	1.00209e-18	S_enriched	0.165	NA	LBD15	S
AT2G40475	G1	bulk	NA	NA	NA	NA	NA	NA	NA
AT2G40510	G2M_2	bulk_singlecell	0.533498	6.82991e-70	G2M_enriched	0.019	NA	RPS26B	G2M
AT2G40550	G2M_G1	bulk	NA	NA	NA	NA	NA	ETG1	NA
AT2G40590	G2M_2	bulk	NA	NA	NA	NA	NA	RPS26A	NA
AT2G40650	G2M_2	bulk	NA	NA	NA	NA	NA	PRP38	NA
AT2G40660	G2M_1	bulk	NA	NA	NA	NA	NA	NA	NA
AT2G40700	G2M_1	bulk	NA	NA	NA	NA	NA	NA	NA
AT2G40765	NA	singlecell	0.56757	1.38761e-101	S_enriched	0.047	NA	NA	NA
AT2G407651	NA	singlecell	0.359211	4.41969e-52	G2M_enriched	0.033	NA	NA	G2M
AT2G40840	S	bulk	NA	NA	NA	NA	NA	DPE2	NA
AT2G41010	NA	singlecell	0.281469	2.38253e-73	G1_enriched	0.252	NA	CAMBP25	NA
AT2G41100	S_to_G2M	bulk_singlecell	1.29849	3.28324e-189	G1_enriched	0.491	NA	CML12	G1
AT2G41110	NA	singlecell	0.305631	1.26643e-07	G2M_enriched	-0.01	NA	CAM2	NA
AT2G41220	G2M_2	bulk	NA	NA	NA	NA	NA	GLU2	NA
AT2G41250	NA	singlecell	0.42708	2.91795e-94	G1_enriched	0.387	NA	NA	NA
AT2G41290	G1_to_S	bulk	NA	NA	NA	NA	NA	SSL2	NA
AT2G41410	G1_to_S	bulk_singlecell	0.397825	2.13481e-27	G1_enriched	0.161	NA	CML35	NA
AT2G41420	G1	bulk_singlecell	0.642068	1.31968e-81	G1_enriched	0.258	NA	WIH2	NA
AT2G41430	G1	bulk_singlecell	1.69651	2.7633e-222	G1_enriched	0.08	NA	ERD15	NA
AT2G41530	G2M_G1	bulk	NA	NA	NA	NA	NA	SFGH	NA
AT2G41620	G2M_1	bulk	NA	NA	NA	NA	NA	NUP93A	NA
AT2G41630	G1	bulk_singlecell	1.11907	5.43338e-230	G1_enriched	0.315	NA	TFIIB1	NA
AT2G41640	NA	singlecell	0.26551	2.82203e-55	G1_enriched	0.276	NA	NA	NA
AT2G41650	G2M_G1	bulk_singlecell	0.420918	4.66113e-32	S_enriched	0.073	NA	NA	NA
AT2G416501	NA	singlecell	0.392557	2.24964e-43	G2M_enriched	0.064	NA	NA	G2M
AT2G41790	S_to_G2M	bulk	NA	NA	NA	NA	NA	PXM16	NA
AT2G41800	G1	bulk_singlecell	0.312415	0.00156774	S_enriched	0.097	NA	NA	NA
AT2G41810	G1	bulk_singlecell	0.956601	5.47464e-39	S_enriched	0.228	S	NA	S
AT2G41840	G2M_2	bulk	NA	NA	NA	NA	NA	RPS2C	NA
AT2G41900	S_to_G2M	bulk	NA	NA	NA	NA	NA	NA	NA
AT2G42110	NA	singlecell	0.743658	3.50002e-66	G2M_enriched	0.227	NA	NA	G2M
AT2G42210	G2M_G1	bulk_singlecell	0.299058	2.32335e-38	G1_enriched	0.03	NA	ATOEP16-3	NA
AT2G42310	G1_G2M	bulk	NA	NA	NA	NA	NA	NA	NA
AT2G42490	G2M_1	bulk	NA	NA	NA	NA	NA	NA	NA
AT2G42500	G2M_G1	bulk	NA	NA	NA	NA	NA	PP2A3	NA
AT2G42570	G1_to_S	bulk_singlecell	0.332154	6.63496e-19	G1_enriched	0.118	NA	TBL39	NA
AT2G42590	G2M_2	bulk	NA	NA	NA	NA	NA	GRF9	NA
AT2G42680	G1_G2M	bulk	NA	NA	NA	NA	NA	MBF1A	NA
AT2G42710	G2M_1	bulk	NA	NA	NA	NA	NA	NA	NA
AT2G42740	G2M_2	bulk	NA	NA	NA	NA	NA	RPL11A	NA
AT2G42810	G2M_1	bulk	NA	NA	NA	NA	NA	PAPP5	NA
AT2G42870	NA	singlecell	0.432045	1.10952e-37	S_enriched	0.217	NA	PAR1	S
AT2G42910	G2M_1	bulk_singlecell	0.252538	1.46438e-15	G1_enriched	0.059	NA	PRS4	NA
AT2G43020	G1_to_S	bulk	NA	NA	NA	NA	NA	PAO2	NA
AT2G43090	G2M_2	bulk	NA	NA	NA	NA	NA	NA	NA
AT2G43110	G2M_1	bulk	NA	NA	NA	NA	NA	NA	NA
AT2G43120	NA	singlecell	0.439851	1.71867e-34	G1_enriched	0.185	NA	NA	NA
AT2G43160	S_to_G2M	bulk	NA	NA	NA	NA	NA	EPSIN2	NA
AT2G43290	G1	bulk	NA	NA	NA	NA	NA	CML5	NA
AT2G43330	S	bulk	NA	NA	NA	NA	NA	INT1	NA
AT2G43340	G1_to_S	bulk_singlecell	0.435594	3.25971e-45	G1_enriched	0.249	NA	NA	NA
AT2G43360	G2M_1	bulk	NA	NA	NA	NA	NA	BIO2	NA
AT2G43460	G2M_2	bulk_singlecell	0.265465	1.85688e-13	S_enriched	0.02	NA	RPL38A	NA
AT2G434601	NA	singlecell	0.284457	2.59303e-34	G2M_enriched	0.002	NA	NA	NA
AT2G43480	G1	bulk	NA	NA	NA	NA	NA	PER26	NA
AT2G43535	NA	singlecell	0.45354	0.000226768	S_enriched	0.117	NA	ATTI4	NA
AT2G43600	G1_to_S	bulk	NA	NA	NA	NA	NA	NA	NA
AT2G43610	G1	bulk	NA	NA	NA	NA	NA	NA	NA
AT2G43650	G2M_1	bulk	NA	NA	NA	NA	NA	EMB2777	NA
AT2G43710	G2M_2	bulk	NA	NA	NA	NA	NA	FAB2	NA
AT2G43750	G2M_1	bulk	NA	NA	NA	NA	NA	OASB	NA
AT2G43770	G2M_2	bulk	NA	NA	NA	NA	NA	NA	NA
AT2G43790	NA	singlecell	0.28165	1.75559e-47	G1_enriched	0.275	NA	MPK6	NA
AT2G43810	G2M_G1	bulk	NA	NA	NA	NA	NA	LSM6B	NA
AT2G43870	G1	bulk_singlecell	0.724666	6.59461e-13	G1_enriched	0.117	NA	NA	NA
AT2G43880	G1_to_S	bulk_singlecell	0.279403	5.93354e-07	S_enriched	0.114	NA	NA	NA
AT2G43970	G2M_2	bulk	NA	NA	NA	NA	NA	LARP6B	NA
AT2G44040	G2M_1	bulk	NA	NA	NA	NA	NA	DAPB1	NA
AT2G44050	G2M_2	bulk	NA	NA	NA	NA	NA	COS1	NA
AT2G44060	G1_G2M	bulk	NA	NA	NA	NA	NA	NA	NA
AT2G44065	G2M_1	bulk	NA	NA	NA	NA	NA	NA	NA
AT2G44100	G2M_2	bulk	NA	NA	NA	NA	NA	GDI1	NA
AT2G44120	G2M_2	bulk	NA	NA	NA	NA	NA	NA	NA
AT2G44160	G2M_1	bulk	NA	NA	NA	NA	NA	MTHFR2	NA
AT2G44180	G2M_2	bulk	NA	NA	NA	NA	NA	MAP2A	NA
AT2G44350	S_to_G2M	bulk	NA	NA	NA	NA	NA	CSY4	NA
AT2G44370	NA	singlecell	0.379101	1.10726e-17	S_enriched	0.127	NA	NA	NA
AT2G44490	G1_to_S	bulk_singlecell	0.900483	5.91549e-53	G1_enriched	0.242	NA	BGLU26	NA
AT2G44500	G1_to_S	bulk_singlecell	0.45088	1.99955e-104	G1_enriched	0.38	NA	OFUT20	NA
AT2G44525	NA	singlecell	0.266905	6.52974e-37	G1_enriched	0.219	NA	NA	NA
AT2G44610	G2M_G1	bulk_singlecell	0.253742	1.04337e-24	G1_enriched	0.131	NA	RABH1B	NA
AT2G44620	G2M_G1	bulk	NA	NA	NA	NA	NA	MTACP1	NA
AT2G44640	G2M_1	bulk	NA	NA	NA	NA	NA	NA	NA
AT2G44840	G2M_G1	bulk_singlecell	0.731245	7.72495e-113	G1_enriched	0.371	NA	ERF13	NA
AT2G44860	G2M_1	bulk	NA	NA	NA	NA	NA	NA	NA
AT2G45030	G2M_1	bulk	NA	NA	NA	NA	NA	MEFG2	NA
AT2G45050	G1_G2M	bulk_singlecell	0.449	1.39376e-33	G1_enriched	0.189	NA	GATA2	NA
AT2G45070	G1_G2M	bulk_singlecell	0.651359	1.72753e-78	S_enriched	0.021	NA	SEC61 BETA	NA
AT2G450701	NA	singlecell	0.403453	5.49535e-46	G2M_enriched	0.024	NA	NA	G2M
AT2G45140	G1_G2M	bulk	NA	NA	NA	NA	NA	PVA12	NA
AT2G45170	NA	singlecell	0.75111	7.59971e-136	G1_enriched	0.409	NA	ATG8E	G1
AT2G45240	G2M_1	bulk	NA	NA	NA	NA	NA	MAP1A	NA
AT2G45290	G2M_1	bulk	NA	NA	NA	NA	NA	TKL-2	NA
AT2G45300	G2M_1	bulk	NA	NA	NA	NA	NA	NA	NA
AT2G45400	G1	bulk	NA	NA	NA	NA	NA	BEN1	NA
AT2G45430	G2M_2	bulk	NA	NA	NA	NA	NA	AHL22	NA
AT2G45440	G2M_2	bulk	NA	NA	NA	NA	NA	DHDPS2	NA
AT2G45470	G2M_G1	bulk	NA	NA	NA	NA	NA	FLA8	NA
AT2G45540	NA	singlecell	0.287231	4.31357e-38	S_enriched	0.243	S	BCHC2	S
AT2G45640	G2M_2	bulk	NA	NA	NA	NA	NA	SAP18	NA
AT2G45730	S_to_G2M	bulk	NA	NA	NA	NA	NA	NA	NA
AT2G45760	NA	singlecell	0.295147	1.3225e-55	G1_enriched	0.215	NA	BAP2	NA
AT2G45790	G1	bulk	NA	NA	NA	NA	NA	PMM	NA
AT2G45810	G2M_1	bulk	NA	NA	NA	NA	NA	RH6	NA
AT2G45820	NA	singlecell	0.504875	2.86139e-87	G1_enriched	0.376	NA	DBP	NA
AT2G45860	NA	singlecell	0.266628	8.81786e-19	S_enriched	0.143	NA	NA	NA
AT2G458601	NA	singlecell	0.259722	1.12173e-14	G2M_enriched	0.016	NA	NA	NA
AT2G45960	NA	singlecell	0.368576	1.16227e-39	G1_enriched	0.168	NA	PIP1B	NA
AT2G45980	NA	singlecell	0.319157	4.81995e-57	G1_enriched	0.31	NA	ATI1	NA
AT2G46020	S_to_G2M	bulk_singlecell	0.259289	2.75201e-22	S_enriched	0.179	NA	BRM	S
AT2G46140	G1	bulk_singlecell	0.430883	1.6816e-11	G1_enriched	0.136	NA	NA	NA
AT2G46150	NA	singlecell	0.298109	3.33566e-50	G1_enriched	0.267	NA	NA	NA
AT2G46170	NA	singlecell	0.499363	1.09533e-71	G1_enriched	0.208	NA	RTNLB5	NA
AT2G46230	G2M_1	bulk_singlecell	0.290533	1.27691e-16	G1_enriched	0.062	NA	NA	NA
AT2G46280	G2M_1	bulk_singlecell	0.470024	1.41171e-49	G1_enriched	0.019	NA	TIF3I1	NA
AT2G46330	G1_G2M	bulk	NA	NA	NA	NA	NA	AGP16	NA
AT2G46340	S	bulk	NA	NA	NA	NA	NA	SPA1	NA
AT2G46370	S	bulk_singlecell	0.868088	1.73357e-190	G1_enriched	0.498	NA	JAR1	G1
AT2G46390	NA	singlecell	0.759493	2.0268e-101	S_enriched	0.101	NA	SDH8	NA
AT2G463901	NA	singlecell	0.357115	3.59846e-38	G2M_enriched	0.054	NA	NA	G2M
AT2G46400	NA	singlecell	1.10246	2.26804e-174	G1_enriched	0.455	NA	WRKY46	G1
AT2G46470	G2M_2	bulk	NA	NA	NA	NA	NA	OXA1L	NA
AT2G46500	S_to_G2M	bulk_singlecell	0.454121	3.0203e-105	G1_enriched	0.38	NA	PI4KG4	NA
AT2G46505	G1_G2M	bulk	NA	NA	NA	NA	NA	SDH4	NA
AT2G46510	NA	singlecell	0.437227	2.22121e-162	G1_enriched	0.404	NA	AIB	G1
AT2G46520	G2M_1	bulk	NA	NA	NA	NA	NA	CAS	NA
AT2G46540	NA	singlecell	0.290411	3.2448e-36	S_enriched	0.054	NA	NA	NA
AT2G46560	S	bulk	NA	NA	NA	NA	NA	NA	NA
AT2G46740	G1_to_S	bulk	NA	NA	NA	NA	NA	GULLO5	NA
AT2G46780	S	bulk	NA	NA	NA	NA	NA	NA	NA
AT2G46800	G2M_2	bulk_singlecell	0.272762	1.63482e-29	G1_enriched	0.163	NA	MTP1	NA
AT2G46900	G2M_2	bulk	NA	NA	NA	NA	NA	NA	NA
AT2G46920	S_to_G2M	bulk	NA	NA	NA	NA	NA	POL	NA
AT2G46950	G1_to_S	bulk	NA	NA	NA	NA	NA	CYP709B2	NA
AT2G47000	G1_to_S	bulk_singlecell	0.348421	8.90491e-25	S_enriched	0.191	NA	ABCB4	S
AT2G47060	G1	bulk_singlecell	1.00458	8.75688e-223	G1_enriched	0.539	NA	NA	G1
AT2G47070	S	bulk	NA	NA	NA	NA	NA	SPL1	NA
AT2G47110	G2M_2	bulk_singlecell	0.342133	6.47838e-44	G2M_enriched	0.013	NA	RPS27AB	NA
AT2G47130	G1	bulk	NA	NA	NA	NA	NA	SDR3A	NA
AT2G47140	G1	bulk	NA	NA	NA	NA	NA	SDR3B	NA
AT2G47170	G1_G2M	bulk	NA	NA	NA	NA	NA	ARF1	NA
AT2G47210	G2M_2	bulk	NA	NA	NA	NA	NA	SWC4	NA
AT2G47250	G2M_1	bulk	NA	NA	NA	NA	NA	NA	NA
AT2G47270	NA	singlecell	0.339473	1.82381e-23	S_enriched	0.142	NA	UPB1	NA
AT2G47380	NA	singlecell	0.368529	7.08097e-45	S_enriched	0.026	NA	NA	NA
AT2G47390	G2M_1	bulk	NA	NA	NA	NA	NA	NA	NA
AT2G47420	G2M_2	bulk	NA	NA	NA	NA	NA	DIM1A	NA
AT2G47470	G2M_2	bulk	NA	NA	NA	NA	NA	PDIL2-1	NA
AT2G47510	G2M_1	bulk_singlecell	0.300792	8.20054e-38	G1_enriched	0.091	NA	FUM1	NA
AT2G47550	G1_to_S	bulk_singlecell	0.698861	3.96728e-39	G1_enriched	0.195	NA	PME20	NA
AT2G47610	G2M_2	bulk_singlecell	0.303589	9.48631e-32	G2M_enriched	-0.004	NA	RPL7AA	NA
AT2G47650	G1	bulk	NA	NA	NA	NA	NA	UXS4	NA
AT2G47730	G1	bulk	NA	NA	NA	NA	NA	GSTF8	NA
AT2G47790	G2M_1	bulk	NA	NA	NA	NA	NA	GTS1	NA
AT2G47900	G2M_G1	bulk	NA	NA	NA	NA	NA	AtTLP3	NA
AT2G47960	G2M_1	bulk_singlecell	0.354162	3.62844e-70	G1_enriched	0.286	NA	NA	NA
AT2G47970	G2M_1	bulk	NA	NA	NA	NA	NA	NA	NA
AT2G47980	G2M_1	bulk	NA	NA	NA	NA	NA	SCC3	NA
AT2G48100	S_to_G2M	bulk	NA	NA	NA	NA	NA	NA	NA
AT2G48160	G2M_2	bulk	NA	NA	NA	NA	NA	NA	NA
AT3G01090	G2M_1	bulk	NA	NA	NA	NA	NA	NA	NA
AT3G01120	G2M_1	bulk_singlecell	0.367609	1.26119e-43	G1_enriched	0.108	NA	CGS1	NA
AT3G01130	NA	singlecell	0.417571	5.91621e-57	S_enriched	0.063	NA	NA	NA
AT3G01160	G2M_1	bulk	NA	NA	NA	NA	NA	NA	NA
AT3G01280	G2M_2	bulk_singlecell	0.286247	6.16787e-18	G1_enriched	-0.013	NA	VDAC1	NA
AT3G01290	G1	bulk_singlecell	0.429999	5.26049e-19	S_enriched	0.134	NA	HIR3	NA
AT3G01340	G2M_2	bulk	NA	NA	NA	NA	NA	SEC13A	NA
AT3G01390	G1	bulk_singlecell	0.359484	7.41158e-28	S_enriched	0.042	NA	VHA-G1	NA
AT3G01410	NA	singlecell	0.260173	3.99318e-07	G2M_enriched	0.058	NA	NA	G2M
AT3G01513	NA	singlecell	0.387859	2.46249e-40	G1_enriched	0.244	NA	NA	NA
AT3G01540	G2M_1	bulk	NA	NA	NA	NA	NA	RH14	NA
AT3G01650	G1_to_S	bulk	NA	NA	NA	NA	NA	RGLG1	NA
AT3G01740	NA	singlecell	0.264061	3.49252e-18	G2M_enriched	0.005	NA	NA	NA
AT3G01770	S_to_G2M	bulk	NA	NA	NA	NA	NA	GTE11	NA
AT3G01780	S_to_G2M	bulk	NA	NA	NA	NA	NA	TPLATE	NA
AT3G01790	G2M_2	bulk_singlecell	0.309698	1.72442e-15	G2M_enriched	0.002	NA	NA	NA
AT3G01820	NA	singlecell	0.486834	4.20984e-75	G1_enriched	0.261	NA	NA	NA
AT3G01830	NA	singlecell	0.323921	9.10092e-76	G1_enriched	0.257	NA	CML40	NA
AT3G01910	G2M_G1	bulk	NA	NA	NA	NA	NA	SOX	NA
AT3G02080	G2M_2	bulk	NA	NA	NA	NA	NA	RPS19A	NA
AT3G02090	G2M_2	bulk	NA	NA	NA	NA	NA	MPPBETA	NA
AT3G02110	G1_to_S	bulk	NA	NA	NA	NA	NA	SCPL25	NA
AT3G02120	NA	singlecell	1.231	3.02085e-36	G2M_enriched	0.167	NA	NA	G2M
AT3G02170	G1_to_S	bulk	NA	NA	NA	NA	NA	LNG2	NA
AT3G02180	NA	singlecell	0.28119	1.9336e-07	G2M_enriched	-0.023	NA	SP1L3	NA
AT3G02190	NA	singlecell	0.616395	1.25467e-74	S_enriched	0.144	NA	RPL39B	NA
AT3G021901	NA	singlecell	0.294972	1.06785e-31	G2M_enriched	0.057	NA	NA	G2M
AT3G02200	G2M_1	bulk_singlecell	0.346339	6.22017e-32	G1_enriched	0.115	NA	NA	NA
AT3G02220	G2M_1	bulk	NA	NA	NA	NA	NA	NA	NA
AT3G02230	G1_G2M	bulk	NA	NA	NA	NA	NA	RGP1	NA
AT3G02260	G2M_G1	bulk_singlecell	0.270211	5.27058e-19	S_enriched	0.148	NA	BIG	NA
AT3G02350	G2M_1	bulk	NA	NA	NA	NA	NA	GAUT9	NA
AT3G02360	G2M_G1	bulk	NA	NA	NA	NA	NA	PGD2	NA
AT3G02420	G2M_G1	bulk	NA	NA	NA	NA	NA	NA	NA
AT3G02470	G2M_G1	bulk_singlecell	0.516674	1.78138e-55	G1_enriched	0.084	NA	SAMDC1	NA
AT3G02480	NA	singlecell	0.414118	4.52795e-58	G1_enriched	0.22	NA	NA	NA
AT3G02520	G2M_2	bulk	NA	NA	NA	NA	NA	GRF7	NA
AT3G02530	G2M_1	bulk	NA	NA	NA	NA	NA	CCT6A	NA
AT3G02555	NA	singlecell	0.316125	8.26058e-91	G1_enriched	0.352	NA	NA	NA
AT3G02560	G2M_2	bulk	NA	NA	NA	NA	NA	RPS7B	NA
AT3G02570	S_to_G2M	bulk	NA	NA	NA	NA	NA	PMI1	NA
AT3G02630	G2M_2	bulk	NA	NA	NA	NA	NA	S-ACP-DES5	NA
AT3G02640	G2M_1	bulk_singlecell	1.47249	2.2031e-86	G2M_enriched	0.261	G2M	NA	G2M
AT3G02650	G2M_1	bulk	NA	NA	NA	NA	NA	NA	NA
AT3G02700	NA	singlecell	0.284173	3.2414e-55	G1_enriched	0.298	NA	NA	NA
AT3G02710	G2M_1	bulk	NA	NA	NA	NA	NA	NA	NA
AT3G02760	G2M_1	bulk	NA	NA	NA	NA	NA	NA	NA
AT3G02780	G2M_G1	bulk_singlecell	0.488713	3.14355e-52	G1_enriched	0.062	NA	IPP2	NA
AT3G02790	NA	singlecell	0.314554	3.69697e-17	S_enriched	0.131	NA	MBS1	NA
AT3G02800	NA	singlecell	0.592274	1.8318e-130	G1_enriched	0.426	NA	DSP3	G1
AT3G02820	NA	singlecell	0.258654	2.74089e-47	G1_enriched	0.256	NA	NA	NA
AT3G02840	NA	singlecell	0.453821	3.30962e-101	G1_enriched	0.348	NA	NA	NA
AT3G02875	NA	singlecell	0.453712	5.99084e-130	G1_enriched	0.412	NA	ILR1	G1
AT3G02880	NA	singlecell	0.348766	5.10767e-91	G1_enriched	0.365	NA	NA	NA
AT3G03050	S	bulk	NA	NA	NA	NA	NA	CSLD3	NA
AT3G03060	G2M_1	bulk	NA	NA	NA	NA	NA	NA	NA
AT3G03070	G1_G2M	bulk	NA	NA	NA	NA	NA	NA	NA
AT3G03100	G1_G2M	bulk	NA	NA	NA	NA	NA	NA	NA
AT3G03110	S_to_G2M	bulk	NA	NA	NA	NA	NA	XPO1B	NA
AT3G03130	G2M_1	bulk_singlecell	1.17785	4.71195e-96	G2M_enriched	0.291	G2M	NA	G2M
AT3G03160	G1_G2M	bulk	NA	NA	NA	NA	NA	NA	NA
AT3G03170	NA	singlecell	0.439961	2.01888e-100	G1_enriched	0.39	NA	NA	NA
AT3G03250	S_to_G2M	bulk	NA	NA	NA	NA	NA	UGP	NA
AT3G03270	NA	singlecell	0.2794	2.85767e-23	G1_enriched	0.192	NA	NA	NA
AT3G03280	NA	singlecell	0.693915	4.14786e-65	G1_enriched	0.308	NA	NA	NA
AT3G03310	NA	singlecell	0.286739	1.19175e-88	G1_enriched	0.354	NA	LCAT3	NA
AT3G03380	G2M_1	bulk	NA	NA	NA	NA	NA	DEGP7	NA
AT3G03500	G1	bulk_singlecell	0.369231	4.66777e-05	S_enriched	0.116	NA	NA	NA
AT3G03680	G2M_1	bulk_singlecell	0.482032	7.10161e-25	G2M_enriched	0.134	NA	NA	G2M
AT3G03780	G2M_2	bulk	NA	NA	NA	NA	NA	MS2	NA
AT3G03920	G2M_2	bulk_singlecell	0.444283	9.00865e-16	G2M_enriched	-0.02	NA	NA	NA
AT3G03940	G2M_2	bulk	NA	NA	NA	NA	NA	NA	NA
AT3G03950	G2M_1	bulk	NA	NA	NA	NA	NA	ECT1	NA
AT3G03960	G2M_1	bulk	NA	NA	NA	NA	NA	CCT8	NA
AT3G03990	NA	singlecell	0.253611	2.79969e-66	G1_enriched	0.264	NA	D14	NA
AT3G04080	G1	bulk	NA	NA	NA	NA	NA	APY1	NA
AT3G04120	G2M_G1	bulk_singlecell	0.31859	9.03833e-22	G1_enriched	0.002	NA	GAPC1	NA
AT3G04230	NA	singlecell	0.284998	2.02374e-05	G2M_enriched	-0.016	NA	RPS16B	NA
AT3G04240	S_to_G2M	bulk	NA	NA	NA	NA	NA	SEC	NA
AT3G04320	G1_to_S	bulk	NA	NA	NA	NA	NA	NA	NA
AT3G04330	G1	bulk	NA	NA	NA	NA	NA	NA	NA
AT3G04400	G2M_2	bulk_singlecell	0.472476	1.75575e-88	G2M_enriched	0.008	NA	RPL23A	NA
AT3G04470	G2M_1	bulk	NA	NA	NA	NA	NA	NA	NA
AT3G04480	S_to_G2M	bulk	NA	NA	NA	NA	NA	NA	NA
AT3G04570	G2M_1	bulk	NA	NA	NA	NA	NA	AHL19	NA
AT3G04600	G2M_1	bulk	NA	NA	NA	NA	NA	NA	NA
AT3G04610	S_to_G2M	bulk	NA	NA	NA	NA	NA	FLK	NA
AT3G04640	G1	bulk_singlecell	1.32017	1.38067e-175	G1_enriched	0.467	NA	NA	G1
AT3G04680	G2M_1	bulk	NA	NA	NA	NA	NA	CLPS3	NA
AT3G04710	G2M_1	bulk	NA	NA	NA	NA	NA	TPR10	NA
AT3G04720	G1_to_S	bulk	NA	NA	NA	NA	NA	HEL	NA
AT3G04730	G1_to_S	bulk_singlecell	0.51441	2.0989e-29	S_enriched	0.21	NA	IAA16	S
AT3G04770	G2M_1	bulk	NA	NA	NA	NA	NA	RPSAb	NA
AT3G04780	G2M_G1	bulk	NA	NA	NA	NA	NA	NA	NA
AT3G04820	G2M_1	bulk	NA	NA	NA	NA	NA	NA	NA
AT3G04830	G2M_2	bulk	NA	NA	NA	NA	NA	NA	NA
AT3G04840	G2M_2	bulk_singlecell	0.367997	1.4878e-46	G2M_enriched	0.016	NA	RPS3AA	NA
AT3G04920	G2M_2	bulk_singlecell	0.254579	1.71795e-12	G1_enriched	-0.016	NA	RPS24A	NA
AT3G05020	G2M_G1	bulk	NA	NA	NA	NA	NA	ACP1	NA
AT3G05060	G2M_1	bulk_singlecell	0.25932	0.00580214	G2M_enriched	-0.023	NA	NOP5-2	NA
AT3G05200	S	bulk	NA	NA	NA	NA	NA	ATL6	NA
AT3G05330	NA	singlecell	0.497662	1.42044e-70	G2M_enriched	0.23	NA	TAN	G2M
AT3G05390	G1	bulk	NA	NA	NA	NA	NA	NA	NA
AT3G05490	NA	singlecell	0.592469	2.42787e-28	G2M_enriched	0.03	NA	RALFL22	G2M
AT3G05500	G1	bulk_singlecell	1.25683	6.23924e-101	G1_enriched	0.126	NA	NA	NA
AT3G05530	G2M_1	bulk	NA	NA	NA	NA	NA	RPT5A	NA
AT3G05560	G2M_2	bulk	NA	NA	NA	NA	NA	RPL22B	NA
AT3G05590	G2M_2	bulk_singlecell	0.272019	1.04769e-22	G2M_enriched	0.002	NA	RPL18B	NA
AT3G05680	G2M_1	bulk	NA	NA	NA	NA	NA	EMB2016	NA
AT3G05810	NA	singlecell	0.276537	1.88699e-13	G2M_enriched	-0.001	NA	NA	NA
AT3G05840	S_to_G2M	bulk_singlecell	0.297096	1.82677e-46	G1_enriched	0.293	NA	ASK3	NA
AT3G05890	G1	bulk_singlecell	0.906934	4.10015e-13	S_enriched	0.107	NA	RCI2B	NA
AT3G05910	G2M_1	bulk	NA	NA	NA	NA	NA	PAE12	NA
AT3G06035	G1_G2M	bulk	NA	NA	NA	NA	NA	NA	NA
AT3G06040	G2M_2	bulk	NA	NA	NA	NA	NA	NA	NA
AT3G06125	NA	singlecell	0.282318	3.91149e-176	G1_enriched	0.308	NA	NA	NA
AT3G06210	G1_to_S	bulk	NA	NA	NA	NA	NA	NA	NA
AT3G06300	G1_G2M	bulk	NA	NA	NA	NA	NA	P4H2	NA
AT3G06320	NA	singlecell	0.282181	5.4778e-15	G2M_enriched	0.016	NA	NA	NA
AT3G06345	S	bulk	NA	NA	NA	NA	NA	NA	NA
AT3G06350	G2M_2	bulk	NA	NA	NA	NA	NA	EMB3004	NA
AT3G06355	G1	bulk_singlecell	2.03048	0	G1_enriched	0.91	G1	NA	G1
AT3G06420	G1	bulk_singlecell	1.48203	1.629e-155	G1_enriched	0.431	NA	ATG8H	G1
AT3G06460	G1	bulk_singlecell	0.890409	2.59392e-30	S_enriched	0.155	NA	NA	S
AT3G06500	NA	singlecell	0.637286	2.35412e-197	G1_enriched	0.518	NA	INVC	G1
AT3G06530	G2M_1	bulk	NA	NA	NA	NA	NA	NA	NA
AT3G06540	S_to_G2M	bulk	NA	NA	NA	NA	NA	REP	NA
AT3G06550	S_to_G2M	bulk	NA	NA	NA	NA	NA	NA	NA
AT3G06580	G2M_1	bulk	NA	NA	NA	NA	NA	GAL1	NA
AT3G06610	NA	singlecell	0.27117	1.07539e-19	G2M_enriched	0.007	NA	NA	NA
AT3G06650	G2M_1	bulk	NA	NA	NA	NA	NA	ACLB-1	NA
AT3G06670	S_to_G2M	bulk	NA	NA	NA	NA	NA	NA	NA
AT3G06680	NA	singlecell	0.588821	9.23992e-54	S_enriched	0.154	NA	NA	S
AT3G066801	NA	singlecell	0.545172	1.50303e-61	G2M_enriched	0.075	NA	NA	G2M
AT3G06700	G2M_G1	bulk_singlecell	0.764523	3.14802e-101	S_enriched	0.031	NA	RPL29A	NA
AT3G067001	NA	singlecell	0.452986	1.22937e-62	G2M_enriched	0.024	NA	NA	G2M
AT3G06720	G2M_1	bulk	NA	NA	NA	NA	NA	IMPA1	NA
AT3G06760	NA	singlecell	0.589681	4.70899e-173	G1_enriched	0.487	NA	NA	G1
AT3G06790	G2M_2	bulk	NA	NA	NA	NA	NA	MORF3	NA
AT3G06840	NA	singlecell	0.295117	5.75722e-37	G2M_enriched	0.162	NA	NA	G2M
AT3G06850	NA	singlecell	0.436693	5.75841e-126	G1_enriched	0.389	NA	BCE2	NA
AT3G06860	G1	bulk	NA	NA	NA	NA	NA	MFP2	NA
AT3G06930	G2M_1	bulk	NA	NA	NA	NA	NA	PRMT13	NA
AT3G07020	G1_to_S	bulk	NA	NA	NA	NA	NA	UGT80A2	NA
AT3G07050	G2M_2	bulk	NA	NA	NA	NA	NA	NSN1	NA
AT3G07100	G2M_1	bulk_singlecell	0.31687	9.39201e-38	S_enriched	0.214	NA	ERMO2	S
AT3G07110	G2M_2	bulk_singlecell	0.32826	7.69215e-36	G2M_enriched	0.009	NA	NA	NA
AT3G07160	S_to_G2M	bulk_singlecell	0.280038	1.07824e-30	S_enriched	0.218	S	ATGSL10	S
AT3G07170	G2M_2	bulk	NA	NA	NA	NA	NA	NA	NA
AT3G07180	G2M_2	bulk	NA	NA	NA	NA	NA	NA	NA
AT3G07230	NA	singlecell	0.640937	4.00525e-114	S_enriched	0.278	S	NA	S
AT3G07255	NA	singlecell	0.315395	1.11175e-154	G1_enriched	0.337	NA	NA	NA
AT3G07270	G2M_1	bulk_singlecell	0.359903	4.66833e-71	G1_enriched	0.328	NA	GCH1	NA
AT3G07300	S_to_G2M	bulk	NA	NA	NA	NA	NA	NA	NA
AT3G07320	S	bulk	NA	NA	NA	NA	NA	NA	NA
AT3G07330	G2M_1	bulk	NA	NA	NA	NA	NA	CSLC6	NA
AT3G07340	NA	singlecell	0.301621	9.50747e-51	G1_enriched	0.244	NA	BHLH62	NA
AT3G07350	NA	singlecell	0.641071	8.00367e-128	G1_enriched	0.435	NA	NA	G1
AT3G07390	G1	bulk_singlecell	0.720012	4.03653e-54	G1_enriched	0.315	NA	AIR12	NA
AT3G07430	G2M_2	bulk	NA	NA	NA	NA	NA	YLMG1-1	NA
AT3G07480	G2M_G1	bulk_singlecell	0.260564	2.30276e-11	G2M_enriched	-0.005	NA	NA	NA
AT3G07630	G2M_1	bulk	NA	NA	NA	NA	NA	ADT2	NA
AT3G07660	G2M_2	bulk	NA	NA	NA	NA	NA	NA	NA
AT3G07680	S_to_G2M	bulk_singlecell	0.366496	7.61489e-31	G1_enriched	0.123	NA	NA	NA
AT3G07770	G2M_1	bulk	NA	NA	NA	NA	NA	HSP90-6	NA
AT3G07790	S	bulk_singlecell	0.335587	1.12032e-82	G1_enriched	0.357	NA	NA	NA
AT3G07810	G2M_G1	bulk	NA	NA	NA	NA	NA	NA	NA
AT3G07910	NA	singlecell	0.337563	1.97123e-25	G2M_enriched	0.015	NA	NA	NA
AT3G08030	G1_G2M	bulk	NA	NA	NA	NA	NA	NA	NA
AT3G08520	NA	singlecell	0.814948	6.14007e-122	S_enriched	0.193	NA	RPL41G	S
AT3G08530	G2M_G1	bulk_singlecell	0.353907	6.14349e-34	S_enriched	0.119	NA	CHC2	NA
AT3G08550	G2M_2	bulk	NA	NA	NA	NA	NA	ELD1	NA
AT3G08580	G2M_2	bulk_singlecell	0.486506	3.00898e-95	G1_enriched	-0.001	NA	AAC1	NA
AT3G08590	G2M_2	bulk	NA	NA	NA	NA	NA	NA	NA
AT3G08610	G1_G2M	bulk	NA	NA	NA	NA	NA	NA	NA
AT3G08710	NA	singlecell	0.689554	4.13726e-130	G1_enriched	0.42	NA	TRX9	G1
AT3G08720	G1_to_S	bulk_singlecell	0.681739	2.98601e-207	G1_enriched	0.538	G1	ATPK2	G1
AT3G08730	S	bulk_singlecell	0.278977	2.45689e-44	G1_enriched	0.285	NA	ATPK1	NA
AT3G08760	G2M_G1	bulk_singlecell	0.440305	2.37781e-106	G1_enriched	0.382	NA	ATSIK	NA
AT3G08943	G2M_1	bulk_singlecell	0.501497	0	G1_enriched	0.525	G1	NA	G1
AT3G09090	G2M_1	bulk	NA	NA	NA	NA	NA	DEX1	NA
AT3G09200	G2M_2	bulk_singlecell	0.34121	2.0916e-29	G2M_enriched	0.007	NA	RPP0B	NA
AT3G09260	G1_to_S	bulk	NA	NA	NA	NA	NA	BGLU23	NA
AT3G09270	G1	bulk_singlecell	0.559931	2.61828e-26	G1_enriched	0.146	NA	GSTU8	NA
AT3G09300	G2M_2	bulk	NA	NA	NA	NA	NA	ORP3B	NA
AT3G09350	S_to_G2M	bulk	NA	NA	NA	NA	NA	Fes1A	NA
AT3G09440	G2M_2	bulk	NA	NA	NA	NA	NA	HSP70-3	NA
AT3G09455	NA	singlecell	0.302512	1.38248e-32	S_enriched	0.191	NA	OST4C	S
[truncated: 3,279 more rows]

## Sheet: Table 2
Gene.ID	Gene.Name	phase
AT3G27360	HTR3	S
AT5G10390	HTR13	S
AT2G28740	H4	S
AT4G14700	ORC1a	S
AT4G12620	ORC1b	S
AT2G37560	ORC2	S
AT5G16690	ORC3	S
AT2G01120	ORC4	S
AT4G29910	ORC5	S
AT1G26840	ORC6	S
AT2G29680	CDC6a	S
AT1G07270	CDC6b	S
AT3G54710	CDT1b	S
AT2G31270	CDT1a	S
AT1G44900	MCM2	S
AT2G16440	MCM4	S
AT5G46280	MCM3	S
AT2G07690	MCM5	S
AT5G44635	MCM6	S
AT4G02060	MCM7	S
AT5G43080	CYCA3;1	S
AT1G47210	CYCA3;2	S
AT1G08560	KNOLLE	G2
AT4G37490	CYCB1;1	G2
AT5G06150	CYCB1;2	G2
AT2G26760	CYCB1;4	G2

## Sheet: Table 3
GO_Test	GO Term	p.adj	GeneIDs	GO_IDs
g1_200	response to chemical	9.68939e-22	AT1G03610,AT1G07135,AT1G08930,AT1G09950,AT1G14860,AT1G15430,AT1G16840,AT1G19180,AT1G19770,AT1G20510,AT1G21000,AT1G25400,AT1G27290,AT1G28330,AT1G28380,AT1G32700,AT1G52245,AT1G59870,AT1G61340,AT1G61890,AT1G68440,AT1G74950,AT1G75860,AT1G76640,AT1G76650,AT1G78070,AT1G78210,AT1G80840,AT2G02800,AT2G06050,AT2G18210,AT2G22430,AT2G22860,AT2G23810,AT2G24100,AT2G24850,AT2G26190,AT2G26530,AT2G27310,AT2G28400…	GO:0042221
g1_200	response to stress	1.91125e-19	AT1G03610,AT1G07135,AT1G08930,AT1G09940,AT1G09950,AT1G14860,AT1G16840,AT1G19180,AT1G20510,AT1G20823,AT1G21000,AT1G25400,AT1G27290,AT1G28380,AT1G29340,AT1G32700,AT1G52245,AT1G59870,AT1G61340,AT1G61890,AT1G64460,AT1G68440,AT1G70290,AT1G74950,AT1G75860,AT1G76640,AT1G76650,AT1G78070,AT1G78210,AT1G78830,AT1G80840,AT2G02800,AT2G06050,AT2G18210,AT2G22430,AT2G22860,AT2G23810,AT2G24100,AT2G24850,AT2G26190…	GO:0006950
g1_200	cellular response to hypoxia	3.33586e-16	AT1G03610,AT1G07135,AT1G61340,AT1G76640,AT1G76650,AT1G78070,AT2G26190,AT2G32210,AT2G36220,AT2G40000,AT2G40140,AT2G41100,AT2G46400,AT3G04640,AT3G07350,AT3G08720,AT3G15210,AT3G55980,AT4G12720,AT4G17230,AT4G30280,AT4G32480,AT4G38470,AT5G19120,AT5G19230,AT5G20230,AT5G20250,AT5G24590,AT5G54940,AT5G62520,AT5G64260	GO:0071456
g1_200	cellular response to decreased oxygen levels	4.18403e-16	AT1G03610,AT1G07135,AT1G61340,AT1G76640,AT1G76650,AT1G78070,AT2G26190,AT2G32210,AT2G36220,AT2G40000,AT2G40140,AT2G41100,AT2G46400,AT3G04640,AT3G07350,AT3G08720,AT3G15210,AT3G55980,AT4G12720,AT4G17230,AT4G30280,AT4G32480,AT4G38470,AT5G19120,AT5G19230,AT5G20230,AT5G20250,AT5G24590,AT5G54940,AT5G62520,AT5G64260	GO:0036294
g1_200	cellular response to oxygen levels	4.18403e-16	AT1G03610,AT1G07135,AT1G61340,AT1G76640,AT1G76650,AT1G78070,AT2G26190,AT2G32210,AT2G36220,AT2G40000,AT2G40140,AT2G41100,AT2G46400,AT3G04640,AT3G07350,AT3G08720,AT3G15210,AT3G55980,AT4G12720,AT4G17230,AT4G30280,AT4G32480,AT4G38470,AT5G19120,AT5G19230,AT5G20230,AT5G20250,AT5G24590,AT5G54940,AT5G62520,AT5G64260	GO:0071453
g1_200	response to hypoxia	5.27589e-15	AT1G03610,AT1G07135,AT1G61340,AT1G76640,AT1G76650,AT1G78070,AT2G26190,AT2G31945,AT2G32210,AT2G36220,AT2G40000,AT2G40140,AT2G41100,AT2G46400,AT3G04640,AT3G07350,AT3G08720,AT3G15210,AT3G55980,AT4G12720,AT4G17230,AT4G30280,AT4G30490,AT4G32480,AT4G38470,AT5G19120,AT5G19230,AT5G20230,AT5G20250,AT5G24590,AT5G54940,AT5G62520,AT5G64260	GO:0001666
g1_200	response to decreased oxygen levels	7.80922e-15	AT1G03610,AT1G07135,AT1G61340,AT1G76640,AT1G76650,AT1G78070,AT2G26190,AT2G31945,AT2G32210,AT2G36220,AT2G40000,AT2G40140,AT2G41100,AT2G46400,AT3G04640,AT3G07350,AT3G08720,AT3G15210,AT3G55980,AT4G12720,AT4G17230,AT4G30280,AT4G30490,AT4G32480,AT4G38470,AT5G19120,AT5G19230,AT5G20230,AT5G20250,AT5G24590,AT5G54940,AT5G62520,AT5G64260	GO:0036293
g1_200	response to oxygen levels	8.60198e-15	AT1G03610,AT1G07135,AT1G61340,AT1G76640,AT1G76650,AT1G78070,AT2G26190,AT2G31945,AT2G32210,AT2G36220,AT2G40000,AT2G40140,AT2G41100,AT2G46400,AT3G04640,AT3G07350,AT3G08720,AT3G15210,AT3G55980,AT4G12720,AT4G17230,AT4G30280,AT4G30490,AT4G32480,AT4G38470,AT5G19120,AT5G19230,AT5G20230,AT5G20250,AT5G24590,AT5G54940,AT5G62520,AT5G64260	GO:0070482
g1_200	response to oxygen-containing compound	1.28058e-13	AT1G03610,AT1G07135,AT1G08930,AT1G09950,AT1G14860,AT1G15430,AT1G16840,AT1G19180,AT1G20510,AT1G21000,AT1G25400,AT1G27290,AT1G28330,AT1G28380,AT1G59870,AT1G61340,AT1G61890,AT1G74950,AT1G75860,AT1G76640,AT1G78070,AT1G78210,AT1G80840,AT2G02800,AT2G06050,AT2G18210,AT2G22430,AT2G22860,AT2G24100,AT2G24850,AT2G26190,AT2G27310,AT2G28400,AT2G31945,AT2G32150,AT2G32210,AT2G38470,AT2G40000,AT2G45170,AT2G46370…	GO:1901700
g1_200	response to stimulus	1.11135e-12	AT1G03610,AT1G07135,AT1G08930,AT1G09940,AT1G09950,AT1G14860,AT1G15430,AT1G16840,AT1G19180,AT1G19770,AT1G20510,AT1G20823,AT1G21000,AT1G22280,AT1G25400,AT1G27290,AT1G28330,AT1G28380,AT1G29340,AT1G32700,AT1G52245,AT1G59870,AT1G61340,AT1G61890,AT1G64460,AT1G68440,AT1G70290,AT1G74950,AT1G75860,AT1G76640,AT1G76650,AT1G78070,AT1G78210,AT1G78830,AT1G80840,AT1G80920,AT2G02800,AT2G06050,AT2G18210,AT2G22430…	GO:0050896
g1_200	cellular response to chemical stimulus	2.92303e-11	AT1G03610,AT1G07135,AT1G09950,AT1G15430,AT1G16840,AT1G19180,AT1G19770,AT1G21000,AT1G25400,AT1G27290,AT1G59870,AT1G61340,AT1G61890,AT1G76640,AT1G76650,AT1G78070,AT2G02800,AT2G18210,AT2G22430,AT2G22860,AT2G23810,AT2G26190,AT2G27310,AT2G28400,AT2G32210,AT2G36220,AT2G40000,AT2G40140,AT2G41100,AT2G46370,AT2G46400,AT2G46510,AT3G02800,AT3G04640,AT3G06760,AT3G07350,AT3G08720,AT3G10300,AT3G11820,AT3G15210…	GO:0070887
g1_200	response to organic substance	3.23622e-11	AT1G03610,AT1G07135,AT1G08930,AT1G09950,AT1G14860,AT1G15430,AT1G16840,AT1G19180,AT1G19770,AT1G20510,AT1G21000,AT1G25400,AT1G27290,AT1G28330,AT1G28380,AT1G32700,AT1G59870,AT1G61340,AT1G61890,AT1G68440,AT1G74950,AT1G75860,AT1G76640,AT1G78070,AT1G78210,AT1G80840,AT2G02800,AT2G18210,AT2G22430,AT2G22860,AT2G23810,AT2G24100,AT2G24850,AT2G26190,AT2G27310,AT2G28400,AT2G31945,AT2G32150,AT2G32210,AT2G38470…	GO:0010033
g1_200	response to abiotic stimulus	6.8225e-10	AT1G03610,AT1G07135,AT1G08930,AT1G09950,AT1G14860,AT1G16840,AT1G19180,AT1G20823,AT1G21000,AT1G22280,AT1G25400,AT1G27290,AT1G28380,AT1G32700,AT1G59870,AT1G61340,AT1G61890,AT1G68440,AT1G75860,AT1G76640,AT1G76650,AT1G78070,AT1G80920,AT2G18210,AT2G22430,AT2G22860,AT2G22880,AT2G24100,AT2G26190,AT2G27310,AT2G28400,AT2G31945,AT2G32150,AT2G32210,AT2G36220,AT2G38470,AT2G39570,AT2G40000,AT2G40140,AT2G41100…	GO:0009628
g1_200	response to lipid	6.16843e-09	AT1G07135,AT1G08930,AT1G09950,AT1G14860,AT1G15430,AT1G16840,AT1G19180,AT1G20510,AT1G21000,AT1G25400,AT1G27290,AT1G32700,AT1G61340,AT1G61890,AT1G68440,AT1G74950,AT1G75860,AT1G76640,AT1G78070,AT1G78210,AT2G02800,AT2G18210,AT2G22430,AT2G22860,AT2G24100,AT2G24850,AT2G26190,AT2G27310,AT2G28400,AT2G32150,AT2G32210,AT2G46370,AT2G46400,AT2G46510,AT2G47060,AT3G02800,AT3G04640,AT3G06420,AT3G06760,AT3G10300…	GO:0033993
g1_200	cellular response to stress	6.96321e-09	AT1G03610,AT1G07135,AT1G09950,AT1G20823,AT1G28380,AT1G29340,AT1G59870,AT1G61340,AT1G64460,AT1G70290,AT1G76640,AT1G76650,AT1G78070,AT2G26190,AT2G32210,AT2G36220,AT2G38470,AT2G40000,AT2G40140,AT2G41100,AT2G45170,AT2G46400,AT3G04640,AT3G06420,AT3G07350,AT3G08720,AT3G11820,AT3G15210,AT3G45640,AT3G49530,AT3G55980,AT3G59080,AT4G03510,AT4G12720,AT4G17230,AT4G30280,AT4G32480,AT4G38470,AT5G11650,AT5G19120…	GO:0033554
g1_200	response to external biotic stimulus	7.22301e-08	AT1G03610,AT1G07135,AT1G14860,AT1G19180,AT1G20510,AT1G21000,AT1G25400,AT1G28380,AT1G29340,AT1G52245,AT1G59870,AT1G61340,AT1G61890,AT1G64460,AT1G68440,AT1G76640,AT1G78070,AT1G78210,AT1G80840,AT2G02800,AT2G06050,AT2G18210,AT2G22860,AT2G23810,AT2G24100,AT2G27310,AT2G28400,AT2G34930,AT2G38470,AT2G40000,AT2G40140,AT2G46370,AT2G46400,AT3G02800,AT3G04640,AT3G06420,AT3G06760,AT3G10985,AT3G11820,AT3G15210…	GO:0043207
g1_200	response to other organism	7.22301e-08	AT1G03610,AT1G07135,AT1G14860,AT1G19180,AT1G20510,AT1G21000,AT1G25400,AT1G28380,AT1G29340,AT1G52245,AT1G59870,AT1G61340,AT1G61890,AT1G64460,AT1G68440,AT1G76640,AT1G78070,AT1G78210,AT1G80840,AT2G02800,AT2G06050,AT2G18210,AT2G22860,AT2G23810,AT2G24100,AT2G27310,AT2G28400,AT2G34930,AT2G38470,AT2G40000,AT2G40140,AT2G46370,AT2G46400,AT3G02800,AT3G04640,AT3G06420,AT3G06760,AT3G10985,AT3G11820,AT3G15210…	GO:0051707
g1_200	biological process involved in interspecies interaction between organisms	9.60119e-08	AT1G03610,AT1G07135,AT1G14860,AT1G19180,AT1G20510,AT1G21000,AT1G25400,AT1G28380,AT1G29340,AT1G52245,AT1G59870,AT1G61340,AT1G61890,AT1G64460,AT1G68440,AT1G76640,AT1G78070,AT1G78210,AT1G80840,AT2G02800,AT2G06050,AT2G18210,AT2G22860,AT2G23810,AT2G24100,AT2G27310,AT2G28400,AT2G34930,AT2G38470,AT2G40000,AT2G40140,AT2G46370,AT2G46400,AT3G02800,AT3G04640,AT3G06420,AT3G06760,AT3G10985,AT3G11820,AT3G15210…	GO:0044419
g1_200	response to hormone	1.27147e-07	AT1G07135,AT1G08930,AT1G09950,AT1G16840,AT1G19180,AT1G19770,AT1G20510,AT1G21000,AT1G25400,AT1G59870,AT1G61340,AT1G61890,AT1G74950,AT1G75860,AT1G76640,AT1G78070,AT1G78210,AT2G02800,AT2G18210,AT2G22430,AT2G22860,AT2G23810,AT2G24850,AT2G26190,AT2G27310,AT2G28400,AT2G32150,AT2G32210,AT2G46370,AT2G46400,AT2G46510,AT2G47060,AT3G02800,AT3G04640,AT3G06420,AT3G06760,AT3G10300,AT3G11820,AT3G15210,AT3G17860…	GO:0009725
g1_200	response to biotic stimulus	1.27165e-07	AT1G03610,AT1G07135,AT1G14860,AT1G19180,AT1G20510,AT1G21000,AT1G25400,AT1G28380,AT1G29340,AT1G52245,AT1G59870,AT1G61340,AT1G61890,AT1G64460,AT1G68440,AT1G76640,AT1G78070,AT1G78210,AT1G80840,AT2G02800,AT2G06050,AT2G18210,AT2G22860,AT2G23810,AT2G24100,AT2G27310,AT2G28400,AT2G34930,AT2G38470,AT2G40000,AT2G40140,AT2G46370,AT2G46400,AT3G02800,AT3G04640,AT3G06420,AT3G06760,AT3G10985,AT3G11820,AT3G15210…	GO:0009607
g1_200	response to endogenous stimulus	2.30004e-07	AT1G07135,AT1G08930,AT1G09950,AT1G16840,AT1G19180,AT1G19770,AT1G20510,AT1G21000,AT1G25400,AT1G59870,AT1G61340,AT1G61890,AT1G74950,AT1G75860,AT1G76640,AT1G78070,AT1G78210,AT2G02800,AT2G18210,AT2G22430,AT2G22860,AT2G23810,AT2G24850,AT2G26190,AT2G27310,AT2G28400,AT2G32150,AT2G32210,AT2G46370,AT2G46400,AT2G46510,AT2G47060,AT3G02800,AT3G04640,AT3G06420,AT3G06760,AT3G10300,AT3G11820,AT3G15210,AT3G17860…	GO:0009719
g1_200	response to external stimulus	2.85154e-07	AT1G03610,AT1G07135,AT1G14860,AT1G19180,AT1G20510,AT1G21000,AT1G25400,AT1G28380,AT1G29340,AT1G52245,AT1G59870,AT1G61340,AT1G61890,AT1G64460,AT1G68440,AT1G76640,AT1G78070,AT1G78210,AT1G78830,AT1G80840,AT2G02800,AT2G06050,AT2G18210,AT2G22860,AT2G23810,AT2G24100,AT2G27310,AT2G28400,AT2G34930,AT2G38470,AT2G40000,AT2G40140,AT2G41100,AT2G45170,AT2G46370,AT2G46400,AT3G02800,AT3G04640,AT3G06420,AT3G06760…	GO:0009605
g1_200	cellular response to stimulus	5.51285e-07	AT1G03610,AT1G07135,AT1G09950,AT1G15430,AT1G16840,AT1G19180,AT1G19770,AT1G20823,AT1G21000,AT1G22280,AT1G25400,AT1G27290,AT1G28380,AT1G29340,AT1G59870,AT1G61340,AT1G61890,AT1G64460,AT1G70290,AT1G76640,AT1G76650,AT1G78070,AT2G02800,AT2G18210,AT2G22430,AT2G22860,AT2G23810,AT2G24100,AT2G26190,AT2G27310,AT2G28400,AT2G32210,AT2G34930,AT2G36220,AT2G38470,AT2G40000,AT2G40140,AT2G41100,AT2G45170,AT2G46370…	GO:0051716
g1_200	response to wounding	1.49982e-06	AT1G07135,AT1G19180,AT1G20510,AT1G21000,AT1G25400,AT1G27290,AT1G32700,AT1G61340,AT1G61890,AT1G68440,AT1G74950,AT1G76640,AT1G76650,AT1G78070,AT1G78210,AT1G80840,AT2G02800,AT2G06050,AT2G18210,AT2G22860,AT2G24100,AT2G24850,AT2G27310,AT2G46370,AT2G46510,AT3G04640,AT3G06760,AT3G10300,AT3G17860,AT3G44860,AT3G45640,AT3G54200,AT3G59080,AT3G62010,AT4G05010,AT4G11280,AT4G17900,AT4G21840,AT4G24380,AT4G25670…	GO:0009611
g1_200	regulation of signal transduction	2.32684e-06	AT1G09950,AT1G15430,AT1G19180,AT1G19770,AT1G28380,AT1G59870,AT1G74950,AT1G76650,AT2G02800,AT2G22430,AT2G46400,AT3G15210,AT3G17860,AT3G49530,AT3G63010,AT4G17900,AT4G34410,AT5G05600,AT5G13220,AT5G45110,AT5G64750,AT5G66070	GO:0009966
g1_200	regulation of signaling	3.07605e-06	AT1G09950,AT1G15430,AT1G19180,AT1G19770,AT1G28380,AT1G59870,AT1G74950,AT1G76650,AT2G02800,AT2G22430,AT2G46400,AT3G15210,AT3G17860,AT3G49530,AT3G63010,AT4G17900,AT4G34410,AT5G05600,AT5G13220,AT5G45110,AT5G64750,AT5G66070	GO:0023051
g1_200	regulation of cell communication	3.693e-06	AT1G09950,AT1G15430,AT1G19180,AT1G19770,AT1G28380,AT1G59870,AT1G74950,AT1G76650,AT2G02800,AT2G22430,AT2G46400,AT3G15210,AT3G17860,AT3G49530,AT3G63010,AT4G17900,AT4G34410,AT5G05600,AT5G13220,AT5G45110,AT5G64750,AT5G66070	GO:0010646
g1_200	regulation of response to stimulus	3.79789e-06	AT1G07135,AT1G09950,AT1G15430,AT1G19180,AT1G19770,AT1G25400,AT1G28380,AT1G59870,AT1G61890,AT1G64460,AT1G74950,AT1G76640,AT1G76650,AT1G80840,AT2G02800,AT2G18210,AT2G22430,AT2G24100,AT2G27310,AT2G46370,AT2G46400,AT3G02800,AT3G04640,AT3G06760,AT3G11820,AT3G15210,AT3G17860,AT3G45640,AT3G49530,AT3G54200,AT3G59080,AT3G62010,AT3G63010,AT4G12720,AT4G17900,AT4G21840,AT4G24380,AT4G31800,AT4G34410,AT4G36040…	GO:0048583
g1_200	regulation of response to stress	8.12265e-06	AT1G07135,AT1G09950,AT1G19180,AT1G25400,AT1G59870,AT1G61890,AT1G64460,AT1G74950,AT1G76640,AT1G80840,AT2G02800,AT2G18210,AT2G24100,AT2G27310,AT2G46370,AT2G46400,AT3G02800,AT3G04640,AT3G06760,AT3G11820,AT3G15210,AT3G17860,AT3G45640,AT3G49530,AT3G54200,AT3G59080,AT3G62010,AT4G12720,AT4G17900,AT4G21840,AT4G24380,AT4G31800,AT4G36040,AT5G05600,AT5G11650,AT5G13220,AT5G14700,AT5G19110,AT5G19230,AT5G24590…	GO:0080134
g1_200	response to bacterium	8.89878e-06	AT1G03610,AT1G07135,AT1G19180,AT1G20510,AT1G21000,AT1G25400,AT1G59870,AT1G61340,AT1G61890,AT1G68440,AT1G78070,AT1G80840,AT2G02800,AT2G18210,AT2G23810,AT2G27310,AT2G28400,AT2G38470,AT2G40000,AT2G46370,AT2G46400,AT3G02800,AT3G04640,AT3G06760,AT3G15210,AT3G45640,AT3G49790,AT3G54200,AT3G59080,AT4G05010,AT4G12720,AT4G17900,AT4G21840,AT4G31800,AT4G35750,AT5G01750,AT5G11650,AT5G14700,AT5G19230,AT5G24590…	GO:0009617
g1_200	defense response	3.43988e-05	AT1G03610,AT1G07135,AT1G14860,AT1G19180,AT1G20823,AT1G25400,AT1G28380,AT1G29340,AT1G52245,AT1G59870,AT1G61890,AT1G64460,AT1G68440,AT1G74950,AT1G76640,AT1G78070,AT1G78210,AT1G80840,AT2G02800,AT2G18210,AT2G22860,AT2G23810,AT2G24100,AT2G27310,AT2G34930,AT2G38470,AT2G40000,AT2G40140,AT2G46370,AT2G46400,AT3G02800,AT3G04640,AT3G06420,AT3G06760,AT3G11820,AT3G15210,AT3G17860,AT3G45640,AT3G49530,AT3G49790…	GO:0006952
g1_200	response to jasmonic acid	3.81378e-05	AT1G19180,AT1G20510,AT1G61340,AT1G61890,AT1G74950,AT1G75860,AT1G76640,AT1G78070,AT1G78210,AT2G18210,AT2G22860,AT2G24850,AT2G27310,AT2G28400,AT2G46370,AT3G11820,AT3G15210,AT3G17860,AT3G44860,AT3G62010,AT4G05010,AT4G11280,AT4G21840,AT4G24380,AT4G38810,AT5G11650,AT5G13220,AT5G14700,AT5G19110,AT5G19230,AT5G42650,AT5G53050,AT5G64260	GO:0009753
g1_200	response to fatty acid	4.78568e-05	AT1G19180,AT1G20510,AT1G61340,AT1G61890,AT1G74950,AT1G75860,AT1G76640,AT1G78070,AT1G78210,AT2G18210,AT2G22860,AT2G24850,AT2G27310,AT2G28400,AT2G46370,AT3G11820,AT3G15210,AT3G17860,AT3G44860,AT3G62010,AT4G05010,AT4G11280,AT4G21840,AT4G24380,AT4G38810,AT5G11650,AT5G13220,AT5G14700,AT5G19110,AT5G19230,AT5G42650,AT5G53050,AT5G64260	GO:0070542
g1_200	regulation of jasmonic acid mediated signaling pathway	0.000102244	AT1G19180,AT1G74950,AT2G46400,AT3G17860,AT5G05600,AT5G13220,AT5G45110	GO:2000022
g1_200	response to alcohol	0.000107198	AT1G03610,AT1G07135,AT1G08930,AT1G09950,AT1G15430,AT1G21000,AT1G25400,AT1G27290,AT1G61340,AT1G61890,AT1G76640,AT1G78070,AT2G22430,AT2G22860,AT2G26190,AT2G27310,AT2G28400,AT2G32150,AT2G32210,AT2G45170,AT2G46510,AT2G47060,AT3G02800,AT3G04640,AT3G06420,AT3G06760,AT3G11820,AT3G15210,AT3G19580,AT3G45640,AT3G50970,AT3G54200,AT3G57530,AT3G59080,AT4G05010,AT4G17900,AT4G24380,AT4G24960,AT4G25670,AT4G30490…	GO:0097305
g1_200	response to abscisic acid	0.000118246	AT1G07135,AT1G08930,AT1G09950,AT1G21000,AT1G25400,AT1G61340,AT1G61890,AT1G76640,AT1G78070,AT2G22430,AT2G22860,AT2G26190,AT2G27310,AT2G28400,AT2G32150,AT2G32210,AT2G46510,AT2G47060,AT3G02800,AT3G04640,AT3G06420,AT3G06760,AT3G11820,AT3G15210,AT3G19580,AT3G45640,AT3G50970,AT3G54200,AT3G57530,AT4G05010,AT4G17900,AT4G24380,AT4G24960,AT4G25670,AT4G30490,AT4G36040,AT4G38470,AT5G04760,AT5G11650,AT5G28770…	GO:0009737
g1_200	defense response to other organism	0.00021524	AT1G03610,AT1G07135,AT1G14860,AT1G19180,AT1G25400,AT1G28380,AT1G29340,AT1G52245,AT1G59870,AT1G61890,AT1G64460,AT1G68440,AT1G76640,AT1G78070,AT1G78210,AT1G80840,AT2G02800,AT2G18210,AT2G22860,AT2G23810,AT2G24100,AT2G27310,AT2G34930,AT2G38470,AT2G40000,AT2G40140,AT2G46370,AT2G46400,AT3G02800,AT3G04640,AT3G06420,AT3G06760,AT3G11820,AT3G15210,AT3G45640,AT3G49530,AT3G49790,AT3G50970,AT3G54200,AT3G59080…	GO:0098542
g1_200	response to oxidative stress	0.000570378	AT1G07135,AT1G09940,AT1G25400,AT1G52245,AT1G61890,AT1G78070,AT2G06050,AT2G18210,AT2G27310,AT2G29450,AT2G40000,AT2G46370,AT2G47060,AT3G04640,AT3G10985,AT3G20340,AT3G45640,AT3G49790,AT3G54200,AT3G62010,AT4G05010,AT4G11280,AT4G12720,AT4G17490,AT4G17900,AT4G20830,AT4G21840,AT4G24380,AT4G37610,AT5G14700,AT5G19120,AT5G19230,AT5G20230,AT5G20250,AT5G21940,AT5G40390,AT5G53050,AT5G56550,AT5G64260,AT5G65660	GO:0006979
g1_200	regulation of defense response	0.000920301	AT1G07135,AT1G19180,AT1G25400,AT1G59870,AT1G61890,AT1G64460,AT1G74950,AT1G76640,AT1G80840,AT2G02800,AT2G18210,AT2G24100,AT2G27310,AT2G46370,AT3G02800,AT3G04640,AT3G06760,AT3G11820,AT3G15210,AT3G17860,AT3G54200,AT3G59080,AT3G62010,AT4G12720,AT4G17900,AT4G21840,AT4G24380,AT4G31800,AT4G36040,AT5G05600,AT5G11650,AT5G13220,AT5G14700,AT5G19110,AT5G19230,AT5G24590,AT5G64260,AT5G66210	GO:0031347
g1_200	jasmonic acid mediated signaling pathway	0.0020265	AT1G19180,AT1G61890,AT1G74950,AT2G22860,AT2G46370,AT2G46400,AT3G11820,AT3G15210,AT3G17860,AT3G62010,AT5G05600,AT5G13220,AT5G14700,AT5G19230,AT5G45110,AT5G53050	GO:0009867
g1_200	response to osmotic stress	0.0159414	AT1G03610,AT1G08930,AT1G09950,AT1G21000,AT1G25400,AT1G28380,AT1G59870,AT1G61340,AT1G61890,AT1G78070,AT2G24100,AT2G26190,AT2G27310,AT2G32210,AT2G38470,AT2G40140,AT3G04640,AT3G06420,AT3G06760,AT3G08720,AT3G10300,AT3G19580,AT3G45640,AT3G54200,AT3G55980,AT3G57530,AT3G59080,AT3G62260,AT4G05010,AT4G12720,AT4G24960,AT4G25670,AT4G30490,AT4G35750,AT4G38810,AT5G02020,AT5G11650,AT5G46710,AT5G49450,AT5G60680…	GO:0006970
g1_200	defense response to bacterium	0.0202444	AT1G03610,AT1G07135,AT1G19180,AT1G25400,AT1G59870,AT1G61890,AT1G68440,AT1G78070,AT1G80840,AT2G02800,AT2G18210,AT2G23810,AT2G27310,AT2G38470,AT2G40000,AT2G46370,AT2G46400,AT3G02800,AT3G04640,AT3G06760,AT3G15210,AT3G49790,AT3G54200,AT3G59080,AT4G12720,AT4G17900,AT4G21840,AT4G31800,AT5G11650,AT5G14700,AT5G19230,AT5G45110,AT5G46710,AT5G49520,AT5G53050,AT5G64260,AT5G66210	GO:0042742
g1_200	response to salicylic acid	0.0293372	AT1G07135,AT1G25400,AT1G61340,AT1G80840,AT2G02800,AT2G18210,AT2G27310,AT2G28400,AT2G40000,AT2G46400,AT3G04640,AT3G11820,AT3G44860,AT3G59080,AT4G21840,AT4G31800,AT4G37610,AT5G13220,AT5G14700,AT5G19230,AT5G45110	GO:0009751
g1_200	response to fungus	0.0319957	AT1G07135,AT1G14860,AT1G21000,AT1G25400,AT1G29340,AT1G59870,AT1G61890,AT1G68440,AT1G78070,AT1G80840,AT2G02800,AT2G06050,AT2G18210,AT2G22860,AT2G24100,AT2G27310,AT2G34930,AT2G38470,AT2G40140,AT3G02800,AT3G04640,AT3G06760,AT3G10985,AT3G11820,AT3G44860,AT3G50970,AT3G54200,AT3G59080,AT4G05010,AT4G17900,AT4G20830,AT4G21840,AT4G31800,AT4G34410,AT4G35750,AT5G05600,AT5G11650,AT5G14700,AT5G19230,AT5G42650…	GO:0009620
g1_200	hormone-mediated signaling pathway	0.0330734	AT1G07135,AT1G09950,AT1G16840,AT1G19180,AT1G19770,AT1G21000,AT1G25400,AT1G59870,AT1G61890,AT1G74950,AT1G76650,AT1G78070,AT2G22430,AT2G22860,AT2G23810,AT2G27310,AT2G28400,AT2G46370,AT2G46400,AT2G46510,AT3G02800,AT3G04640,AT3G06760,AT3G10300,AT3G11820,AT3G15210,AT3G17860,AT3G19580,AT3G45640,AT3G57530,AT3G59080,AT3G62010,AT3G63010,AT4G17490,AT4G17900,AT4G25670,AT4G34410,AT5G05600,AT5G11650,AT5G13220…	GO:0009755
g1_200	response to salt stress	0.0427032	AT1G08930,AT1G09950,AT1G21000,AT1G28380,AT1G59870,AT1G61340,AT1G61890,AT1G78070,AT2G24100,AT2G26190,AT2G27310,AT2G32210,AT2G38470,AT2G40140,AT3G08720,AT3G10300,AT3G19580,AT3G54200,AT3G55980,AT3G57530,AT3G62260,AT4G12720,AT4G24960,AT4G25670,AT4G30490,AT4G35750,AT5G02020,AT5G11650,AT5G49450,AT5G62520,AT5G64260	GO:0009651
g1_50	response to chemical	4.14372e-07	AT1G08930,AT1G74950,AT1G76650,AT1G80840,AT2G23810,AT2G24850,AT2G26530,AT2G28400,AT2G29440,AT2G32150,AT2G47060,AT3G08720,AT3G10985,AT3G19580,AT3G45640,AT3G63010,AT4G03510,AT4G24380,AT4G31800,AT5G11650,AT5G13220,AT5G19120,AT5G20250,AT5G21940,AT5G45110,AT5G56550,AT5G60680,AT5G62520	GO:0042221
g1_50	response to wounding	0.000708547	AT1G74950,AT1G76650,AT1G80840,AT2G24850,AT3G45640,AT4G24380,AT5G11650,AT5G13220,AT5G56550	GO:0009611
g1_50	response to organic substance	0.00072045	AT1G08930,AT1G74950,AT1G80840,AT2G23810,AT2G24850,AT2G28400,AT2G32150,AT2G47060,AT3G10985,AT3G19580,AT3G45640,AT3G63010,AT4G03510,AT4G24380,AT4G31800,AT5G11650,AT5G13220,AT5G19120,AT5G45110,AT5G56550,AT5G60680	GO:0010033
g1_50	response to stress	0.000757738	AT1G08930,AT1G74950,AT1G76650,AT1G80840,AT2G23810,AT2G24850,AT2G32150,AT2G34930,AT2G47060,AT3G08720,AT3G10985,AT3G19580,AT3G20340,AT3G45640,AT4G03510,AT4G24380,AT4G31800,AT5G02020,AT5G11650,AT5G13220,AT5G19120,AT5G20250,AT5G21940,AT5G45110,AT5G56550,AT5G60680,AT5G62520	GO:0006950
g1_50	response to oxygen-containing compound	0.000957198	AT1G08930,AT1G74950,AT1G80840,AT2G24850,AT2G28400,AT2G32150,AT2G47060,AT3G10985,AT3G19580,AT3G45640,AT3G63010,AT4G24380,AT4G31800,AT5G11650,AT5G13220,AT5G19120,AT5G45110,AT5G56550,AT5G60680	GO:1901700
g1_50	response to stimulus	0.00270642	AT1G08930,AT1G74950,AT1G76650,AT1G80840,AT1G80920,AT2G23810,AT2G24850,AT2G26530,AT2G28400,AT2G29440,AT2G32150,AT2G34930,AT2G47060,AT3G08720,AT3G10985,AT3G15450,AT3G19580,AT3G20340,AT3G45640,AT3G63010,AT4G03510,AT4G24380,AT4G31800,AT5G02020,AT5G11650,AT5G13220,AT5G19120,AT5G20250,AT5G21940,AT5G45110,AT5G56550,AT5G60680,AT5G62520	GO:0050896
g2m_200	cell cycle	1.36939e-46	AT1G02730,AT1G03780,AT1G04820,AT1G06475,AT1G08560,AT1G11220,AT1G18370,AT1G20610,AT1G20930,AT1G30690,AT1G34355,AT1G44110,AT1G50490,AT1G53140,AT1G63100,AT1G72250,AT1G72670,AT1G76310,AT1G76540,AT2G17620,AT2G20515,AT2G25880,AT2G26760,AT2G27960,AT2G27970,AT2G28620,AT2G29550,AT2G33400,AT2G33560,AT2G33793,AT2G36200,AT2G37420,AT2G38620,AT3G02120,AT3G03130,AT3G05330,AT3G11520,AT3G14190,AT3G19050,AT3G19590…	GO:0007049
g2m_200	cell cycle process	2.31713e-36	AT1G02730,AT1G03780,AT1G06475,AT1G11220,AT1G18370,AT1G20610,AT1G20930,AT1G44110,AT1G50490,AT1G53140,AT1G63100,AT1G72250,AT1G72670,AT1G76310,AT1G76540,AT2G17620,AT2G20515,AT2G25880,AT2G26760,AT2G27960,AT2G28620,AT2G33400,AT2G33560,AT2G33793,AT2G36200,AT2G37420,AT2G38620,AT3G02120,AT3G03130,AT3G05330,AT3G11520,AT3G14190,AT3G19050,AT3G19590,AT3G20150,AT3G23670,AT3G23890,AT3G25980,AT3G27330,AT3G44050…	GO:0022402
g2m_200	mitotic cell cycle	1.02842e-33	AT1G02730,AT1G03780,AT1G04820,AT1G20610,AT1G20930,AT1G44110,AT1G50490,AT1G63100,AT1G76310,AT1G76540,AT2G17620,AT2G25880,AT2G26760,AT2G27960,AT2G27970,AT2G28620,AT2G29550,AT2G33560,AT2G36200,AT2G37420,AT2G38620,AT3G05330,AT3G11520,AT3G14190,AT3G19050,AT3G19590,AT3G23670,AT3G25980,AT3G54180,AT3G58650,AT4G28230,AT4G32830,AT4G35620,AT4G37490,AT5G06150,AT5G15510,AT5G18700,AT5G43070,AT5G60930	GO:0000278
g2m_200	mitotic cell cycle process	8.13204e-32	AT1G02730,AT1G03780,AT1G20610,AT1G20930,AT1G44110,AT1G50490,AT1G76310,AT1G76540,AT2G17620,AT2G25880,AT2G26760,AT2G28620,AT2G33560,AT2G36200,AT2G37420,AT2G38620,AT3G05330,AT3G11520,AT3G19050,AT3G19590,AT3G20150,AT3G23670,AT3G25980,AT3G44050,AT3G54180,AT3G58650,AT4G28230,AT4G32830,AT4G35620,AT4G37490,AT5G06150,AT5G15510,AT5G18700,AT5G60930	GO:1903047
g2m_200	microtubule-based process	2.68355e-28	AT1G03780,AT1G04820,AT1G08780,AT1G18370,AT1G59540,AT1G72250,AT2G07340,AT2G22610,AT2G25880,AT2G28620,AT2G29550,AT2G36200,AT2G37420,AT3G05330,AT3G10310,AT3G19050,AT3G20150,AT3G23670,AT3G44050,AT3G58650,AT4G05190,AT4G14330,AT4G15830,AT4G21270,AT4G32830,AT5G15510,AT5G18700,AT5G23910,AT5G27550,AT5G51600,AT5G60930,AT5G67270	GO:0007017
g2m_200	regulation of cell cycle	8.765e-27	AT1G03780,AT1G20610,AT1G20930,AT1G44110,AT1G50490,AT1G63100,AT1G72670,AT1G76310,AT1G76540,AT2G17620,AT2G25880,AT2G26760,AT2G27960,AT2G27970,AT2G33560,AT2G38620,AT3G11520,AT3G14190,AT3G19050,AT3G19590,AT3G20150,AT3G23670,AT3G25980,AT3G27060,AT3G44050,AT3G54180,AT4G15140,AT4G15802,AT4G28230,AT4G32830,AT4G35620,AT4G37490,AT5G06150,AT5G15510	GO:0051726
g2m_200	cell division	2.35657e-26	AT1G02730,AT1G03780,AT1G06475,AT1G08560,AT1G11220,AT1G18370,AT1G20610,AT1G30690,AT1G44110,AT1G53140,AT1G72250,AT1G76310,AT2G17620,AT2G25880,AT2G26760,AT2G27960,AT2G27970,AT2G28620,AT2G33400,AT2G42110,AT3G01410,AT3G02120,AT3G03130,AT3G03680,AT3G05330,AT3G11520,AT3G14190,AT3G19050,AT3G19590,AT3G23670,AT3G25980,AT3G27330,AT3G51280,AT3G51720,AT3G51740,AT3G54180,AT3G58650,AT4G05190,AT4G13370,AT4G21270…	GO:0051301
g2m_200	microtubule cytoskeleton organization	4.64507e-21	AT1G03780,AT1G04820,AT1G08780,AT2G07340,AT2G25880,AT2G28620,AT2G29550,AT2G36200,AT2G37420,AT3G05330,AT3G19050,AT3G20150,AT3G23670,AT3G44050,AT3G58650,AT4G05190,AT4G15830,AT4G21270,AT4G32830,AT5G15510,AT5G18700,AT5G27550,AT5G51600,AT5G60930,AT5G67270	GO:0000226
g2m_200	microtubule-based movement	1.23338e-20	AT1G18370,AT1G59540,AT1G72250,AT2G22610,AT2G28620,AT2G36200,AT2G37420,AT3G10310,AT3G19050,AT3G20150,AT3G23670,AT3G44050,AT4G05190,AT4G14330,AT4G21270,AT5G23910,AT5G27550,AT5G60930	GO:0007018
g2m_200	cytoskeleton organization	9.13989e-18	AT1G03780,AT1G04820,AT1G08780,AT2G07340,AT2G25880,AT2G28620,AT2G29550,AT2G36200,AT2G37420,AT3G05330,AT3G19050,AT3G20150,AT3G23670,AT3G44050,AT3G55660,AT3G58650,AT4G05190,AT4G05520,AT4G15830,AT4G21270,AT4G28950,AT4G32830,AT5G15510,AT5G18700,AT5G27550,AT5G51600,AT5G60930,AT5G67270	GO:0007010
g2m_200	mitotic cell cycle phase transition	2.28217e-16	AT1G20610,AT1G20930,AT1G44110,AT1G50490,AT1G76310,AT1G76540,AT2G17620,AT2G26760,AT2G33560,AT2G38620,AT3G11520,AT3G19590,AT3G25980,AT3G54180,AT4G28230,AT4G35620,AT4G37490,AT5G06150	GO:0044772
g2m_200	spindle organization	6.01129e-16	AT1G03780,AT2G25880,AT2G28620,AT2G36200,AT2G37420,AT3G19050,AT3G20150,AT3G23670,AT3G44050,AT4G05190,AT4G21270,AT4G32830,AT5G15510,AT5G27550,AT5G60930,AT5G67270	GO:0007051
g2m_200	microtubule cytoskeleton organization involved in mitosis	4.84194e-15	AT1G03780,AT2G25880,AT2G28620,AT2G36200,AT2G37420,AT3G19050,AT3G20150,AT3G23670,AT3G44050,AT3G58650,AT4G32830,AT5G15510,AT5G60930	GO:1902850
g2m_200	cell cycle phase transition	1.28618e-14	AT1G20610,AT1G20930,AT1G44110,AT1G50490,AT1G76310,AT1G76540,AT2G17620,AT2G26760,AT2G33560,AT2G38620,AT3G11520,AT3G19590,AT3G25980,AT3G54180,AT4G28230,AT4G35620,AT4G37490,AT5G06150	GO:0044770
g2m_200	regulation of cell cycle process	6.76404e-14	AT1G03780,AT1G20930,AT1G50490,AT1G63100,AT1G72670,AT1G76540,AT2G25880,AT2G33560,AT2G38620,AT3G14190,AT3G19050,AT3G19590,AT3G20150,AT3G23670,AT3G25980,AT3G44050,AT3G54180,AT4G15140,AT4G15802,AT4G28230,AT4G32830,AT5G15510	GO:0010564
g2m_200	mitotic spindle organization	1.11484e-13	AT1G03780,AT2G25880,AT2G28620,AT2G36200,AT2G37420,AT3G19050,AT3G20150,AT3G23670,AT3G44050,AT4G32830,AT5G15510,AT5G60930	GO:0007052
g2m_200	organelle organization	3.9503e-13	AT1G03780,AT1G04820,AT1G08560,AT1G08780,AT1G50490,AT2G07340,AT2G21290,AT2G21660,AT2G25880,AT2G28620,AT2G29550,AT2G33400,AT2G33560,AT2G33793,AT2G36200,AT2G37420,AT3G05330,AT3G13175,AT3G14190,AT3G19050,AT3G19590,AT3G20150,AT3G23670,AT3G23890,AT3G25980,AT3G44050,AT3G46560,AT3G55660,AT3G58650,AT4G05190,AT4G05520,AT4G15830,AT4G21270,AT4G28230,AT4G28950,AT4G32830,AT5G09510,AT5G15510,AT5G18700,AT5G27550…	GO:0006996
g2m_200	spindle assembly	6.00913e-13	AT1G03780,AT2G28620,AT2G36200,AT2G37420,AT3G19050,AT3G20150,AT3G23670,AT3G44050,AT4G05190,AT4G21270,AT5G15510,AT5G27550,AT5G67270	GO:0051225
g2m_200	chromosome segregation	5.3432e-11	AT1G03780,AT1G50490,AT2G28620,AT2G33560,AT2G36200,AT2G37420,AT3G14190,AT3G19590,AT3G23890,AT3G25980,AT3G44050,AT4G05190,AT4G21270,AT5G15510,AT5G27550,AT5G60930,AT5G67270	GO:0007059
g2m_200	mitotic spindle assembly	8.621e-11	AT1G03780,AT2G28620,AT2G36200,AT2G37420,AT3G19050,AT3G20150,AT3G23670,AT3G44050,AT5G15510	GO:0090307
g2m_200	regulation of mitotic cell cycle	5.30152e-10	AT1G20930,AT1G50490,AT1G63100,AT1G76540,AT2G27960,AT2G27970,AT2G33560,AT2G38620,AT3G14190,AT3G19590,AT3G25980,AT3G54180,AT4G28230	GO:0007346
g2m_200	non-membrane-bounded organelle assembly	2.19427e-09	AT1G03780,AT2G28620,AT2G36200,AT2G37420,AT3G19050,AT3G20150,AT3G23670,AT3G44050,AT4G05190,AT4G21270,AT5G09510,AT5G15510,AT5G27550,AT5G64140,AT5G67270	GO:0140694
g2m_200	regulation of organelle organization	3.23803e-09	AT1G03780,AT1G50490,AT2G33560,AT3G05330,AT3G14190,AT3G19050,AT3G19590,AT3G20150,AT3G23670,AT3G25980,AT3G44050,AT3G55660,AT4G05520,AT4G28230,AT4G28950,AT5G15510,AT5G67270	GO:0033043
g2m_200	regulation of protein phosphorylation	7.43632e-09	AT1G03780,AT1G20610,AT1G44110,AT1G76310,AT2G17620,AT2G26760,AT3G11520,AT3G18130,AT4G35620,AT4G37490,AT5G06150,AT5G15510	GO:0001932
g2m_200	regulation of phosphorylation	1.5137e-08	AT1G03780,AT1G20610,AT1G44110,AT1G76310,AT2G17620,AT2G26760,AT3G11520,AT3G18130,AT4G35620,AT4G37490,AT5G06150,AT5G15510	GO:0042325
g2m_200	regulation of protein kinase activity	2.65744e-08	AT1G03780,AT1G20610,AT1G44110,AT1G76310,AT2G17620,AT2G26760,AT3G11520,AT4G35620,AT4G37490,AT5G06150,AT5G15510	GO:0045859
g2m_200	regulation of kinase activity	3.11646e-08	AT1G03780,AT1G20610,AT1G44110,AT1G76310,AT2G17620,AT2G26760,AT3G11520,AT4G35620,AT4G37490,AT5G06150,AT5G15510	GO:0043549
g2m_200	organelle assembly	3.72235e-08	AT1G03780,AT2G28620,AT2G36200,AT2G37420,AT3G19050,AT3G20150,AT3G23670,AT3G44050,AT4G05190,AT4G21270,AT5G09510,AT5G15510,AT5G27550,AT5G64140,AT5G67270	GO:0070925
g2m_200	cytokinesis	4.892e-08	AT1G02730,AT1G06475,AT1G11220,AT1G18370,AT1G53140,AT1G72250,AT2G25880,AT2G28620,AT3G02120,AT3G03130,AT3G05330,AT3G19050,AT3G23670,AT3G27330,AT3G58650,AT4G28230,AT4G31840,AT4G32830,AT4G33400,AT4G38062,AT5G18700,AT5G51600	GO:0000910
g2m_200	nuclear division	1.02837e-07	AT1G03780,AT2G28620,AT2G33400,AT2G33560,AT2G33793,AT2G36200,AT2G37420,AT3G19590,AT3G23670,AT3G23890,AT3G25980,AT4G21270,AT4G28230,AT5G15510,AT5G44040,AT5G51600	GO:0000280
g2m_200	nuclear chromosome segregation	1.76057e-07	AT1G03780,AT1G50490,AT2G28620,AT2G33560,AT2G36200,AT2G37420,AT3G19590,AT3G23890,AT3G25980,AT4G21270,AT5G15510,AT5G60930	GO:0098813
g2m_200	sister chromatid segregation	2.00926e-07	AT1G03780,AT1G50490,AT2G28620,AT2G33560,AT2G36200,AT2G37420,AT3G19590,AT3G23890,AT3G25980,AT5G15510	GO:0000819
g2m_200	regulation of transferase activity	2.6252e-07	AT1G03780,AT1G20610,AT1G44110,AT1G76310,AT2G17620,AT2G26760,AT3G11520,AT4G33260,AT4G33270,AT4G35620,AT4G37490,AT5G06150,AT5G13840,AT5G15510	GO:0051338
g2m_200	regulation of microtubule-based process	5.34385e-07	AT1G03780,AT3G05330,AT3G19050,AT3G20150,AT3G23670,AT3G44050,AT5G15510,AT5G67270	GO:0032886
g2m_200	regulation of microtubule cytoskeleton organization	5.34385e-07	AT1G03780,AT3G05330,AT3G19050,AT3G20150,AT3G23670,AT3G44050,AT5G15510,AT5G67270	GO:0070507
g2m_200	regulation of cyclin-dependent protein serine/threonine kinase activity	1.26453e-06	AT1G20610,AT1G44110,AT1G76310,AT2G17620,AT2G26760,AT3G11520,AT4G35620,AT4G37490,AT5G06150	GO:0000079
g2m_200	regulation of cyclin-dependent protein kinase activity	1.26453e-06	AT1G20610,AT1G44110,AT1G76310,AT2G17620,AT2G26760,AT3G11520,AT4G35620,AT4G37490,AT5G06150	GO:1904029
g2m_200	organelle fission	1.32484e-06	AT1G03780,AT2G28620,AT2G33400,AT2G33560,AT2G33793,AT2G36200,AT2G37420,AT3G19590,AT3G23670,AT3G23890,AT3G25980,AT4G21270,AT4G28230,AT5G15510,AT5G44040,AT5G51600	GO:0048285
g2m_200	regulation of phosphate metabolic process	1.41712e-06	AT1G03780,AT1G20610,AT1G44110,AT1G76310,AT2G17620,AT2G26760,AT3G11520,AT3G18130,AT4G35620,AT4G37490,AT5G06150,AT5G15510	GO:0019220
g2m_200	regulation of phosphorus metabolic process	1.54998e-06	AT1G03780,AT1G20610,AT1G44110,AT1G76310,AT2G17620,AT2G26760,AT3G11520,AT3G18130,AT4G35620,AT4G37490,AT5G06150,AT5G15510	GO:0051174
g2m_200	regulation of cytoskeleton organization	1.57686e-06	AT1G03780,AT3G05330,AT3G19050,AT3G20150,AT3G23670,AT3G44050,AT4G05520,AT4G28950,AT5G15510,AT5G67270	GO:0051493
g2m_200	cytokinesis by cell plate formation	2.46682e-06	AT1G02730,AT1G18370,AT1G53140,AT2G28620,AT3G05330,AT3G19050,AT3G23670,AT3G58650,AT5G18700,AT5G51600	GO:0000911
g2m_200	regulation of cellular component organization	2.66612e-06	AT1G03780,AT1G50490,AT2G33560,AT3G05330,AT3G14190,AT3G19050,AT3G19590,AT3G20150,AT3G23670,AT3G25980,AT3G44050,AT3G55660,AT4G05520,AT4G28230,AT4G28950,AT4G37490,AT5G15510,AT5G67270	GO:0051128
g2m_200	regulation of protein serine/threonine kinase activity	2.89163e-06	AT1G20610,AT1G44110,AT1G76310,AT2G17620,AT2G26760,AT3G11520,AT4G35620,AT4G37490,AT5G06150	GO:0071900
g2m_200	regulation of protein modification process	5.46776e-06	AT1G03780,AT1G20610,AT1G44110,AT1G76310,AT2G17620,AT2G26760,AT3G11520,AT3G18130,AT4G33260,AT4G33270,AT4G35620,AT4G37490,AT5G06150,AT5G13840,AT5G15510	GO:0031399
g2m_200	regulation of mitotic spindle organization	6.70775e-06	AT1G03780,AT3G19050,AT3G20150,AT3G23670,AT3G44050,AT5G15510	GO:0060236
g2m_200	regulation of spindle organization	6.70775e-06	AT1G03780,AT3G19050,AT3G20150,AT3G23670,AT3G44050,AT5G15510	GO:0090224
g2m_200	mitotic sister chromatid segregation	9.237e-06	AT1G03780,AT2G28620,AT2G33560,AT2G36200,AT2G37420,AT3G19590,AT3G25980,AT5G15510	GO:0000070
g2m_200	regulation of mitotic cell cycle phase transition	1.319e-05	AT1G20930,AT1G50490,AT1G76540,AT2G33560,AT2G38620,AT3G19590,AT3G25980,AT3G54180,AT4G28230	GO:1901990
g2m_200	cellular component organization or biogenesis	2.04339e-05	AT1G02730,AT1G03780,AT1G04820,AT1G08560,AT1G08780,AT1G11220,AT1G26880,AT1G50490,AT1G74270,AT2G07340,AT2G20515,AT2G21290,AT2G21660,AT2G25880,AT2G28620,AT2G29550,AT2G33400,AT2G33560,AT2G33793,AT2G36200,AT2G37420,AT2G38160,AT3G01410,AT3G02120,AT3G05330,AT3G13175,AT3G14190,AT3G19050,AT3G19590,AT3G20150,AT3G23670,AT3G23890,AT3G24080,AT3G25980,AT3G28900,AT3G44050,AT3G46560,AT3G51720,AT3G52110,AT3G55660…	GO:0071840
g2m_200	cellular component organization	0.000105633	AT1G02730,AT1G03780,AT1G04820,AT1G08560,AT1G08780,AT1G50490,AT2G07340,AT2G20515,AT2G21290,AT2G21660,AT2G25880,AT2G28620,AT2G29550,AT2G33400,AT2G33560,AT2G33793,AT2G36200,AT2G37420,AT2G38160,AT3G01410,AT3G02120,AT3G05330,AT3G13175,AT3G14190,AT3G19050,AT3G19590,AT3G20150,AT3G23670,AT3G23890,AT3G25980,AT3G44050,AT3G46560,AT3G55660,AT3G58650,AT4G05190,AT4G05520,AT4G15830,AT4G21270,AT4G28230,AT4G28950…	GO:0016043
g2m_200	translation	0.000106991	AT1G16740,AT1G26880,AT1G74270,AT2G19750,AT2G21290,AT2G37600,AT2G40205,AT2G40510,AT3G02190,AT3G06680,AT3G06700,AT3G11120,AT3G18130,AT3G28900,AT3G56020,AT5G09510,AT5G56670,AT5G56710,AT5G60670,AT5G64140,AT5G67510	GO:0006412
g2m_200	mitotic nuclear division	0.000123185	AT1G03780,AT2G28620,AT2G33560,AT2G36200,AT2G37420,AT3G19590,AT3G25980,AT4G28230,AT5G15510	GO:0140014
g2m_200	peptide biosynthetic process	0.000125032	AT1G16740,AT1G26880,AT1G74270,AT2G19750,AT2G21290,AT2G37600,AT2G40205,AT2G40510,AT3G02190,AT3G06680,AT3G06700,AT3G11120,AT3G18130,AT3G28900,AT3G56020,AT5G09510,AT5G56670,AT5G56710,AT5G60670,AT5G64140,AT5G67510	GO:0043043
g2m_200	regulation of cell cycle phase transition	0.00020227	AT1G20930,AT1G50490,AT1G76540,AT2G33560,AT2G38620,AT3G19590,AT3G25980,AT3G54180,AT4G28230	GO:1901987
g2m_200	regulation of spindle assembly	0.000252806	AT3G19050,AT3G20150,AT3G23670,AT3G44050	GO:0090169
g2m_200	regulation of mitotic spindle assembly	0.000252806	AT3G19050,AT3G20150,AT3G23670,AT3G44050	GO:1901673
g2m_200	peptide metabolic process	0.000286034	AT1G16740,AT1G26880,AT1G74270,AT2G19750,AT2G21290,AT2G37600,AT2G40205,AT2G40510,AT3G02190,AT3G06680,AT3G06700,AT3G11120,AT3G18130,AT3G28900,AT3G56020,AT5G09510,AT5G56670,AT5G56710,AT5G60670,AT5G64140,AT5G67510	GO:0006518
g2m_200	spindle elongation	0.00058615	AT2G28620,AT2G36200,AT2G37420,AT5G60930	GO:0051231
g2m_200	chromosome organization	0.000607398	AT1G03780,AT1G50490,AT2G21660,AT2G28620,AT2G33560,AT2G36200,AT2G37420,AT3G14190,AT3G19590,AT3G23890,AT3G25980,AT4G28230,AT5G15510	GO:0051276
g2m_200	amide biosynthetic process	0.000714961	AT1G16740,AT1G26880,AT1G74270,AT2G19750,AT2G21290,AT2G37600,AT2G40205,AT2G40510,AT3G02190,AT3G06680,AT3G06700,AT3G11120,AT3G18130,AT3G28900,AT3G56020,AT5G09510,AT5G56670,AT5G56710,AT5G60670,AT5G64140,AT5G67510	GO:0043604
g2m_200	cellular component assembly	0.00103924	AT1G02730,AT1G03780,AT2G20515,AT2G28620,AT2G36200,AT2G37420,AT2G38160,AT3G01410,AT3G02120,AT3G05330,AT3G19050,AT3G20150,AT3G23670,AT3G44050,AT3G58650,AT4G05190,AT4G05520,AT4G21270,AT4G31840,AT4G38062,AT5G09510,AT5G15510,AT5G18700,AT5G27550,AT5G51600,AT5G55520,AT5G64140,AT5G67270,AT5G67490	GO:0022607
g2m_200	G1/S transition of mitotic cell cycle	0.00116468	AT1G20930,AT1G76540,AT2G38620,AT3G54180	GO:0000082
g2m_200	cellular component biogenesis	0.0028794	AT1G02730,AT1G03780,AT1G11220,AT1G26880,AT1G74270,AT2G20515,AT2G28620,AT2G36200,AT2G37420,AT2G38160,AT3G01410,AT3G02120,AT3G05330,AT3G13175,AT3G19050,AT3G20150,AT3G23670,AT3G24080,AT3G28900,AT3G44050,AT3G51720,AT3G52110,AT3G55660,AT3G58650,AT4G05190,AT4G05520,AT4G21270,AT4G31840,AT4G37450,AT4G38062,AT5G09510,AT5G15510,AT5G18700,AT5G27550,AT5G51600,AT5G55520,AT5G60670,AT5G62440,AT5G64140,AT5G66230…	GO:0044085
g2m_200	cellular process	0.00419759	AT1G02690,AT1G02730,AT1G03780,AT1G04820,AT1G06475,AT1G08560,AT1G08780,AT1G09815,AT1G11220,AT1G14980,AT1G16630,AT1G16740,AT1G18370,AT1G20610,AT1G20930,AT1G26880,AT1G30690,AT1G34355,AT1G44110,AT1G49410,AT1G49870,AT1G50490,AT1G53140,AT1G53700,AT1G59540,AT1G63100,AT1G69295,AT1G72240,AT1G72250,AT1G72670,AT1G74270,AT1G76310,AT1G76540,AT1G78100,AT2G07340,AT2G16270,AT2G17620,AT2G19750,AT2G20515,AT2G21290…	GO:0009987
g2m_200	regulation of protein metabolic process	0.00526344	AT1G03780,AT1G20610,AT1G44110,AT1G76310,AT2G17620,AT2G26760,AT3G11520,AT3G18130,AT4G33260,AT4G33270,AT4G35620,AT4G37490,AT5G06150,AT5G13840,AT5G15510	GO:0051246
g2m_200	cell cycle G1/S phase transition	0.00539195	AT1G20930,AT1G76540,AT2G38620,AT3G54180	GO:0044843
g2m_200	amide metabolic process	0.00709446	AT1G16740,AT1G26880,AT1G74270,AT2G19750,AT2G21290,AT2G37600,AT2G40205,AT2G40510,AT3G02190,AT3G06680,AT3G06700,AT3G11120,AT3G18130,AT3G28900,AT3G56020,AT5G09510,AT5G56670,AT5G56710,AT5G60670,AT5G64140,AT5G67510	GO:0043603
g2m_200	meiotic cell cycle	0.00890236	AT1G11220,AT1G34355,AT1G72250,AT2G20515,AT2G33400,AT2G33793,AT3G02120,AT3G03130,AT3G14190,AT3G19590,AT3G23670,AT3G23890,AT3G27330,AT4G21270,AT4G28230,AT4G33400,AT4G37450,AT4G38062,AT5G18700,AT5G44040	GO:0051321
g2m_200	regulation of organelle assembly	0.0115415	AT3G19050,AT3G20150,AT3G23670,AT3G44050	GO:1902115
g2m_200	cytoskeleton-dependent cytokinesis	0.0152675	AT1G02730,AT1G72250,AT2G28620,AT3G05330,AT3G19050,AT3G23670,AT4G33400,AT4G38062,AT5G18700	GO:0061640
g2m_200	regulation of catalytic activity	0.031089	AT1G03780,AT1G20610,AT1G44110,AT1G76310,AT2G17620,AT2G26760,AT3G11520,AT4G33260,AT4G33270,AT4G35620,AT4G37490,AT5G06150,AT5G13840,AT5G15510	GO:0050790
g2m_200	mitotic cytokinesis	0.0385829	AT1G02730,AT2G28620,AT3G05330,AT3G19050,AT3G23670,AT5G18700	GO:0000281
g2m_200	anaphase-promoting complex-dependent catabolic process	0.0479475	AT1G50490,AT4G33260,AT4G33270,AT5G13840	GO:0031145
g2m_50	mitotic cell cycle process	1.7303e-31	AT1G02730,AT1G03780,AT1G20610,AT1G20930,AT1G44110,AT1G76310,AT1G76540,AT2G25880,AT2G26760,AT2G28620,AT2G33560,AT3G05330,AT3G11520,AT3G23670,AT3G25980,AT3G44050,AT4G28230,AT4G32830,AT4G35620,AT4G37490,AT5G06150,AT5G15510,AT5G60930	GO:1903047
g2m_50	cell cycle	6.2383e-31	AT1G02730,AT1G03780,AT1G08560,AT1G18370,AT1G20610,AT1G20930,AT1G44110,AT1G76310,AT1G76540,AT2G25880,AT2G26760,AT2G28620,AT2G33560,AT3G03130,AT3G05330,AT3G11520,AT3G23670,AT3G23890,AT3G25980,AT3G44050,AT3G51280,AT4G05190,AT4G28230,AT4G32830,AT4G35620,AT4G37490,AT4G38062,AT5G06150,AT5G15510,AT5G51600,AT5G60930	GO:0007049
g2m_50	cell cycle process	1.28682e-30	AT1G02730,AT1G03780,AT1G18370,AT1G20610,AT1G20930,AT1G44110,AT1G76310,AT1G76540,AT2G25880,AT2G26760,AT2G28620,AT2G33560,AT3G03130,AT3G05330,AT3G11520,AT3G23670,AT3G23890,AT3G25980,AT3G44050,AT4G05190,AT4G28230,AT4G32830,AT4G35620,AT4G37490,AT4G38062,AT5G06150,AT5G15510,AT5G51600,AT5G60930	GO:0022402
g2m_50	mitotic cell cycle	1.0109e-24	AT1G02730,AT1G03780,AT1G20610,AT1G20930,AT1G44110,AT1G76310,AT1G76540,AT2G25880,AT2G26760,AT2G28620,AT2G33560,AT3G05330,AT3G11520,AT3G23670,AT3G25980,AT4G28230,AT4G32830,AT4G35620,AT4G37490,AT5G06150,AT5G15510,AT5G60930	GO:0000278
g2m_50	cell division	7.78877e-22	AT1G02730,AT1G03780,AT1G08560,AT1G18370,AT1G20610,AT1G44110,AT1G76310,AT2G25880,AT2G26760,AT2G28620,AT3G03130,AT3G05330,AT3G11520,AT3G23670,AT3G25980,AT3G51280,AT3G51720,AT4G05190,AT4G28230,AT4G32830,AT4G35620,AT4G37490,AT4G38062,AT5G06150,AT5G51600,AT5G55520	GO:0051301
g2m_50	regulation of cell cycle	8.67138e-22	AT1G03780,AT1G20610,AT1G20930,AT1G44110,AT1G76310,AT1G76540,AT2G25880,AT2G26760,AT2G33560,AT3G11520,AT3G23670,AT3G25980,AT3G44050,AT4G28230,AT4G32830,AT4G35620,AT4G37490,AT5G06150,AT5G15510	GO:0051726
g2m_50	mitotic cell cycle phase transition	2.39894e-16	AT1G20610,AT1G20930,AT1G44110,AT1G76310,AT1G76540,AT2G26760,AT2G33560,AT3G11520,AT3G25980,AT4G28230,AT4G35620,AT4G37490,AT5G06150	GO:0044772
g2m_50	microtubule-based process	3.65689e-16	AT1G03780,AT1G18370,AT2G22610,AT2G25880,AT2G28620,AT3G05330,AT3G23670,AT3G44050,AT4G05190,AT4G14330,AT4G15830,AT4G32830,AT5G15510,AT5G51600,AT5G60930	GO:0007017
g2m_50	cell cycle phase transition	4.04091e-15	AT1G20610,AT1G20930,AT1G44110,AT1G76310,AT1G76540,AT2G26760,AT2G33560,AT3G11520,AT3G25980,AT4G28230,AT4G35620,AT4G37490,AT5G06150	GO:0044770
g2m_50	regulation of protein kinase activity	5.33852e-13	AT1G03780,AT1G20610,AT1G44110,AT1G76310,AT2G26760,AT3G11520,AT4G35620,AT4G37490,AT5G06150,AT5G15510	GO:0045859
g2m_50	regulation of kinase activity	6.19063e-13	AT1G03780,AT1G20610,AT1G44110,AT1G76310,AT2G26760,AT3G11520,AT4G35620,AT4G37490,AT5G06150,AT5G15510	GO:0043549
g2m_50	regulation of protein phosphorylation	3.13893e-12	AT1G03780,AT1G20610,AT1G44110,AT1G76310,AT2G26760,AT3G11520,AT4G35620,AT4G37490,AT5G06150,AT5G15510	GO:0001932
g2m_50	microtubule cytoskeleton organization	3.59679e-12	AT1G03780,AT2G25880,AT2G28620,AT3G05330,AT3G23670,AT3G44050,AT4G05190,AT4G15830,AT4G32830,AT5G15510,AT5G51600,AT5G60930	GO:0000226
g2m_50	regulation of transferase activity	4.52948e-12	AT1G03780,AT1G20610,AT1G44110,AT1G76310,AT2G26760,AT3G11520,AT4G35620,AT4G37490,AT5G06150,AT5G15510	GO:0051338
g2m_50	regulation of phosphorylation	5.74145e-12	AT1G03780,AT1G20610,AT1G44110,AT1G76310,AT2G26760,AT3G11520,AT4G35620,AT4G37490,AT5G06150,AT5G15510	GO:0042325
g2m_50	mitotic spindle organization	1.65901e-11	AT1G03780,AT2G25880,AT2G28620,AT3G23670,AT3G44050,AT4G32830,AT5G15510,AT5G60930	GO:0007052
g2m_50	microtubule cytoskeleton organization involved in mitosis	3.35884e-11	AT1G03780,AT2G25880,AT2G28620,AT3G23670,AT3G44050,AT4G32830,AT5G15510,AT5G60930	GO:1902850
g2m_50	spindle organization	6.73951e-11	AT1G03780,AT2G25880,AT2G28620,AT3G23670,AT3G44050,AT4G05190,AT4G32830,AT5G15510,AT5G60930	GO:0007051
g2m_50	regulation of phosphate metabolic process	2.85327e-10	AT1G03780,AT1G20610,AT1G44110,AT1G76310,AT2G26760,AT3G11520,AT4G35620,AT4G37490,AT5G06150,AT5G15510	GO:0019220
g2m_50	regulation of phosphorus metabolic process	3.08461e-10	AT1G03780,AT1G20610,AT1G44110,AT1G76310,AT2G26760,AT3G11520,AT4G35620,AT4G37490,AT5G06150,AT5G15510	GO:0051174
g2m_50	regulation of cell cycle process	5.23939e-10	AT1G03780,AT1G20930,AT1G76540,AT2G25880,AT2G33560,AT3G23670,AT3G25980,AT3G44050,AT4G28230,AT4G32830,AT5G15510	GO:0010564
g2m_50	regulation of cyclin-dependent protein serine/threonine kinase activity	5.56195e-10	AT1G20610,AT1G44110,AT1G76310,AT2G26760,AT3G11520,AT4G35620,AT4G37490,AT5G06150	GO:0000079
g2m_50	regulation of cyclin-dependent protein kinase activity	5.56195e-10	AT1G20610,AT1G44110,AT1G76310,AT2G26760,AT3G11520,AT4G35620,AT4G37490,AT5G06150	GO:1904029
g2m_50	regulation of protein modification process	9.27888e-10	AT1G03780,AT1G20610,AT1G44110,AT1G76310,AT2G26760,AT3G11520,AT4G35620,AT4G37490,AT5G06150,AT5G15510	GO:0031399
g2m_50	regulation of protein serine/threonine kinase activity	1.17681e-09	AT1G20610,AT1G44110,AT1G76310,AT2G26760,AT3G11520,AT4G35620,AT4G37490,AT5G06150	GO:0071900
g2m_50	microtubule-based movement	1.7868e-09	AT1G18370,AT2G22610,AT2G28620,AT3G23670,AT3G44050,AT4G05190,AT4G14330,AT5G60930	GO:0007018
g2m_50	cytoskeleton organization	1.91264e-09	AT1G03780,AT2G25880,AT2G28620,AT3G05330,AT3G23670,AT3G44050,AT3G55660,AT4G05190,AT4G15830,AT4G32830,AT5G15510,AT5G51600,AT5G60930	GO:0007010
g2m_50	cytokinesis	7.91971e-08	AT1G02730,AT1G18370,AT2G25880,AT2G28620,AT3G03130,AT3G05330,AT3G23670,AT4G28230,AT4G32830,AT4G38062,AT5G51600	GO:0000910
g2m_50	chromosome segregation	1.83094e-07	AT1G03780,AT2G28620,AT2G33560,AT3G23890,AT3G25980,AT3G44050,AT4G05190,AT5G15510,AT5G60930	GO:0007059
g2m_50	regulation of catalytic activity	3.984e-07	AT1G03780,AT1G20610,AT1G44110,AT1G76310,AT2G26760,AT3G11520,AT4G35620,AT4G37490,AT5G06150,AT5G15510	GO:0050790
g2m_50	regulation of molecular function	1.3258e-06	AT1G03780,AT1G20610,AT1G44110,AT1G76310,AT2G26760,AT3G11520,AT4G35620,AT4G37490,AT5G06150,AT5G15510	GO:0065009
g2m_50	mitotic spindle assembly	2.6037e-06	AT1G03780,AT2G28620,AT3G23670,AT3G44050,AT5G15510	GO:0090307
g2m_50	nuclear division	4.55242e-06	AT1G03780,AT2G28620,AT2G33560,AT3G23670,AT3G23890,AT3G25980,AT4G28230,AT5G15510,AT5G51600	GO:0000280
g2m_50	spindle assembly	5.34531e-06	AT1G03780,AT2G28620,AT3G23670,AT3G44050,AT4G05190,AT5G15510	GO:0051225
g2m_50	organelle organization	6.85345e-06	AT1G03780,AT1G08560,AT2G25880,AT2G28620,AT2G33560,AT3G05330,AT3G23670,AT3G23890,AT3G25980,AT3G44050,AT3G55660,AT4G05190,AT4G15830,AT4G28230,AT4G32830,AT5G15510,AT5G51600,AT5G60930	GO:0006996
g2m_50	nuclear chromosome segregation	9.34713e-06	AT1G03780,AT2G28620,AT2G33560,AT3G23890,AT3G25980,AT5G15510,AT5G60930	GO:0098813
g2m_50	sister chromatid segregation	1.38788e-05	AT1G03780,AT2G28620,AT2G33560,AT3G23890,AT3G25980,AT5G15510	GO:0000819
g2m_50	organelle fission	2.05693e-05	AT1G03780,AT2G28620,AT2G33560,AT3G23670,AT3G23890,AT3G25980,AT4G28230,AT5G15510,AT5G51600	GO:0048285
g2m_50	regulation of microtubule-based process	2.98211e-05	AT1G03780,AT3G05330,AT3G23670,AT3G44050,AT5G15510	GO:0032886
g2m_50	regulation of microtubule cytoskeleton organization	2.98211e-05	AT1G03780,AT3G05330,AT3G23670,AT3G44050,AT5G15510	GO:0070507
g2m_50	regulation of protein metabolic process	4.44586e-05	AT1G03780,AT1G20610,AT1G44110,AT1G76310,AT2G26760,AT3G11520,AT4G35620,AT4G37490,AT5G06150,AT5G15510	GO:0051246
g2m_50	protein phosphorylation	6.36501e-05	AT1G03780,AT1G20610,AT1G20930,AT1G44110,AT1G76310,AT1G76540,AT2G25880,AT2G26760,AT3G11520,AT3G56100,AT4G32830,AT4G35620,AT4G37490,AT5G06150,AT5G15510	GO:0006468
g2m_50	phosphorylation	8.1429e-05	AT1G03780,AT1G20610,AT1G20930,AT1G44110,AT1G76310,AT1G76540,AT2G25880,AT2G26760,AT3G11520,AT3G56100,AT4G32830,AT4G35620,AT4G37490,AT5G06150,AT5G15510	GO:0016310
g2m_50	regulation of organelle organization	0.000104484	AT1G03780,AT2G33560,AT3G05330,AT3G23670,AT3G25980,AT3G44050,AT3G55660,AT4G28230,AT5G15510	GO:0033043
g2m_50	regulation of mitotic spindle organization	0.000133359	AT1G03780,AT3G23670,AT3G44050,AT5G15510	GO:0060236
g2m_50	regulation of spindle organization	0.000133359	AT1G03780,AT3G23670,AT3G44050,AT5G15510	GO:0090224
g2m_50	mitotic sister chromatid segregation	0.000168865	AT1G03780,AT2G28620,AT2G33560,AT3G25980,AT5G15510	GO:0000070
g2m_50	regulation of cellular component organization	0.000412703	AT1G03780,AT2G33560,AT3G05330,AT3G23670,AT3G25980,AT3G44050,AT3G55660,AT4G28230,AT4G37490,AT5G15510	GO:0051128
g2m_50	cytokinesis by cell plate formation	0.000554801	AT1G02730,AT1G18370,AT2G28620,AT3G05330,AT3G23670,AT5G51600	GO:0000911
g2m_50	mitotic nuclear division	0.000844916	AT1G03780,AT2G28620,AT2G33560,AT3G25980,AT4G28230,AT5G15510	GO:0140014
g2m_50	regulation of cytoskeleton organization	0.00232813	AT1G03780,AT3G05330,AT3G23670,AT3G44050,AT5G15510	GO:0051493
g2m_50	non-membrane-bounded organelle assembly	0.00257805	AT1G03780,AT2G28620,AT3G23670,AT3G44050,AT4G05190,AT5G15510	GO:0140694
g2m_50	cellular component organization	0.00324628	AT1G02730,AT1G03780,AT1G08560,AT2G25880,AT2G28620,AT2G33560,AT3G05330,AT3G23670,AT3G23890,AT3G25980,AT3G44050,AT3G55660,AT4G05190,AT4G15830,AT4G28230,AT4G32830,AT4G37490,AT4G38062,AT5G15510,AT5G51600,AT5G55520,AT5G60930	GO:0016043
g2m_50	organelle assembly	0.00800404	AT1G03780,AT2G28620,AT3G23670,AT3G44050,AT4G05190,AT5G15510	GO:0070925
g2m_50	phosphate-containing compound metabolic process	0.0120509	AT1G03780,AT1G20610,AT1G20930,AT1G44110,AT1G76310,AT1G76540,AT2G25880,AT2G26760,AT3G11520,AT3G56100,AT4G32830,AT4G35620,AT4G37490,AT5G06150,AT5G15510	GO:0006796
g2m_50	regulation of mitotic cell cycle phase transition	0.0136057	AT1G20930,AT1G76540,AT2G33560,AT3G25980,AT4G28230	GO:1901990
g2m_50	phosphorus metabolic process	0.0157741	AT1G03780,AT1G20610,AT1G20930,AT1G44110,AT1G76310,AT1G76540,AT2G25880,AT2G26760,AT3G11520,AT3G56100,AT4G32830,AT4G35620,AT4G37490,AT5G06150,AT5G15510	GO:0006793
g2m_50	cytoskeleton-dependent cytokinesis	0.0203251	AT1G02730,AT2G28620,AT3G05330,AT3G23670,AT4G38062	GO:0061640
g2m_50	cellular component organization or biogenesis	0.0204791	AT1G02730,AT1G03780,AT1G08560,AT2G25880,AT2G28620,AT2G33560,AT3G05330,AT3G23670,AT3G23890,AT3G25980,AT3G44050,AT3G51720,AT3G55660,AT4G05190,AT4G15830,AT4G28230,AT4G32830,AT4G37490,AT4G38062,AT5G15510,AT5G51600,AT5G55520,AT5G60930,AT5G66230	GO:0071840
g2m_50	chromosome organization	0.025275	AT1G03780,AT2G28620,AT2G33560,AT3G23890,AT3G25980,AT4G28230,AT5G15510	GO:0051276
s_200	chromatin remodeling	0.00134138	AT1G65440,AT2G28290,AT2G46020,AT3G45930,AT3G46320,AT3G53730,AT3G63460,AT4G08350,AT4G17330,AT4G26630,AT5G03280,AT5G59690,AT5G59970,AT5G63550	GO:0006338
s_200	nucleosome organization	0.00208244	AT1G65440,AT3G45930,AT3G46320,AT3G53730,AT5G59690,AT5G59970	GO:0034728
s_200	response to chemical	0.00858994	AT1G08500,AT1G13000,AT1G22360,AT1G22400,AT1G36060,AT1G36160,AT1G37130,AT1G48410,AT1G54010,AT1G54120,AT1G64640,AT1G67850,AT1G71220,AT2G16060,AT2G20562,AT2G24400,AT2G28290,AT2G29995,AT2G30860,AT2G37430,AT2G38310,AT2G38860,AT2G42870,AT2G47000,AT3G04730,AT3G10720,AT3G18000,AT3G23050,AT3G43300,AT3G45930,AT3G46280,AT3G46320,AT3G47710,AT3G48570,AT3G49190,AT3G53730,AT3G54770,AT3G57020,AT3G58850,AT4G10380…	GO:0042221
s_200	protein-DNA complex organization	0.012131	AT1G65440,AT2G28290,AT2G31270,AT2G46020,AT3G45930,AT3G46320,AT3G53730,AT3G63460,AT4G08350,AT4G17330,AT4G26630,AT5G03280,AT5G59690,AT5G59970,AT5G63550	GO:0071824
s_200	chromatin organization	0.0189971	AT1G65440,AT2G28290,AT2G46020,AT3G45930,AT3G46320,AT3G53730,AT3G63460,AT4G08350,AT4G17330,AT4G26630,AT5G03280,AT5G59690,AT5G59970,AT5G63550	GO:0006325
s_200	nucleosome assembly	0.0340669	AT3G45930,AT3G46320,AT3G53730,AT5G59690,AT5G59970	GO:0006334
s_200	response to organic substance	0.0483476	AT1G08500,AT1G13000,AT1G22360,AT1G22400,AT1G36060,AT1G36160,AT1G48410,AT1G54010,AT1G54120,AT1G64640,AT1G67850,AT1G71220,AT2G20562,AT2G24400,AT2G28290,AT2G29995,AT2G37430,AT2G38310,AT2G38860,AT2G42870,AT2G47000,AT3G04730,AT3G10720,AT3G23050,AT3G43300,AT3G45930,AT3G46280,AT3G46320,AT3G47710,AT3G48570,AT3G49190,AT3G53730,AT3G54770,AT3G57020,AT3G58850,AT4G14550,AT4G14640,AT4G14940,AT4G17140,AT4G17870…	GO:0010033
s_50	nucleosome organization	1.03358e-06	AT1G65440,AT3G45930,AT3G46320,AT3G53730,AT5G59690,AT5G59970	GO:0034728
s_50	nucleosome assembly	6.41625e-05	AT3G45930,AT3G46320,AT3G53730,AT5G59690,AT5G59970	GO:0006334
s_50	protein-DNA complex assembly	8.41853e-05	AT2G31270,AT3G45930,AT3G46320,AT3G53730,AT5G59690,AT5G59970	GO:0065004
s_50	protein-DNA complex organization	0.00359356	AT1G65440,AT2G31270,AT3G45930,AT3G46320,AT3G53730,AT5G03280,AT5G59690,AT5G59970	GO:0071824
s_50	chromatin remodeling	0.0038903	AT1G65440,AT3G45930,AT3G46320,AT3G53730,AT5G03280,AT5G59690,AT5G59970	GO:0006338
s_50	chromatin organization	0.0207498	AT1G65440,AT3G45930,AT3G46320,AT3G53730,AT5G03280,AT5G59690,AT5G59970	GO:0006325
G1_bulkRNAseq	response to chemical	1.3905e-21	AT1G01470,AT1G01720,AT1G01800,AT1G02000,AT1G02360,AT1G03220,AT1G04250,AT1G05850,AT1G06620,AT1G06780,AT1G06870,AT1G07820,AT1G07890,AT1G08650,AT1G08830,AT1G08920,AT1G08930,AT1G09070,AT1G10170,AT1G10470,AT1G11670,AT1G13260,AT1G15100,AT1G16180,AT1G16890,AT1G17170,AT1G17180,AT1G17190,AT1G17620,AT1G17890,AT1G18210,AT1G18470,AT1G19180,AT1G19770,AT1G20440,AT1G20450,AT1G22360,AT1G22400,AT1G23190,AT1G23710…	GO:0042221
G1_bulkRNAseq	cellular response to hypoxia	5.27886e-21	AT1G01720,AT1G02360,AT1G03220,AT1G09070,AT1G13260,AT1G23710,AT1G25550,AT1G25560,AT1G27730,AT1G30720,AT1G34370,AT1G68690,AT1G68840,AT1G76600,AT1G76680,AT1G78850,AT2G01150,AT2G01180,AT2G16060,AT2G22500,AT2G40000,AT2G40140,AT2G41430,AT2G47730,AT3G04640,AT3G08720,AT3G13310,AT3G15210,AT3G25250,AT3G46080,AT3G52800,AT3G55980,AT3G56880,AT4G01250,AT4G12720,AT4G19880,AT4G24160,AT4G24570,AT4G29780,AT4G30440…	GO:0071456
G1_bulkRNAseq	cellular response to decreased oxygen levels	8.5972e-21	AT1G01720,AT1G02360,AT1G03220,AT1G09070,AT1G13260,AT1G23710,AT1G25550,AT1G25560,AT1G27730,AT1G30720,AT1G34370,AT1G68690,AT1G68840,AT1G76600,AT1G76680,AT1G78850,AT2G01150,AT2G01180,AT2G16060,AT2G22500,AT2G40000,AT2G40140,AT2G41430,AT2G47730,AT3G04640,AT3G08720,AT3G13310,AT3G15210,AT3G25250,AT3G46080,AT3G52800,AT3G55980,AT3G56880,AT4G01250,AT4G12720,AT4G19880,AT4G24160,AT4G24570,AT4G29780,AT4G30440…	GO:0036294
G1_bulkRNAseq	cellular response to oxygen levels	8.5972e-21	AT1G01720,AT1G02360,AT1G03220,AT1G09070,AT1G13260,AT1G23710,AT1G25550,AT1G25560,AT1G27730,AT1G30720,AT1G34370,AT1G68690,AT1G68840,AT1G76600,AT1G76680,AT1G78850,AT2G01150,AT2G01180,AT2G16060,AT2G22500,AT2G40000,AT2G40140,AT2G41430,AT2G47730,AT3G04640,AT3G08720,AT3G13310,AT3G15210,AT3G25250,AT3G46080,AT3G52800,AT3G55980,AT3G56880,AT4G01250,AT4G12720,AT4G19880,AT4G24160,AT4G24570,AT4G29780,AT4G30440…	GO:0071453
G1_bulkRNAseq	response to hypoxia	3.46606e-20	AT1G01720,AT1G02360,AT1G03220,AT1G09070,AT1G13260,AT1G15385,AT1G20970,AT1G23710,AT1G25550,AT1G25560,AT1G27730,AT1G30720,AT1G34370,AT1G68690,AT1G68840,AT1G76600,AT1G76680,AT1G78850,AT2G01150,AT2G01180,AT2G16060,AT2G17280,AT2G20960,AT2G22500,AT2G40000,AT2G40140,AT2G41430,AT2G47730,AT3G04640,AT3G08720,AT3G13310,AT3G14205,AT3G15210,AT3G20770,AT3G25250,AT3G26910,AT3G46080,AT3G52800,AT3G55980,AT3G56880…	GO:0001666
G1_bulkRNAseq	response to decreased oxygen levels	8.24842e-20	AT1G01720,AT1G02360,AT1G03220,AT1G09070,AT1G13260,AT1G15385,AT1G20970,AT1G23710,AT1G25550,AT1G25560,AT1G27730,AT1G30720,AT1G34370,AT1G68690,AT1G68840,AT1G69760,AT1G76600,AT1G76680,AT1G78850,AT2G01150,AT2G01180,AT2G16060,AT2G17280,AT2G20960,AT2G22500,AT2G40000,AT2G40140,AT2G41430,AT2G47730,AT3G04640,AT3G08720,AT3G13310,AT3G14205,AT3G15210,AT3G20770,AT3G25250,AT3G26910,AT3G46080,AT3G52800,AT3G55980…	GO:0036293
G1_bulkRNAseq	response to oxygen levels	1.02105e-19	AT1G01720,AT1G02360,AT1G03220,AT1G09070,AT1G13260,AT1G15385,AT1G20970,AT1G23710,AT1G25550,AT1G25560,AT1G27730,AT1G30720,AT1G34370,AT1G68690,AT1G68840,AT1G69760,AT1G76600,AT1G76680,AT1G78850,AT2G01150,AT2G01180,AT2G16060,AT2G17280,AT2G20960,AT2G22500,AT2G40000,AT2G40140,AT2G41430,AT2G47730,AT3G04640,AT3G08720,AT3G13310,AT3G14205,AT3G15210,AT3G20770,AT3G25250,AT3G26910,AT3G46080,AT3G52800,AT3G55980…	GO:0070482
G1_bulkRNAseq	response to abiotic stimulus	5.02121e-16	AT1G01470,AT1G01720,AT1G02360,AT1G03220,AT1G05850,AT1G06620,AT1G06780,AT1G07820,AT1G07890,AT1G08650,AT1G08830,AT1G08920,AT1G08930,AT1G09070,AT1G10170,AT1G10470,AT1G13260,AT1G14080,AT1G15100,AT1G15385,AT1G17190,AT1G17620,AT1G18210,AT1G19180,AT1G20440,AT1G20450,AT1G20696,AT1G20970,AT1G22280,AT1G23710,AT1G25230,AT1G25400,AT1G25550,AT1G25560,AT1G27000,AT1G27100,AT1G27730,AT1G28380,AT1G30700,AT1G30720…	GO:0009628
G1_bulkRNAseq	response to stress	1.91605e-13	AT1G01470,AT1G01720,AT1G02360,AT1G03220,AT1G03230,AT1G05850,AT1G06620,AT1G06780,AT1G07820,AT1G07890,AT1G08830,AT1G08920,AT1G08930,AT1G09070,AT1G10170,AT1G11000,AT1G11670,AT1G13260,AT1G14080,AT1G14400,AT1G15100,AT1G15385,AT1G16180,AT1G16890,AT1G17190,AT1G17620,AT1G18210,AT1G19180,AT1G20440,AT1G20450,AT1G20970,AT1G22360,AT1G22400,AT1G23710,AT1G25400,AT1G25550,AT1G25560,AT1G27000,AT1G27100,AT1G27730…	GO:0006950
G1_bulkRNAseq	response to stimulus	4.92408e-12	AT1G01470,AT1G01720,AT1G01800,AT1G02000,AT1G02360,AT1G03220,AT1G03230,AT1G04250,AT1G05850,AT1G06620,AT1G06780,AT1G06870,AT1G07820,AT1G07890,AT1G08650,AT1G08830,AT1G08920,AT1G08930,AT1G09070,AT1G10170,AT1G10470,AT1G11000,AT1G11670,AT1G13260,AT1G14080,AT1G14400,AT1G15100,AT1G15385,AT1G15670,AT1G16180,AT1G16890,AT1G17170,AT1G17180,AT1G17190,AT1G17620,AT1G17890,AT1G18210,AT1G18470,AT1G19180,AT1G19770…	GO:0050896
G1_bulkRNAseq	cellular response to chemical stimulus	2.71058e-11	AT1G01720,AT1G02360,AT1G03220,AT1G04250,AT1G05850,AT1G06620,AT1G07890,AT1G08830,AT1G09070,AT1G10470,AT1G11670,AT1G13260,AT1G15100,AT1G16180,AT1G17620,AT1G18470,AT1G19180,AT1G19770,AT1G22400,AT1G23710,AT1G25400,AT1G25550,AT1G25560,AT1G27000,AT1G27100,AT1G27730,AT1G30720,AT1G31130,AT1G32230,AT1G34370,AT1G36060,AT1G53170,AT1G53210,AT1G53700,AT1G54320,AT1G55450,AT1G59590,AT1G59870,AT1G62300,AT1G63830…	GO:0070887
G1_bulkRNAseq	response to inorganic substance	7.27703e-11	AT1G01470,AT1G01800,AT1G03220,AT1G05850,AT1G06620,AT1G06780,AT1G07820,AT1G08830,AT1G08920,AT1G08930,AT1G11670,AT1G16890,AT1G18210,AT1G20440,AT1G20450,AT1G22360,AT1G23190,AT1G23710,AT1G25400,AT1G27000,AT1G27100,AT1G27730,AT1G30700,AT1G30720,AT1G30730,AT1G31130,AT1G32230,AT1G33230,AT1G34370,AT1G35580,AT1G35720,AT1G36060,AT1G47128,AT1G54000,AT1G54010,AT1G55450,AT1G59590,AT1G59870,AT1G64950,AT1G65820…	GO:0010035
G1_bulkRNAseq	response to salt	3.24227e-10	AT1G01470,AT1G03220,AT1G05850,AT1G06620,AT1G06780,AT1G07820,AT1G08920,AT1G08930,AT1G20440,AT1G20450,AT1G23710,AT1G27000,AT1G27100,AT1G27730,AT1G30700,AT1G32230,AT1G33230,AT1G35720,AT1G36060,AT1G47128,AT1G59590,AT1G59870,AT1G64950,AT1G73540,AT1G75860,AT1G76180,AT1G78080,AT1G78380,AT1G78850,AT1G79440,AT2G17280,AT2G17840,AT2G21620,AT2G22430,AT2G22470,AT2G23120,AT2G23320,AT2G30720,AT2G30870,AT2G31570…	GO:1902074
G1_bulkRNAseq	response to water	6.43909e-10	AT1G01470,AT1G03220,AT1G05850,AT1G06620,AT1G06780,AT1G07820,AT1G08920,AT1G08930,AT1G20440,AT1G20450,AT1G23710,AT1G27000,AT1G27100,AT1G27730,AT1G30700,AT1G32230,AT1G33230,AT1G35720,AT1G36060,AT1G47128,AT1G59590,AT1G59870,AT1G64950,AT1G73540,AT1G75860,AT1G76180,AT1G78080,AT1G78380,AT2G17280,AT2G17840,AT2G21620,AT2G22430,AT2G22470,AT2G23120,AT2G23320,AT2G30720,AT2G30870,AT2G31570,AT2G35930,AT2G36950…	GO:0009415
G1_bulkRNAseq	response to water deprivation	2.75105e-09	AT1G01470,AT1G03220,AT1G05850,AT1G06620,AT1G06780,AT1G07820,AT1G08920,AT1G08930,AT1G20440,AT1G20450,AT1G23710,AT1G27000,AT1G27100,AT1G27730,AT1G30700,AT1G32230,AT1G33230,AT1G35720,AT1G47128,AT1G59590,AT1G59870,AT1G64950,AT1G73540,AT1G75860,AT1G76180,AT1G78080,AT1G78380,AT2G17280,AT2G17840,AT2G21620,AT2G22430,AT2G22470,AT2G23120,AT2G23320,AT2G30870,AT2G31570,AT2G35930,AT2G36950,AT2G38470,AT2G38750…	GO:0009414
G1_bulkRNAseq	response to acid chemical	3.00046e-09	AT1G01470,AT1G03220,AT1G05850,AT1G06620,AT1G06780,AT1G07820,AT1G08920,AT1G08930,AT1G20440,AT1G20450,AT1G23710,AT1G27000,AT1G27100,AT1G27730,AT1G30700,AT1G32230,AT1G33230,AT1G35720,AT1G36060,AT1G47128,AT1G59590,AT1G59870,AT1G64950,AT1G73540,AT1G75860,AT1G76180,AT1G78080,AT1G78380,AT2G17280,AT2G17840,AT2G21620,AT2G22430,AT2G22470,AT2G23120,AT2G23320,AT2G30720,AT2G30870,AT2G31570,AT2G35930,AT2G36950…	GO:0001101
G1_bulkRNAseq	response to oxygen-containing compound	5.57269e-08	AT1G01470,AT1G01720,AT1G02000,AT1G03220,AT1G05850,AT1G06620,AT1G06780,AT1G07820,AT1G07890,AT1G08650,AT1G08830,AT1G08920,AT1G08930,AT1G11670,AT1G13260,AT1G15100,AT1G17620,AT1G18470,AT1G19180,AT1G20440,AT1G20450,AT1G22400,AT1G23710,AT1G25400,AT1G27000,AT1G27100,AT1G27730,AT1G28290,AT1G28380,AT1G30700,AT1G30720,AT1G31130,AT1G32230,AT1G33230,AT1G35580,AT1G35720,AT1G36060,AT1G47128,AT1G54000,AT1G54010…	GO:1901700
G1_bulkRNAseq	response to organic substance	1.68688e-07	AT1G01470,AT1G01720,AT1G02000,AT1G03220,AT1G04250,AT1G05850,AT1G06620,AT1G06780,AT1G06870,AT1G07820,AT1G08650,AT1G08830,AT1G08920,AT1G08930,AT1G10470,AT1G11670,AT1G13260,AT1G15100,AT1G16180,AT1G17620,AT1G17890,AT1G18210,AT1G18470,AT1G19180,AT1G19770,AT1G20440,AT1G20450,AT1G22360,AT1G22400,AT1G23710,AT1G25400,AT1G25560,AT1G27000,AT1G27100,AT1G27730,AT1G28290,AT1G28380,AT1G30700,AT1G30720,AT1G30730…	GO:0010033
G1_bulkRNAseq	cellular response to stress	1.00682e-06	AT1G01720,AT1G02360,AT1G03220,AT1G07890,AT1G08830,AT1G09070,AT1G13260,AT1G14400,AT1G16890,AT1G23710,AT1G25550,AT1G25560,AT1G27730,AT1G28380,AT1G29340,AT1G30720,AT1G34370,AT1G53210,AT1G55920,AT1G59870,AT1G62300,AT1G65980,AT1G66270,AT1G66280,AT1G68690,AT1G68840,AT1G74020,AT1G76600,AT1G76680,AT1G78080,AT1G78380,AT1G78850,AT2G01150,AT2G01180,AT2G03680,AT2G16060,AT2G16440,AT2G22500,AT2G26300,AT2G38470…	GO:0033554
G1_bulkRNAseq	response to cold	4.96704e-06	AT1G08930,AT1G17190,AT1G20440,AT1G20450,AT1G23710,AT1G27100,AT1G27730,AT1G35720,AT1G36160,AT1G66270,AT1G66280,AT1G73540,AT1G76180,AT1G78080,AT1G79440,AT2G17840,AT2G23410,AT2G25460,AT2G28900,AT2G38470,AT2G38750,AT2G38760,AT2G40140,AT2G44500,AT2G47730,AT3G04640,AT3G05890,AT3G07020,AT3G08720,AT3G09260,AT3G12490,AT3G15810,AT3G22370,AT3G45640,AT3G52800,AT3G53620,AT3G53990,AT3G54200,AT3G56880,AT3G61640…	GO:0009409
G1_bulkRNAseq	response to oxidative stress	1.11977e-05	AT1G03220,AT1G07890,AT1G08830,AT1G22400,AT1G23710,AT1G25400,AT1G27100,AT1G27730,AT1G31130,AT1G32230,AT1G35580,AT1G35720,AT1G45145,AT1G54010,AT1G59590,AT1G63830,AT1G64950,AT1G65980,AT1G72520,AT1G73540,AT1G78380,AT1G80240,AT2G18193,AT2G22170,AT2G23320,AT2G24550,AT2G25460,AT2G26300,AT2G30720,AT2G31570,AT2G33710,AT2G39770,AT2G40000,AT2G40095,AT2G43480,AT2G44500,AT2G46140,AT2G47060,AT3G03100,AT3G04640…	GO:0006979
G1_bulkRNAseq	response to osmotic stress	2.56978e-05	AT1G03220,AT1G05850,AT1G08830,AT1G08920,AT1G08930,AT1G10170,AT1G14080,AT1G15100,AT1G17620,AT1G18210,AT1G20440,AT1G23710,AT1G25400,AT1G27100,AT1G27730,AT1G28380,AT1G30700,AT1G30730,AT1G32230,AT1G34370,AT1G35720,AT1G53210,AT1G59590,AT1G59870,AT1G64950,AT1G65820,AT1G66270,AT1G66280,AT1G73540,AT1G78080,AT2G01150,AT2G03680,AT2G03760,AT2G17840,AT2G22470,AT2G23320,AT2G25460,AT2G30720,AT2G36950,AT2G38470…	GO:0006970
G1_bulkRNAseq	response to wounding	3.36475e-05	AT1G01470,AT1G01720,AT1G03220,AT1G03230,AT1G06620,AT1G11670,AT1G17620,AT1G18210,AT1G19180,AT1G22360,AT1G23710,AT1G25400,AT1G27100,AT1G27730,AT1G30700,AT1G30730,AT1G31130,AT1G32920,AT1G54000,AT1G54010,AT1G55450,AT1G59590,AT1G65820,AT1G68440,AT1G69760,AT1G71697,AT1G72520,AT1G73540,AT1G74020,AT1G74950,AT1G76680,AT1G76690,AT1G77260,AT1G78080,AT1G79380,AT1G80840,AT2G02800,AT2G02860,AT2G20960,AT2G22170…	GO:0009611
G1_bulkRNAseq	carbohydrate metabolic process	8.86514e-05	AT1G01050,AT1G02000,AT1G02360,AT1G04680,AT1G05850,AT1G06780,AT1G11000,AT1G14080,AT1G22880,AT1G23190,AT1G28290,AT1G35580,AT1G47600,AT1G51470,AT1G55850,AT1G56680,AT1G64390,AT1G65570,AT1G66270,AT1G66280,AT1G70710,AT1G74910,AT1G77260,AT2G02860,AT2G06850,AT2G19800,AT2G22780,AT2G28760,AT2G31390,AT2G32610,AT2G32620,AT2G39770,AT2G41800,AT2G43600,AT2G43610,AT2G43870,AT2G43880,AT2G44490,AT2G44500,AT2G45790…	GO:0005975
G1_bulkRNAseq	carbohydrate derivative metabolic process	0.000169167	AT1G02360,AT1G04680,AT1G05850,AT1G06620,AT1G10700,AT1G14080,AT1G17890,AT1G20260,AT1G22360,AT1G32210,AT1G36160,AT1G41830,AT1G47600,AT1G51650,AT1G54000,AT1G56680,AT1G59870,AT1G60810,AT1G62570,AT1G64390,AT1G69030,AT1G70780,AT1G76030,AT1G77260,AT2G07698,AT2G16660,AT2G17280,AT2G23410,AT2G28760,AT2G30720,AT2G33710,AT2G37550,AT2G39770,AT2G43600,AT2G43610,AT2G44490,AT2G44500,AT2G45790,AT2G46330,AT2G47650…	GO:1901135
G1_bulkRNAseq	response to temperature stimulus	0.000170893	AT1G05850,AT1G07890,AT1G08930,AT1G17190,AT1G17620,AT1G20440,AT1G20450,AT1G23710,AT1G27100,AT1G27730,AT1G35720,AT1G36160,AT1G50630,AT1G52740,AT1G59870,AT1G65730,AT1G66270,AT1G66280,AT1G69760,AT1G73540,AT1G75860,AT1G76180,AT1G78080,AT1G79440,AT2G01021,AT2G16660,AT2G17840,AT2G23120,AT2G23410,AT2G25460,AT2G28900,AT2G30500,AT2G30720,AT2G38470,AT2G38750,AT2G38760,AT2G39770,AT2G40140,AT2G43290,AT2G44500…	GO:0009266
G1_bulkRNAseq	carbohydrate derivative catabolic process	0.000182908	AT1G02360,AT1G05850,AT1G56680,AT1G59870,AT2G43600,AT2G43610,AT2G44490,AT3G09260,AT3G16400,AT3G16410,AT3G44320,AT3G46940,AT4G01700,AT5G28050,AT5G44070,AT5G48180	GO:1901136
G1_bulkRNAseq	cellular response to stimulus	0.000289662	AT1G01720,AT1G02360,AT1G03220,AT1G04250,AT1G05850,AT1G06620,AT1G07890,AT1G08650,AT1G08830,AT1G09070,AT1G10470,AT1G11670,AT1G13260,AT1G14400,AT1G15100,AT1G16180,AT1G16890,AT1G17620,AT1G18470,AT1G19180,AT1G19770,AT1G22280,AT1G22400,AT1G23710,AT1G25400,AT1G25550,AT1G25560,AT1G27000,AT1G27100,AT1G27730,AT1G28380,AT1G29340,AT1G30720,AT1G30730,AT1G31130,AT1G32230,AT1G33590,AT1G33610,AT1G34370,AT1G36060…	GO:0051716
G1_bulkRNAseq	S-glycoside catabolic process	0.000376362	AT1G59870,AT2G44490,AT3G09260,AT3G16400,AT3G16410,AT3G44320,AT5G44070,AT5G48180	GO:0016145
G1_bulkRNAseq	glycosinolate catabolic process	0.000376362	AT1G59870,AT2G44490,AT3G09260,AT3G16400,AT3G16410,AT3G44320,AT5G44070,AT5G48180	GO:0019759
G1_bulkRNAseq	glucosinolate catabolic process	0.000376362	AT1G59870,AT2G44490,AT3G09260,AT3G16400,AT3G16410,AT3G44320,AT5G44070,AT5G48180	GO:0019762
G1_bulkRNAseq	nucleotide-sugar metabolic process	0.000449617	AT1G17890,AT2G28760,AT2G39770,AT2G45790,AT2G47650,AT3G02230,AT3G46440,AT3G51160,AT3G62830,AT5G15490,AT5G15650,AT5G39320,AT5G59290	GO:0009225
G1_bulkRNAseq	response to salt stress	0.000835547	AT1G05850,AT1G08830,AT1G08920,AT1G08930,AT1G10170,AT1G14080,AT1G15100,AT1G23710,AT1G27100,AT1G27730,AT1G28380,AT1G30700,AT1G30730,AT1G32230,AT1G34370,AT1G35720,AT1G53210,AT1G59870,AT1G64950,AT1G65820,AT1G66270,AT1G66280,AT1G73540,AT1G78080,AT2G03680,AT2G03760,AT2G17840,AT2G23320,AT2G30720,AT2G36950,AT2G38470,AT2G38750,AT2G38760,AT2G39770,AT2G40140,AT2G44500,AT3G08720,AT3G10300,AT3G15810,AT3G17510…	GO:0009651
G1_bulkRNAseq	D-xylose metabolic process	0.00184059	AT2G28760,AT2G47650,AT3G46440,AT3G62830,AT5G57655,AT5G59290	GO:0042732
G1_bulkRNAseq	response to hormone	0.00188162	AT1G02000,AT1G03220,AT1G04250,AT1G05850,AT1G06620,AT1G06780,AT1G08920,AT1G08930,AT1G10470,AT1G11670,AT1G13260,AT1G15100,AT1G17620,AT1G19180,AT1G19770,AT1G20440,AT1G20450,AT1G23710,AT1G25400,AT1G25560,AT1G27100,AT1G27730,AT1G28290,AT1G30700,AT1G31130,AT1G32230,AT1G32790,AT1G33230,AT1G35720,AT1G36060,AT1G36160,AT1G53170,AT1G53700,AT1G54000,AT1G54010,AT1G54320,AT1G55240,AT1G59870,AT1G62300,AT1G64950…	GO:0009725
G1_bulkRNAseq	small molecule metabolic process	0.00193989	AT1G01800,AT1G03220,AT1G04680,AT1G05850,AT1G06080,AT1G06090,AT1G06620,AT1G06780,AT1G06870,AT1G10170,AT1G10700,AT1G11670,AT1G17890,AT1G18210,AT1G19910,AT1G20260,AT1G23160,AT1G23190,AT1G23710,AT1G25230,AT1G25400,AT1G27000,AT1G27100,AT1G28380,AT1G32790,AT1G35580,AT1G36060,AT1G36160,AT1G37130,AT1G41830,AT1G44760,AT1G47600,AT1G51060,AT1G51650,AT1G53180,AT1G54000,AT1G54010,AT1G55920,AT1G59870,AT1G60810…	GO:0044281
G1_bulkRNAseq	cell wall organization or biogenesis	0.00196777	AT1G01050,AT1G02360,AT1G04680,AT1G05850,AT1G06780,AT1G14080,AT1G17620,AT1G22880,AT1G28290,AT1G33230,AT1G33280,AT1G41830,AT1G44760,AT1G55850,AT1G56680,AT1G59870,AT1G64390,AT1G69030,AT1G70550,AT1G70710,AT1G76670,AT1G77260,AT1G78040,AT1G79580,AT2G06850,AT2G14890,AT2G22170,AT2G22795,AT2G28760,AT2G32610,AT2G32620,AT2G37550,AT2G39700,AT2G39770,AT2G43600,AT2G43610,AT2G44490,AT2G44500,AT2G46330,AT2G47550…	GO:0071554
G1_bulkRNAseq	nucleotide-sugar biosynthetic process	0.00336176	AT1G17890,AT2G28760,AT2G39770,AT2G45790,AT2G47650,AT3G46440,AT3G51160,AT3G62830,AT5G15490,AT5G39320,AT5G59290	GO:0009226
G1_bulkRNAseq	UDP-D-xylose metabolic process	0.00351383	AT2G28760,AT2G47650,AT3G46440,AT3G62830,AT5G59290	GO:0033319
G1_bulkRNAseq	UDP-D-xylose biosynthetic process	0.00351383	AT2G28760,AT2G47650,AT3G46440,AT3G62830,AT5G59290	GO:0033320
G1_bulkRNAseq	nucleobase-containing small molecule metabolic process	0.00448714	AT1G10700,AT1G17890,AT1G20260,AT1G36160,AT1G51650,AT1G59870,AT1G60810,AT1G76030,AT2G07698,AT2G28760,AT2G30720,AT2G39770,AT2G45790,AT2G47650,AT3G02230,AT3G04080,AT3G17810,AT3G27060,AT3G46440,AT3G46940,AT3G51160,AT3G62830,AT4G11010,AT4G22930,AT4G24340,AT5G15490,AT5G15650,AT5G26667,AT5G28050,AT5G36880,AT5G39320,AT5G49460,AT5G59290,ATCG00480,ATCG00500	GO:0055086
G1_bulkRNAseq	response to endogenous stimulus	0.00479302	AT1G02000,AT1G03220,AT1G04250,AT1G05850,AT1G06620,AT1G06780,AT1G08920,AT1G08930,AT1G10470,AT1G11670,AT1G13260,AT1G15100,AT1G17620,AT1G19180,AT1G19770,AT1G20440,AT1G20450,AT1G23710,AT1G25400,AT1G25560,AT1G27100,AT1G27730,AT1G28290,AT1G30700,AT1G31130,AT1G32230,AT1G32790,AT1G33230,AT1G35720,AT1G36060,AT1G36160,AT1G53170,AT1G53700,AT1G54000,AT1G54010,AT1G54320,AT1G55240,AT1G59870,AT1G62300,AT1G64950…	GO:0009719
G1_bulkRNAseq	response to external stimulus	0.00625223	AT1G01470,AT1G02360,AT1G03220,AT1G03230,AT1G06620,AT1G08830,AT1G10170,AT1G11000,AT1G11670,AT1G15385,AT1G16180,AT1G17620,AT1G18210,AT1G19180,AT1G20440,AT1G21010,AT1G22360,AT1G22400,AT1G23710,AT1G25275,AT1G25400,AT1G25550,AT1G27100,AT1G28380,AT1G29340,AT1G30700,AT1G30720,AT1G30730,AT1G31130,AT1G32230,AT1G37130,AT1G45145,AT1G47128,AT1G52740,AT1G53320,AT1G53700,AT1G54000,AT1G54010,AT1G54320,AT1G55450…	GO:0009605
G1_bulkRNAseq	secondary metabolic process	0.00640222	AT1G04680,AT1G05850,AT1G07890,AT1G15670,AT1G17170,AT1G17180,AT1G17190,AT1G17890,AT1G30700,AT1G36060,AT1G41830,AT1G47600,AT1G54000,AT1G59870,AT1G62570,AT1G64390,AT1G65820,AT1G66270,AT1G77260,AT1G78340,AT1G78380,AT2G16660,AT2G22470,AT2G29490,AT2G30870,AT2G38470,AT2G41810,AT2G44490,AT2G46330,AT2G47730,AT3G06035,AT3G09260,AT3G09270,AT3G10300,AT3G13310,AT3G16400,AT3G16410,AT3G16430,AT3G16460,AT3G20370…	GO:0019748
G1_bulkRNAseq	sulfur compound catabolic process	0.00751373	AT1G59870,AT2G44490,AT3G09260,AT3G16400,AT3G16410,AT3G44320,AT5G44070,AT5G48180	GO:0044273
G1_bulkRNAseq	polysaccharide metabolic process	0.0157174	AT1G01050,AT1G04680,AT1G05850,AT1G06780,AT1G11000,AT1G14080,AT1G22880,AT1G28290,AT1G55850,AT1G64390,AT1G70710,AT1G77260,AT2G06850,AT2G28760,AT2G31390,AT2G32610,AT2G32620,AT2G39770,AT2G41800,AT2G43610,AT2G47550,AT3G07020,AT3G10720,AT3G10940,AT3G15480,AT3G23920,AT3G24670,AT3G28340,AT3G45010,AT3G46440,AT3G47400,AT3G49720,AT3G50760,AT3G54400,AT3G59480,AT4G01750,AT4G09020,AT4G12720,AT4G30290,AT4G31340…	GO:0005976
G1_bulkRNAseq	pentose metabolic process	0.0209382	AT2G28760,AT2G47650,AT3G46440,AT3G62830,AT5G15650,AT5G57655,AT5G59290	GO:0019321
G1_bulkRNAseq	toxin metabolic process	0.0230721	AT1G17170,AT1G17180,AT1G17190,AT1G54000,AT1G78340,AT1G78380,AT2G29490,AT2G30870,AT2G38470,AT2G47730,AT3G09270,AT3G45640,AT4G01870,AT4G23100	GO:0009404
G1_bulkRNAseq	sulfur compound metabolic process	0.0239595	AT1G04680,AT1G36160,AT1G41830,AT1G47600,AT1G54000,AT1G55920,AT1G59870,AT1G60810,AT1G62570,AT1G64390,AT1G77260,AT2G03760,AT2G16660,AT2G30720,AT2G38470,AT2G38940,AT2G41810,AT2G44490,AT2G46330,AT3G06035,AT3G09260,AT3G10300,AT3G13310,AT3G16400,AT3G16410,AT3G16430,AT3G16460,AT3G20370,AT3G22740,AT3G25900,AT3G42180,AT3G44320,AT3G45640,AT4G01870,AT4G04610,AT4G08850,AT4G14880,AT4G21990,AT4G23100,AT4G29690…	GO:0006790
G1_bulkRNAseq	regulation of peptidase activity	0.0250037	AT2G38870,AT3G04320,AT3G04330,AT3G12490,AT3G45310,AT4G16500,AT5G12140,AT5G43580,AT5G60360	GO:0052547
G1_bulkRNAseq	protein localization to endoplasmic reticulum	0.0276649	AT1G48440,AT2G21600,AT2G23310,AT2G39960,AT2G45070,AT3G03160,AT4G24920,AT4G30600,AT4G39220,AT5G27430,AT5G42570,AT5G50460	GO:0070972
G1_bulkRNAseq	aminoglycan metabolic process	0.0317581	AT1G02360,AT1G05850,AT1G56680,AT2G43600,AT2G43610,AT4G01700,AT5G15490,AT5G39320	GO:0006022
G1_bulkRNAseq	indole-containing compound catabolic process	0.0326013	AT1G59870,AT2G40000,AT2G44490,AT3G09260,AT4G34180,AT5G44070	GO:0042436
G1_bulkRNAseq	response to biotic stimulus	0.0387057	AT1G01470,AT1G02360,AT1G03220,AT1G03230,AT1G06620,AT1G08830,AT1G10170,AT1G11000,AT1G11670,AT1G15385,AT1G16180,AT1G17620,AT1G18210,AT1G19180,AT1G20440,AT1G21010,AT1G22360,AT1G22400,AT1G23710,AT1G25275,AT1G25400,AT1G27100,AT1G28380,AT1G29340,AT1G30700,AT1G30720,AT1G30730,AT1G31130,AT1G32230,AT1G37130,AT1G45145,AT1G47128,AT1G50060,AT1G52740,AT1G53320,AT1G54000,AT1G54010,AT1G54320,AT1G55450,AT1G59590…	GO:0009607
G1_bulkRNAseq	glycosyl compound catabolic process	0.0425378	AT1G59870,AT2G44490,AT3G09260,AT3G16400,AT3G16410,AT3G44320,AT5G28050,AT5G44070,AT5G48180	GO:1901658

## Sheet: Table 4
	gene_id	gene_short_name	cell_group	marker_score	mean_expression	fraction_expressing	specificity	pseudo_R2	marker_test_p_value	marker_test_q_value	gene_name	NCBI gene description
1	AT1G74950	AT1G74950	left	0.482631	13.1186	0.888045	0.543477	0.00143637	0.0343356	1	TIFY10B	TIFY domain/Divergent CCT motif family protein
2	AT5G19120	AT5G19120	left	0.484536	7.13278	0.819656	0.591146	0.028638	2.14957e-21	2.46341e-18	AT5G19120	Eukaryotic aspartyl protease family protein
3	AT3G15450	AT3G15450	left	0.445971	50.2213	0.902229	0.494299	0.0109565	4.77359e-09	5.47053e-06	AT3G15450	aluminum induced protein with YGL and LRDR motifs
4	AT5G02020	AT5G02020	upper	0.651902	6.42521	0.895604	0.72789	0.480721	0	0	SIS	E3 ubiquitin-protein ligase RLIM-like protein
5	AT1G76650	AT1G76650	upper	0.556095	10.9629	0.879121	0.632558	0.277545	7.5619e-213	8.66594e-210	CML38	calmodulin-like 38
6	AT5G65690	AT5G65690	upper	0.633288	7.18156	0.852106	0.743204	0.431804	0	0	PCK2	phosphoenolpyruvate carboxykinase 2
7	AT5G21940	AT5G21940	left	0.510052	38.9307	0.917427	0.55596	0.000243413	0.383796	1	AT5G21940	hybrid signal transduction histidine kinase M-like protein
8	AT5G11650	AT5G11650	upper	0.573424	2.54922	0.807234	0.710357	0.432551	0	0	AT5G11650	alpha/beta-Hydrolases superfamily protein
9	AT2G29440	AT2G29440	left	0.560689	19.9811	0.866768	0.646873	0.0952188	6.57176e-69	7.53123e-66	GSTU6	glutathione S-transferase tau 6
10	AT2G28400	AT2G28400	upper	0.673518	3.73108	0.893773	0.753567	0.511217	0	0	AT2G28400	senescence regulator (Protein of unknown function, DUF584)
11	AT2G47060	AT2G47060	upper	0.535661	2.83086	0.844322	0.634427	0.264325	1.30182e-201	1.49188e-198	PTI1-4	Protein kinase superfamily protein
12	AT4G05010	AT4G05010	left	0.507366	6.17057	0.858156	0.591228	0.0574309	1.12203e-41	1.28584e-38	FBS3	F-box family protein
13	AT2G17450	AT2G17450	left	0.555146	19.1432	0.948328	0.585395	0.0409301	5.19654e-30	5.95524e-27	RHA3A	RING-H2 finger A3A
14	AT2G32210	AT2G32210	upper	0.528223	5.00938	0.873626	0.604633	0.317965	4.35006e-248	4.98517e-245	AT2G32210	cysteine-rich/transmembrane domain A-like protein
15	AT4G17900	AT4G17900	left	0.468079	3.36831	0.703647	0.665218	0.13047	4.90829e-95	5.62491e-92	AT4G17900	PLATZ transcription factor family protein
16	AT2G40000	AT2G40000	upper	0.541102	6.46097	0.967949	0.559019	0.302494	1.94464e-234	2.22856e-231	HSPRO2	ortholog of sugar beet HS1 PRO-1 2
17	AT4G30850	AT4G30850	upper	0.571071	1.65555	0.752289	0.759111	0.453304	0	0	HHP2	heptahelical transmembrane protein2
18	AT5G54940	AT5G54940	left	0.499321	23.8044	0.910841	0.548198	0.00336828	0.0011884	1	AT5G54940	Translation initiation factor SUI1 family protein
19	AT3G10300	AT3G10300	upper	0.599603	1.78076	0.751832	0.797523	0.499422	0	0	AT3G10300	Calcium-binding EF-hand family protein
20	AT1G25400	AT1G25400	upper	0.564224	8.03785	0.822344	0.686117	0.358951	2.80733e-285	3.21719e-282	AT1G25400	transmembrane protein
21	AT4G17490	AT4G17490	upper	0.602325	7.08913	0.840201	0.716881	0.347794	5.29615e-275	6.06939e-272	ERF6	ethylene responsive element binding factor 6
22	AT1G32700	AT1G32700	left	0.435483	1.83996	0.64539	0.674759	0.192177	1.25345e-142	1.43645e-139	AT1G32700	PLATZ transcription factor family protein
23	AT4G24960	AT4G24960	left	0.507685	15.0452	0.840426	0.604081	0.038455	2.85255e-28	3.26902e-25	HVA22D	HVA22 homologue D
24	AT1G80830	AT1G80830	upper	0.648076	2.17886	0.848443	0.763842	0.567677	0	0	NRAMP1	natural resistance-associated macrophage protein 1
25	AT2G29550	AT2G29550	left	0.599666	3.20641	0.870821	0.688622	0.376054	2.92542e-301	3.35253e-298	TUB7	tubulin beta-7 chain
26	AT3G52920	AT3G52920	left	0.660033	6.70349	0.776089	0.85046	0.535645	0	0	AT3G52920	transcriptional activator (DUF662)
27	AT5G05270	AT5G05270	left	0.646269	7.61035	0.759878	0.85049	0.488989	0	0	CHIL	Chalcone-flavanone isomerase family protein
28	AT2G27960	AT2G27960	left	0.451851	2.01372	0.781155	0.57844	0.096105	1.4781e-69	1.69391e-66	CKS1	cyclin-dependent kinase-subunit 1
29	AT2G17080	AT2G17080	upper	0.530432	4.09989	0.736264	0.720437	0.358635	5.51206e-285	6.31682e-282	AT2G17080	hypothetical protein (DUF241)
30	AT4G15802	AT4G15802	left	0.663633	21.6896	0.989362	0.670769	0.437936	0	0	HSBP	heat shock factor binding protein
31	AT1G69295	AT1G69295	left	0.70923	7.21339	0.944276	0.751084	0.600481	0	0	PDCB4	plasmodesmata callose-binding protein 4
32	AT2G41650	AT2G41650	upper	0.628238	3.24872	0.907509	0.692266	0.479015	0	0	AT2G41650	hypothetical protein
33	AT5G10430	AT5G10430	left	0.79827	69.5417	0.978723	0.815624	0.711142	0	0	AGP4	arabinogalactan protein 4
34	AT5G67510	AT5G67510	upper	0.576221	5.16788	0.936355	0.615387	0.409719	0	0	AT5G67510	Translation protein SH3-like family protein
35	AT3G46560	AT3G46560	upper	0.555476	7.83681	0.962912	0.576871	0.28581	6.07112e-220	6.9575e-217	TIM9	Tim10/DDP family zinc finger protein
36	AT4G39260	AT4G39260	left	0.518602	8.83832	0.89311	0.580669	0.0598482	2.13896e-43	2.45125e-40	CCR1	cold, circadian rhythm, and RNA binding 1
37	AT1G78100	AT1G78100	left	0.521379	7.12928	0.748227	0.696819	0.13788	1.27027e-100	1.45573e-97	AUF1	F-box family protein
38	AT2G37600	AT2G37600	upper	0.598552	5.55697	0.913462	0.655257	0.418007	0	0	AT2G37600	Ribosomal protein L36e family protein
39	AT3G28900	AT3G28900	upper	0.540326	19.9965	0.989927	0.545824	0.229055	2.66916e-172	3.05886e-169	AT3G28900	Ribosomal protein L34e superfamily protein
40	AT2G19750	AT2G19750	upper	0.561537	14.712	0.989011	0.567776	0.317106	2.52124e-247	2.88934e-244	AT2G19750	Ribosomal protein S30 family protein
41	AT2G40765	AT2G40765	left	0.468135	11.8113	0.99696	0.469562	0.0348423	9.77084e-26	1.11974e-22	AT2G40765	transmembrane protein
42	AT1G15270	AT1G15270	left	0.532361	15.7033	0.99848	0.533171	0.26978	3.12824e-206	3.58497e-203	AT1G15270	Translation machinery associated TMA7
43	AT2G40205	AT2G40205	upper	0.547279	14.3262	0.992674	0.551318	0.266632	1.45869e-203	1.67166e-200	AT2G40205	Ribosomal protein L41 family
44	AT3G05490	AT3G05490	left	0.527755	7.04009	0.935157	0.564349	0.0749199	3.47285e-54	3.97989e-51	RALFL22	ralf-like 22
45	AT1G26880	AT1G26880	upper	0.527096	13.0209	0.987637	0.533694	0.189496	1.65433e-140	1.89586e-137	AT1G26880	Ribosomal protein L34e superfamily protein
46	AT3G18130	AT3G18130	upper	0.585848	5.44849	0.918956	0.637515	0.402216	0	0	RACK1C_AT	receptor for activated C kinase 1C
47	AT4G34555	AT4G34555	upper	0.542555	4.78363	0.929487	0.583714	0.258648	7.87833e-197	9.02857e-194	AT4G34555	Ribosomal protein S25 family protein
48	AT1G04820	AT1G04820	left	0.61445	18.0483	0.986322	0.622971	0.341348	4.05711e-269	4.64945e-266	TUA4	tubulin alpha-4 chain
49	AT1G49410	AT1G49410	upper	0.529662	7.98998	0.961081	0.551111	0.18882	5.64729e-140	6.4718e-137	TOM6	translocase of the outer mitochondrial membrane 6
50	AT5G56710	AT5G56710	upper	0.554365	53.2047	1	0.554365	0.350909	7.35876e-278	8.43313e-275	AT5G56710	Ribosomal protein L31e family protein
51	AT5G09510	AT5G09510	upper	0.542664	13.2999	0.982143	0.552531	0.248036	5.88083e-188	6.73943e-185	AT5G09510	Ribosomal protein S19 family protein
52	AT1G14980	AT1G14980	upper	0.529588	10.7946	0.972985	0.544292	0.173711	3.98923e-128	4.57165e-125	CPN10	chaperonin 10
53	AT2G40510	AT2G40510	upper	0.53545	18.1045	0.99359	0.538904	0.218893	5.00694e-164	5.73796e-161	AT2G40510	Ribosomal protein S26e family protein
54	AT5G60670	AT5G60670	upper	0.563232	11.88	0.964286	0.584093	0.314136	1.08749e-244	1.24626e-241	AT5G60670	Ribosomal protein L11 family protein
55	AT5G66590	AT5G66590	upper	0.548534	2.46348	0.728022	0.753458	0.415178	0	0	AT5G66590	CAP (Cysteine-rich secretory proteins, Antigen 5, and Pathogenesis-related 1 protein) superfamily protein
56	AT1G64640	AT1G64640	left	0.555124	6.51152	0.794833	0.698416	0.20301	3.03594e-151	3.47919e-148	ENODL8	early nodulin-like protein 8
57	AT2G41810	AT2G41810	upper	0.706261	4.50105	0.815476	0.866071	0.628135	0	0	AT2G41810	imidazolonepropionase (Protein of unknown function, DUF642)
58	AT5G53250	AT5G53250	left	0.79822	36.7697	0.877913	0.909225	0.703543	0	0	AGP22	arabinogalactan protein 22
59	AT2G38310	AT2G38310	left	0.58959	4.79008	0.911854	0.646583	0.299025	2.09745e-231	2.40368e-228	PYL4	PYR1-like 4
60	AT3G04730	AT3G04730	left	0.687068	6.90817	0.945289	0.726834	0.52329	0	0	IAA16	indoleacetic acid-induced protein 16
61	AT5G16730	AT5G16730	left	0.515857	2.34918	0.783688	0.658243	0.222709	4.00179e-167	4.58606e-164	AT5G16730	weak chloroplast movement under blue light protein (DUF827)
62	AT2G18160	AT2G18160	left	0.510832	3.67388	0.871327	0.586269	0.115906	3.74727e-84	4.29437e-81	bZIP2	basic leucine-zipper 2
63	AT1G65010	AT1G65010	left	0.444894	1.53085	0.708713	0.62775	0.152026	2.20714e-111	2.52938e-108	AT1G65010	WEB family protein (DUF827)
64	AT3G58120	AT3G58120	left	0.544944	3.04914	0.771023	0.70678	0.298493	6.11802e-231	7.01125e-228	BZIP61	Basic-leucine zipper (bZIP) transcription factor family protein
65	AT3G10720	AT3G10720	upper	0.579447	1.71915	0.698718	0.8293	0.502006	0	0	AT3G10720	Plant invertase/pectin methylesterase inhibitor superfamily
66	AT4G33640	AT4G33640	left	0.517008	3.81237	0.896657	0.576595	0.139668	5.63906e-102	6.46236e-99	AT4G33640	costars family protein
67	AT2G20490	AT2G20490	upper	0.537553	6.3431	0.842033	0.638399	0.298709	3.95743e-231	4.53521e-228	NOP10	nucleolar RNA-binding Nop10p family protein
68	AT2G01008	AT2G01008	left	0.496953	6.35355	0.864235	0.575021	0.0562372	7.91032e-41	9.06522e-38	AT2G01008	maternal effect embryo arrest protein
69	AT1G54010	AT1G54010	upper	0.666869	17.2191	0.80174	0.831777	0.568594	0	0	AT1G54010	GDSL-like Lipase/Acylhydrolase superfamily protein
70	AT1G19870	AT1G19870	left	0.434428	2.17275	0.815603	0.532647	0.0412247	3.22445e-30	3.69522e-27	iqd32	IQ-domain 32
71	AT5G05170	AT5G05170	left	0.497278	2.98658	0.877406	0.566759	0.1271	1.66121e-92	1.90374e-89	CEV1	Cellulose synthase family protein
72	AT3G48570	AT3G48570	upper	0.532485	2.27454	0.813645	0.654445	0.323999	1.81342e-253	2.07818e-250	AT3G48570	secE/sec61-gamma protein transport protein
73	AT5G20700	AT5G20700	left	0.439425	3.04942	0.625127	0.702937	0.25108	1.70998e-190	1.95964e-187	AT5G20700	senescence-associated family protein, putative (DUF581)
74	AT5G10130	AT5G10130	upper	0.73694	30.7042	0.875	0.842217	0.600323	0	0	AT5G10130	Pollen Ole e 1 allergen and extensin family protein
75	AT3G29034	AT3G29034	upper	0.696926	4.6304	0.860348	0.810052	0.625897	0	0	AT3G29034	transmembrane protein
76	AT3G54770	AT3G54770	left	0.448573	3.34516	0.737589	0.608162	0.0986972	1.86945e-71	2.14239e-68	ARP1	RNA-binding (RRM/RBD/RNP motifs) family protein
77	AT1G61570	AT1G61570	upper	0.554116	3.47554	0.881868	0.628344	0.340223	4.27794e-268	4.90252e-265	TIM13	translocase of the inner mitochondrial membrane 13
78	AT4G32410	AT4G32410	left	0.495151	2.90262	0.887031	0.558211	0.125276	3.8636e-91	4.42768e-88	CESA1	cellulose synthase 1
79	AT4G23100	AT4G23100	left	0.561399	4.30364	0.902229	0.622235	0.189653	1.24158e-140	1.42286e-137	GSH1	glutamate-cysteine ligase
80	AT5G14750	AT5G14750	upper	0.6642	3.09753	0.835623	0.794857	0.619356	0	0	MYB66	myb domain protein 66

## Sheet: Table 5
Condition	Rep	Movie Duration	G1 end observed?	Median G1 Duration (h)	Number of events	Median G1 Duration by condition (h)	Median max G1 Duration by condition (h)	Median Duration Fraction (h in G1/total movie length)
Ablation	1	12	No	7.33	17	3.7	3.7	0.3
			Yes	1.83	25
	2	12.8	No	5.17	6	3.3	3.3	0.3
			Yes	2	12
Control	1	13.3	No	10.2	15	11.5	20	0.9
			Yes	6	7
	2	8.3	No	6.83	11	6.83	20	0.8
			Yes	6.33	1

## Sheet: Table 6
	Atrichoblast_epidermis_G1	Atrichoblast_epidermis_G2M	Atrichoblast_epidermis_S	Atrichoblast_G1	Atrichoblast_G2M	Atrichoblast_mature_G1	Atrichoblast_mature_G2M	Atrichoblast_mature_S	Atrichoblast_S	Cortex_G1	Cortex_S	Endocortex_G1	Endocortex_G2M	Endocortex_S	Epidermis_Trichoblast_LRC_Columella_G1	Epidermis_Trichoblast_LRC_Columella_G2M	Epidermis_Trichoblast_LRC_Columella_S	G2M_Epidermis_G1	G2M_S	LRC_Columella_G1	LRC_Columella_G2M	LRC_Columella_S	Pericycle_Phloem_G1	Pericycle_Phloem_G2M	Pericycle_Phloem_S	QC_Initials_Endodermis_G1	QC_Initials_Endodermis_G2M	QC_Initials_Endodermis_S	QC_Initials_Stele_G1	QC_Initials_Stele_G2M	QC_Initials_Stele_S	Stele_G1	Stele_G2M	Stele_S	Trichoblast_G1	Trichoblast_G2M	Trichoblast_S	Xylem_Young_Stele_G1	Xylem_Young_Stele_G2M	Xylem_Young_Stele_S	Young LRC_Columella_G1	Young LRC_Columella_G2M	Young LRC_Columella_S	Young_Epidermis_G1	Young_Epidermis_G2M	Young_Epidermis_S
AT1G01050	0	0	0	1	0	0	0	0	0	0	0	1	0	0	1	0	0	0	0	0	0	0	0	0	0	0	0	0	1	0	0	0	0	0	1	0	0	0	0	0	0	0	0	1	0	0
AT1G01100	0	0	1	0	0	1	0	0	1	0	0	0	0	0	0	0	0	0	0	0	1	0	0	0	0	0	1	0	0	0	0	0	0	0	0	0	1	0	1	0	0	1	0	0	0	1
AT1G01360	1	0	0	0	0	0	0	0	0	0	0	0	0	0	1	0	0	0	0	1	0	0	0	0	0	1	0	0	1	0	0	0	0	0	0	0	0	0	0	0	1	0	0	0	0	0
AT1G01470	0	0	0	1	0	1	0	0	0	0	0	0	0	0	0	0	0	0	0	0	0	0	0	0	0	0	0	0	0	0	0	0	0	0	1	0	0	0	0	0	0	0	0	1	0	0
AT1G01550	0	0	0	0	0	0	0	0	0	0	0	0	0	0	0	0	0	0	0	1	0	0	0	0	0	1	0	0	1	0	0	0	0	0	0	0	0	0	0	0	1	0	0	0	0	0
AT1G01620	0	0	0	0	0	0	0	0	0	0	0	0	0	0	0	0	0	0	0	0	1	0	0	0	0	0	0	0	1	0	0	1	0	0	0	0	0	1	0	0	0	0	0	0	0	0
AT1G01690	0	0	0	0	0	0	0	0	0	0	0	0	0	0	0	0	0	0	0	0	1	0	0	0	0	0	0	0	0	1	0	0	0	0	0	0	0	0	0	0	0	1	0	0	0	0
AT1G01720	1	0	0	1	0	0	0	0	0	0	0	1	0	0	0	0	0	0	0	0	0	0	0	0	0	1	0	0	1	0	0	0	0	0	1	0	0	1	0	0	0	0	0	1	0	0
AT1G01730	0	0	0	0	0	0	0	0	0	0	0	0	0	0	0	0	0	0	0	0	0	1	0	0	0	0	0	0	0	0	0	0	0	0	0	0	0	0	0	0	0	0	0	0	0	0
AT1G01800	1	0	0	1	0	0	0	0	0	1	0	0	0	0	0	0	0	0	0	1	0	0	0	0	0	0	0	0	1	0	0	0	0	0	0	0	0	0	0	0	1	0	0	0	0	0
AT1G01830	0	0	0	0	0	0	0	0	0	0	0	0	0	0	0	0	0	0	0	0	0	0	0	0	0	0	0	0	0	1	0	0	0	0	0	0	0	0	0	0	0	0	0	0	0	0
AT1G01910	0	0	0	1	0	0	0	0	0	0	0	0	0	0	0	0	0	0	0	0	0	0	0	0	0	0	0	0	0	0	0	0	0	0	1	0	0	0	0	0	0	0	0	0	0	0
AT1G02000	0	0	0	0	0	1	0	0	0	0	0	0	0	0	0	0	0	0	0	1	0	0	0	0	0	0	0	0	0	0	0	0	0	0	0	0	0	0	0	0	1	0	0	0	0	0
AT1G02130	1	0	0	0	0	0	0	0	0	0	0	0	0	0	0	0	0	0	0	0	0	0	0	0	0	0	0	0	0	0	0	0	0	0	0	0	0	0	0	0	0	0	0	0	0	0
AT1G02360	0	0	0	0	0	0	0	0	0	0	0	0	0	0	0	0	0	0	0	0	0	0	0	0	0	0	0	0	0	0	0	0	0	0	0	0	0	0	0	0	0	0	1	0	0	0
AT1G02500	0	0	0	1	0	0	0	0	0	0	0	0	0	0	0	0	0	0	0	0	0	0	0	0	0	0	0	0	1	0	0	0	0	0	1	0	0	1	0	0	1	0	0	0	0	0
AT1G02690	0	1	0	0	0	0	0	0	0	0	0	0	1	0	0	1	0	0	0	0	1	0	0	0	0	0	1	0	0	1	0	0	0	0	0	0	0	0	0	0	0	1	0	0	1	0
AT1G02730	0	1	0	0	1	0	0	0	0	0	0	0	0	0	0	1	0	0	0	0	1	0	0	0	0	0	0	0	0	1	0	0	1	0	0	1	0	0	0	0	0	1	0	0	1	0
AT1G02780	0	0	0	0	0	1	0	0	0	0	0	0	0	0	1	0	0	0	0	0	1	0	0	0	0	0	1	0	0	0	0	0	0	0	0	0	0	0	0	0	0	1	0	0	0	0
AT1G02810	0	0	0	0	0	0	0	0	0	0	0	0	0	0	0	0	0	0	0	1	0	0	0	0	0	0	0	0	0	0	0	0	0	0	0	0	0	0	0	0	1	0	0	0	0	0
AT1G02870	1	0	0	0	0	1	0	0	0	0	0	1	0	0	0	0	0	0	0	0	0	0	0	0	0	0	0	0	0	0	0	0	0	0	0	0	0	0	0	0	0	0	0	1	0	0
AT1G02880	0	0	0	0	0	0	0	0	0	0	0	0	0	0	0	0	0	0	0	1	0	0	0	0	0	0	0	0	0	0	0	0	0	0	0	0	0	0	0	0	1	0	0	0	0	0
AT1G03070	0	0	0	0	0	0	0	0	0	0	0	0	0	0	0	0	0	0	0	0	0	1	0	0	0	0	0	0	0	0	0	0	0	0	0	0	0	0	0	0	0	0	0	0	0	0
AT1G03220	1	0	0	1	0	1	0	0	0	0	0	0	0	0	0	0	0	0	0	1	0	0	0	0	0	1	0	0	1	0	0	0	0	0	1	0	0	0	0	0	1	0	0	1	0	0
AT1G03610	1	0	0	0	0	0	0	0	0	0	0	0	0	0	0	0	0	0	0	1	0	0	0	0	0	0	0	0	0	0	0	0	0	0	0	0	0	0	0	0	1	0	0	1	0	0
AT1G03780	0	0	0	0	1	0	0	0	0	0	0	0	0	0	0	1	0	0	0	0	1	0	0	0	0	0	0	0	0	1	0	0	0	0	0	1	0	0	0	0	0	0	0	0	0	0
AT1G03860	1	0	0	1	0	1	0	0	0	0	0	1	0	0	0	0	0	0	0	0	0	0	0	0	0	0	0	0	0	0	0	0	0	0	1	0	0	0	0	0	0	0	0	1	0	0
AT1G03870	0	0	0	0	0	0	0	1	0	0	0	0	0	0	0	0	0	0	0	0	0	0	0	0	0	0	0	0	0	0	0	0	0	0	0	0	1	0	0	0	0	0	0	0	0	0
AT1G03900	0	0	0	0	0	0	0	1	0	0	0	0	0	0	0	0	0	0	0	0	0	0	0	0	0	0	0	0	0	0	0	0	0	0	0	0	0	0	0	0	0	0	0	0	0	0
AT1G04000	0	0	0	0	0	0	0	0	0	0	0	0	0	0	0	0	0	0	0	0	0	0	0	0	0	0	0	0	1	0	0	0	0	0	0	0	0	0	0	0	0	0	0	0	0	0
AT1G04030	0	0	0	0	0	0	0	0	0	0	0	0	0	0	0	0	0	0	0	0	0	0	0	0	0	0	0	0	0	0	0	0	0	0	0	0	0	0	1	0	0	0	0	0	0	0
AT1G04040	0	0	0	0	0	0	0	1	0	0	0	0	0	0	0	0	0	0	0	0	0	0	0	0	0	0	0	0	0	0	0	0	0	0	0	0	0	0	0	0	0	0	0	0	0	0
AT1G04180	0	0	0	0	0	0	0	0	0	0	0	0	0	0	0	0	0	0	0	0	0	1	0	0	0	0	0	0	0	0	0	0	0	0	0	0	0	0	0	0	0	0	1	0	0	0
AT1G04183	0	0	0	0	0	0	0	0	0	0	0	1	0	0	0	0	0	1	0	0	0	0	0	0	0	1	0	0	1	0	0	0	0	0	0	0	0	0	0	0	0	0	0	0	0	0
AT1G04190	0	0	0	0	0	1	0	0	0	0	0	0	0	0	0	0	0	0	0	0	0	0	0	0	0	0	0	0	0	0	0	0	0	0	0	0	0	0	0	0	0	0	0	0	0	0
AT1G04250	0	0	0	0	0	0	0	1	0	0	0	0	0	0	0	0	0	0	0	0	0	1	0	0	0	0	0	0	0	0	0	0	0	0	0	0	0	0	0	0	0	0	1	0	0	0
AT1G04270	0	0	0	0	0	1	0	0	0	0	0	0	0	0	0	0	0	0	0	0	1	0	0	0	0	0	0	0	0	0	0	0	0	0	0	0	0	0	0	0	0	1	0	0	0	0
AT1G04480	0	0	0	0	0	1	0	0	0	0	0	0	1	0	0	0	0	0	0	0	1	0	0	0	0	0	1	0	0	1	0	0	0	0	0	0	0	0	1	0	0	1	0	0	1	0
AT1G04610	0	0	0	0	0	0	0	0	0	0	0	0	0	0	0	0	0	0	0	0	0	1	0	0	0	0	0	0	0	0	0	0	0	0	0	0	0	0	0	0	0	0	0	0	0	1
AT1G04760	0	0	0	0	0	0	0	0	0	0	0	0	0	0	0	0	0	0	0	0	0	0	0	0	0	0	0	0	0	1	0	0	0	0	0	0	0	0	0	0	0	1	0	0	0	0
AT1G04820	0	0	0	0	0	0	0	1	0	0	0	0	0	0	0	0	1	0	0	0	0	0	0	0	0	0	0	0	0	0	0	0	0	0	0	0	1	0	0	0	0	1	0	0	1	0
AT1G04870	0	0	0	0	0	1	0	0	0	0	0	0	0	0	0	0	0	0	0	0	1	0	0	0	0	0	0	0	0	0	0	0	0	0	1	0	0	0	0	0	0	0	0	0	0	0
AT1G04980	0	0	0	0	0	0	0	0	0	0	0	0	0	0	0	0	0	0	0	1	0	0	0	0	0	0	0	0	0	0	0	0	0	0	0	0	0	0	0	0	1	0	0	0	0	0
AT1G05170	0	0	0	0	0	0	0	0	0	0	0	0	0	0	0	0	0	0	0	0	0	0	0	0	0	0	0	0	0	0	0	0	0	0	0	0	0	0	0	0	1	0	0	0	0	0
AT1G05205	0	0	0	0	0	0	0	1	1	0	0	0	0	0	0	0	0	0	0	0	0	1	0	0	0	0	0	0	0	0	0	0	0	0	0	0	1	0	0	0	0	1	0	0	0	0
AT1G05440	0	0	0	0	0	0	0	0	0	0	0	0	0	0	0	0	0	0	0	0	0	0	0	1	0	0	0	0	0	0	0	0	0	0	0	0	0	0	0	0	0	1	0	0	0	0
AT1G05530	0	0	0	0	0	0	0	1	0	0	0	0	0	0	0	0	0	0	0	0	0	1	0	0	0	0	0	0	0	0	0	0	0	0	0	0	0	0	0	0	0	0	1	0	0	0
AT1G05560	0	0	0	0	0	0	0	1	0	0	0	0	0	0	0	0	0	0	0	0	0	1	0	0	0	0	0	0	0	0	0	0	0	0	0	0	0	0	0	0	0	0	1	0	0	0
AT1G05575	1	0	0	1	0	0	0	0	0	0	0	0	0	0	0	0	0	0	0	1	0	0	0	0	0	1	0	0	0	0	0	0	0	0	0	0	0	0	0	0	0	0	0	0	0	0
AT1G05620	0	0	0	1	0	0	0	0	0	0	0	0	0	0	0	0	0	0	0	1	0	0	0	0	0	0	0	0	0	0	0	0	0	0	0	0	0	0	0	0	0	0	0	0	0	0
AT1G05660	0	0	0	0	0	0	0	1	0	0	0	0	0	0	0	0	0	0	0	0	0	0	0	0	0	0	0	0	0	0	0	0	0	0	0	0	0	0	0	0	0	0	0	0	0	0
AT1G05710	0	0	0	0	0	0	0	0	0	0	0	1	0	0	0	0	0	0	0	0	0	0	0	0	0	0	0	0	0	0	0	0	0	0	0	0	0	0	0	0	0	0	0	0	0	0
AT1G05760	0	0	0	0	0	0	0	0	0	0	0	0	0	0	0	0	0	0	0	0	0	0	0	1	0	0	0	0	0	0	0	0	0	0	0	0	0	0	0	0	0	0	0	0	0	0
AT1G05850	0	0	0	0	0	0	0	1	0	0	0	0	0	0	0	0	0	0	0	0	0	1	0	0	0	0	0	0	0	0	0	0	0	0	0	0	0	0	0	0	0	0	0	0	0	0
AT1G06090	0	0	0	0	0	0	0	0	0	0	0	0	0	0	0	0	1	0	0	0	0	1	0	0	0	0	0	0	0	0	0	0	0	0	0	0	0	0	0	0	0	0	0	0	0	0
AT1G06130	0	0	0	0	0	0	0	0	0	0	0	0	0	0	0	0	0	0	0	1	0	0	0	0	0	0	0	0	0	0	0	0	0	0	0	0	0	0	0	0	0	0	0	0	0	0
AT1G06330	0	0	0	0	0	0	0	1	0	0	0	0	0	0	0	0	0	0	0	0	0	1	0	0	0	0	0	0	0	0	0	0	0	0	0	0	0	0	0	0	0	0	1	0	0	0
AT1G06475	0	0	0	0	0	0	0	0	0	0	0	0	0	0	0	0	0	0	0	0	0	0	0	0	0	0	0	0	0	0	0	0	0	0	0	0	0	0	0	0	0	0	0	0	1	0
AT1G06620	0	0	0	0	0	0	0	0	0	0	0	0	0	0	0	0	0	0	0	1	0	0	0	0	0	0	0	0	0	0	0	0	0	0	0	0	0	0	0	0	1	0	0	0	0	0
AT1G06660	0	1	0	0	0	0	1	0	0	0	0	0	1	0	0	0	0	0	0	0	1	0	0	0	0	0	1	0	0	1	0	0	0	0	0	0	0	0	0	0	0	1	0	0	1	0
AT1G06670	0	0	1	0	0	0	0	0	0	0	0	0	0	0	0	0	0	0	0	0	0	0	0	0	0	0	0	0	0	0	0	0	0	0	0	0	0	0	0	0	0	0	0	0	0	0
AT1G06760	0	0	0	0	0	0	0	1	1	0	0	0	0	0	0	0	1	0	0	0	0	1	0	0	0	0	0	0	0	0	1	0	0	0	0	0	1	0	0	1	0	0	1	0	0	1
AT1G06790	0	0	0	0	0	0	0	0	0	0	0	1	0	0	0	0	0	0	0	0	0	0	0	0	0	0	0	0	0	0	0	0	0	0	0	0	0	0	0	0	0	0	0	0	0	0
AT1G06800	0	0	0	0	0	0	0	0	0	0	0	0	0	0	0	0	0	0	0	1	0	0	0	0	0	0	0	0	0	0	0	0	0	0	0	0	0	0	0	0	0	0	0	0	0	0
AT1G07070	0	0	0	0	0	0	0	0	0	0	0	0	0	0	0	0	0	0	0	0	0	0	0	0	0	0	0	0	0	1	0	0	0	0	0	0	0	0	0	0	0	0	0	0	0	0
AT1G07135	1	0	0	1	0	0	0	0	0	0	0	1	0	0	1	0	0	0	0	1	0	0	0	0	0	1	0	0	1	0	0	0	0	0	0	0	0	0	0	0	0	0	0	1	0	0
AT1G07160	0	0	0	0	0	0	0	0	0	0	0	0	0	0	0	0	0	1	0	0	0	0	0	0	0	0	0	0	0	0	0	0	0	0	0	0	0	0	0	0	0	0	0	0	0	0
AT1G07175	0	0	0	0	0	0	0	0	0	0	0	0	0	0	0	0	1	0	0	0	0	1	0	0	0	0	0	0	0	0	0	0	0	0	0	0	0	0	0	0	0	0	1	0	0	0
AT1G07210	1	0	0	1	0	1	0	0	0	0	0	1	0	0	1	0	0	0	0	0	0	0	0	0	0	1	0	0	1	0	0	0	0	0	1	0	0	0	0	0	0	0	0	1	0	0
AT1G07370	0	0	0	0	0	0	0	0	0	0	0	0	0	0	0	0	0	0	0	0	0	0	0	0	0	0	0	0	0	0	0	0	0	0	0	0	0	0	0	0	0	0	0	0	0	1
AT1G07400	0	0	0	0	0	0	0	0	0	0	0	0	0	0	0	0	0	0	0	0	0	1	0	0	0	0	0	0	0	0	0	0	0	0	0	0	0	0	0	0	0	0	0	0	0	0
AT1G07490	0	0	0	0	0	0	0	0	0	0	0	0	0	0	0	0	0	0	0	0	0	0	0	0	0	0	0	0	0	0	0	0	0	0	0	0	0	0	0	0	0	1	0	0	0	0
AT1G07660	0	0	0	0	0	0	0	0	0	0	0	0	0	0	0	0	0	0	0	0	0	0	0	0	0	0	0	0	0	0	0	0	0	0	0	0	0	0	0	0	0	0	1	0	0	0
AT1G07770	0	0	0	0	0	1	0	0	0	0	0	1	0	0	0	0	0	0	0	1	0	0	0	0	0	1	0	0	1	0	0	0	0	0	0	0	0	0	0	0	1	0	0	0	0	0
AT1G07790	0	0	0	0	0	0	0	0	1	0	0	0	0	0	0	0	0	0	0	0	0	0	0	0	0	0	0	0	0	0	1	0	0	0	0	0	0	0	0	1	0	0	1	0	0	1
AT1G07820	0	0	0	0	0	0	0	0	1	0	0	0	0	0	0	0	0	0	0	0	0	1	0	0	0	0	0	0	0	0	1	0	0	1	0	0	1	0	0	1	0	0	1	0	0	1
AT1G07830	0	0	0	0	0	1	0	0	0	0	0	0	0	0	0	0	0	0	0	0	0	0	0	0	0	0	0	0	0	0	0	0	0	0	1	0	0	0	0	0	0	0	0	0	0	0
AT1G07890	0	0	1	0	0	0	0	1	1	0	0	0	0	1	0	0	1	0	0	0	0	0	0	0	0	0	0	0	0	0	0	0	0	0	0	0	1	0	0	0	0	0	0	0	0	1
AT1G07930	0	0	1	0	0	0	0	0	1	0	0	0	0	1	0	0	0	0	0	0	0	0	0	0	0	0	0	0	0	0	0	0	0	0	0	0	1	0	0	0	0	1	0	0	0	1
AT1G07940	0	0	1	0	0	0	0	0	1	0	0	0	0	0	0	0	1	0	0	0	0	0	0	0	0	0	0	0	0	0	0	0	0	0	0	0	1	0	0	0	0	0	0	0	0	1
AT1G08110	0	0	0	1	0	0	0	0	0	0	0	0	0	0	1	0	0	0	0	0	0	0	0	0	0	0	0	0	0	0	0	0	0	0	0	0	0	0	0	0	1	0	0	0	0	0
AT1G08200	0	0	0	0	0	0	0	1	0	0	0	0	0	0	0	0	0	0	0	0	0	0	0	0	0	0	0	0	0	0	0	0	0	0	0	0	0	0	0	0	0	0	0	0	0	0
AT1G08360	1	0	0	1	0	1	0	0	0	0	0	1	0	0	1	0	0	0	0	1	0	0	0	0	0	1	0	0	1	0	0	0	0	0	1	0	0	0	0	0	1	0	0	1	0	0
AT1G08480	0	0	0	0	0	0	0	0	0	0	0	0	0	0	0	0	0	0	0	0	0	1	0	0	0	0	0	0	0	0	0	0	0	0	0	0	0	0	0	0	0	0	0	0	0	0
AT1G08500	0	0	0	0	0	0	0	1	0	0	0	0	0	0	0	0	0	0	0	0	0	0	0	0	0	0	0	0	0	0	0	0	0	0	0	0	0	0	0	0	0	0	0	0	0	0
AT1G08560	0	1	0	0	1	0	0	0	0	0	0	0	1	0	0	1	0	0	0	0	1	0	0	0	0	0	0	0	0	1	0	0	1	0	0	1	0	0	1	0	0	1	0	0	1	0
AT1G08580	0	0	0	0	0	0	0	0	1	0	0	0	1	0	0	0	1	0	0	0	1	0	0	0	0	0	1	0	0	1	1	0	0	0	0	0	0	0	1	0	0	0	0	0	1	0
AT1G08590	0	0	0	0	0	0	0	1	0	0	0	0	0	0	0	0	0	0	0	0	0	0	0	0	0	0	0	0	0	0	0	0	0	0	0	0	0	0	0	0	0	0	0	0	0	0
AT1G08650	0	0	0	0	0	0	0	0	0	0	0	0	0	0	0	0	0	0	0	0	0	0	0	0	0	1	0	0	0	0	0	0	0	0	0	0	0	0	0	0	1	0	0	0	0	0
AT1G08830	0	0	0	0	0	0	0	0	1	0	0	0	0	0	0	0	1	0	0	0	0	1	0	0	0	0	0	1	0	0	1	0	0	0	0	0	1	0	0	0	0	0	1	0	0	1
AT1G08880	0	0	0	0	0	0	0	0	1	0	0	0	0	0	0	0	0	0	0	0	0	0	0	0	0	0	0	0	0	0	1	0	0	0	0	0	0	0	0	1	0	0	1	0	0	1
AT1G08930	1	0	0	1	0	0	0	0	0	1	0	1	0	0	1	0	0	0	0	1	0	0	0	0	0	1	0	0	0	0	0	0	0	0	1	0	0	0	0	0	1	0	0	1	0	0
AT1G09070	0	0	0	1	0	1	0	0	0	0	0	0	0	0	0	0	0	0	0	1	0	0	0	0	0	0	0	0	1	0	0	0	0	0	1	0	0	0	0	0	1	0	0	0	0	0
AT1G09200	0	0	0	0	0	0	0	0	1	0	0	0	0	1	0	0	0	0	0	0	0	1	0	0	0	0	0	0	0	0	1	0	0	1	0	0	1	0	0	1	0	0	1	0	0	1
AT1G09210	0	0	1	0	0	0	0	0	0	0	0	0	0	0	0	0	0	0	0	0	0	0	0	0	0	0	0	0	0	0	0	0	0	0	0	0	0	0	0	0	0	0	0	0	0	0
AT1G09470	0	1	0	0	0	0	0	0	0	0	0	0	0	0	0	0	0	0	0	0	0	0	0	0	0	0	1	0	0	1	0	0	0	0	0	0	0	0	0	0	0	1	0	0	0	0
AT1G09560	1	0	0	1	0	0	0	0	0	0	0	0	0	0	0	0	0	0	0	0	0	1	0	0	0	0	0	0	0	0	0	0	0	0	1	0	0	0	0	0	0	0	0	0	0	0
AT1G09590	0	0	1	0	0	0	0	0	1	0	0	0	0	0	0	0	1	0	0	0	1	0	0	0	0	0	1	0	0	0	1	0	0	0	0	0	1	0	0	0	0	1	0	0	0	0
AT1G09640	0	0	0	0	0	1	0	0	0	0	0	0	0	0	0	0	0	0	0	1	0	0	0	0	0	0	0	0	0	0	0	0	0	0	0	0	0	0	0	0	0	0	0	0	0	0
AT1G09690	0	0	0	0	0	0	0	0	1	0	0	0	0	0	0	0	0	0	0	0	1	0	0	0	0	0	1	0	0	1	0	0	0	0	0	0	0	0	1	0	0	1	0	0	0	0
AT1G09740	0	0	0	0	0	0	0	1	0	0	0	0	0	0	0	0	0	0	0	0	0	0	0	0	0	0	0	0	0	0	0	0	0	0	0	0	0	0	0	0	0	0	0	0	0	0
AT1G09760	0	0	0	0	0	1	0	0	0	0	0	0	0	0	0	0	0	0	0	0	0	0	0	0	0	0	0	0	0	0	0	0	0	0	0	0	0	0	0	0	0	0	0	0	0	0
AT1G09780	0	0	1	0	0	0	0	0	0	0	0	0	0	0	0	0	0	0	0	0	0	0	0	0	0	0	0	0	0	0	0	0	0	0	0	0	1	0	0	0	0	0	0	0	0	1
AT1G09815	0	0	0	0	0	0	0	0	1	0	0	0	0	0	0	0	0	0	0	0	1	0	0	0	0	0	1	0	0	1	0	0	0	0	0	0	0	0	1	0	0	1	0	0	0	0
AT1G09940	0	0	0	1	0	1	0	0	0	0	0	0	0	0	0	0	0	0	0	1	0	0	0	0	0	0	0	0	0	0	0	0	0	0	0	0	0	0	0	0	1	0	0	0	0	0
AT1G09950	0	0	0	1	0	1	0	0	0	0	0	0	0	0	1	0	0	0	0	1	0	0	0	0	0	0	0	0	0	0	0	0	0	0	1	0	0	0	0	0	1	0	0	0	0	0
AT1G10030	0	0	0	0	0	0	0	0	0	0	0	0	0	0	1	0	0	0	0	0	0	0	0	0	0	0	0	0	0	0	0	0	0	0	0	0	0	0	0	0	0	0	0	0	0	0
AT1G10170	0	0	0	0	0	0	0	0	0	0	0	0	0	0	1	0	0	0	0	0	0	0	0	0	0	0	0	0	0	0	0	0	0	0	0	0	0	0	0	0	0	0	0	0	0	0
AT1G10470	0	0	0	0	0	0	0	0	0	0	0	0	0	0	0	0	0	0	0	0	0	1	0	0	0	0	0	0	0	0	0	0	0	0	0	0	0	0	0	0	0	0	0	0	0	0
AT1G10590	0	0	0	0	0	0	0	0	0	0	0	0	0	0	1	0	0	0	0	0	0	0	0	0	0	0	0	0	0	0	0	0	0	0	0	0	0	0	0	0	0	0	0	0	0	0
AT1G10650	0	0	0	0	0	0	0	0	0	0	0	0	0	0	0	0	0	0	0	1	0	0	0	0	0	0	0	0	0	0	0	0	0	0	0	0	0	0	0	0	0	0	0	0	0	0
AT1G10670	0	0	0	1	0	0	0	0	0	0	0	0	0	0	0	0	0	0	0	1	0	0	0	0	0	0	0	0	0	0	0	0	0	0	0	0	0	0	0	0	1	0	0	0	0	0
AT1G10780	0	0	0	0	0	0	0	0	0	0	0	0	0	0	0	0	0	0	0	0	1	0	0	0	0	0	0	0	0	1	0	0	0	0	0	0	0	0	0	0	0	1	0	0	0	0
AT1G10810	0	0	0	0	0	0	0	0	0	0	0	0	0	0	0	0	0	0	0	0	0	1	0	0	0	0	0	0	0	0	0	0	0	0	0	0	0	0	0	0	0	0	0	0	0	0
AT1G10840	0	0	0	1	0	1	0	0	0	0	0	1	0	0	0	0	0	0	0	1	0	0	0	0	0	1	0	0	1	0	0	0	0	0	1	0	0	0	0	0	1	0	0	1	0	0
AT1G11185	0	0	0	0	0	0	0	0	0	0	0	0	0	0	0	0	0	0	0	0	0	0	0	0	0	0	0	0	1	0	0	0	0	0	0	0	0	0	0	0	0	0	0	0	0	0
AT1G11210	0	0	0	0	0	0	0	0	0	0	0	0	0	0	0	0	0	0	0	0	0	0	0	0	0	0	0	0	0	0	0	0	0	0	0	0	0	0	0	0	1	0	0	0	0	0
AT1G11220	0	0	0	0	1	0	0	0	0	0	0	0	0	0	0	0	0	0	0	0	1	0	0	0	0	0	0	0	0	0	0	0	0	0	0	0	0	0	0	0	0	1	0	0	0	0
AT1G11260	0	0	0	0	0	0	0	0	0	0	0	0	0	0	0	0	0	0	0	0	0	1	0	0	0	0	0	0	0	0	0	0	0	0	0	0	0	0	0	0	0	0	0	0	0	0
AT1G11545	0	0	0	0	0	0	0	1	0	0	0	0	0	0	0	0	0	0	0	0	0	1	0	0	0	0	0	0	0	0	0	0	0	0	0	0	0	0	0	0	0	0	1	0	0	0
AT1G11670	1	0	0	1	0	0	0	0	0	0	0	1	0	0	0	0	0	0	0	1	0	0	0	0	0	0	0	0	0	0	0	0	0	0	0	0	0	0	0	0	1	0	0	1	0	0
AT1G11680	0	0	0	0	0	0	0	0	0	0	0	0	0	0	0	0	0	0	0	0	0	0	0	0	0	0	0	0	0	0	0	0	0	0	0	0	0	0	0	0	1	0	0	0	0	0
AT1G11750	0	0	0	0	0	0	0	0	0	0	0	0	0	0	0	0	0	0	0	0	0	0	0	0	0	0	0	0	0	0	0	0	0	0	1	0	0	0	0	0	0	0	0	0	0	0
AT1G11840	0	0	0	1	0	0	0	0	0	0	0	0	0	0	0	0	0	0	0	0	0	0	0	0	0	0	0	0	0	0	0	0	0	0	1	0	0	0	0	0	0	0	0	0	0	0
AT1G11910	0	0	0	0	0	0	0	0	0	0	0	0	0	0	0	0	0	0	0	0	0	0	0	0	0	0	0	0	0	0	0	0	0	0	0	0	0	0	0	0	1	0	0	0	0	0
AT1G11960	0	0	0	0	0	1	0	0	0	0	0	0	0	0	0	0	0	0	0	0	0	0	0	0	0	0	0	0	0	0	0	0	0	0	0	0	0	0	0	0	1	0	0	0	0	0
AT1G12230	0	0	0	0	0	0	0	0	0	0	0	0	0	0	0	0	0	0	0	1	0	0	0	0	0	0	0	0	0	0	0	0	0	0	0	0	0	0	0	0	1	0	0	0	0	0
AT1G12310	0	0	0	0	0	0	0	0	1	0	0	0	0	0	0	0	0	0	0	0	0	1	0	0	0	0	0	0	0	0	0	0	0	0	0	0	1	0	0	0	0	0	0	0	0	0
AT1G12740	0	0	0	0	0	0	0	0	0	0	0	0	0	0	0	0	0	0	0	1	0	0	0	0	0	0	0	0	0	0	0	0	0	0	0	0	0	0	0	0	1	0	0	0	0	0
AT1G12830	0	0	0	0	0	0	0	0	0	0	0	0	0	0	0	0	0	0	0	0	1	0	0	0	0	0	0	0	0	0	0	0	0	0	0	0	0	0	0	0	0	0	0	0	0	0
AT1G12840	0	0	0	1	0	0	0	0	0	0	0	0	0	0	0	0	0	0	0	0	0	0	0	0	0	0	0	0	0	0	0	0	0	0	0	0	0	0	0	0	0	0	0	0	0	0
AT1G12910	0	0	0	0	0	0	0	0	0	0	0	0	0	0	0	0	0	0	0	0	0	0	0	0	0	1	0	0	0	0	0	0	0	0	0	0	0	0	0	0	0	0	0	0	0	0
AT1G12920	0	0	0	0	0	1	0	0	0	0	0	0	0	0	0	0	0	0	0	0	0	0	0	0	0	0	0	0	0	0	0	0	0	0	1	0	0	0	0	0	0	0	0	0	0	0
AT1G13000	0	0	0	0	0	0	0	0	0	0	0	0	0	0	0	0	0	0	0	0	0	1	0	0	0	0	0	0	0	0	0	0	0	0	0	0	0	0	0	0	0	0	0	0	0	0
AT1G13060	0	0	0	0	0	0	0	0	0	0	0	0	0	0	0	0	0	0	0	0	0	0	0	0	0	0	0	0	0	0	0	0	0	0	1	0	0	0	0	0	0	0	0	0	0	0
AT1G13220	0	0	0	0	0	0	0	0	0	0	0	0	0	0	0	0	0	0	0	0	1	0	0	0	0	0	1	0	0	1	0	0	0	0	0	0	0	0	1	0	0	1	0	0	0	0
AT1G13260	1	0	0	1	0	0	0	0	0	0	0	1	0	0	0	0	0	0	0	1	0	0	0	0	0	1	0	0	1	0	0	0	0	0	1	0	0	1	0	0	1	0	0	1	0	0
AT1G13280	0	0	0	0	0	0	0	0	0	0	0	0	0	0	0	0	0	0	0	0	0	0	0	0	0	0	0	0	0	0	0	0	0	0	0	0	0	0	0	0	1	0	0	0	0	0
AT1G13360	0	0	0	0	0	0	0	0	0	0	0	1	0	0	0	0	0	0	0	0	0	0	0	0	0	0	0	0	0	0	0	0	0	0	0	0	0	0	0	0	0	0	0	0	0	0
AT1G13380	0	0	0	0	0	0	0	0	0	0	0	0	0	0	0	0	0	0	0	0	1	0	0	0	0	0	0	0	0	0	0	0	0	0	0	0	0	0	0	0	0	0	0	0	0	0
AT1G13390	1	0	0	1	0	0	0	0	0	0	0	1	0	0	1	0	0	0	0	0	0	0	0	0	0	1	0	0	1	0	0	0	0	0	0	0	0	0	0	0	0	0	0	1	0	0
AT1G13440	0	0	0	0	0	0	0	0	0	0	0	0	0	0	0	0	0	0	0	1	0	0	0	0	0	0	0	0	0	0	0	0	0	0	0	0	0	0	0	0	1	0	0	0	0	0
AT1G13480	0	0	0	0	0	0	0	0	0	0	0	0	0	0	0	0	0	0	0	0	0	0	0	0	0	0	0	0	0	0	0	0	0	0	0	0	0	0	0	0	0	0	1	0	0	0
AT1G13530	0	0	0	0	0	0	0	0	0	0	0	0	0	0	0	0	0	0	0	0	0	0	0	0	0	0	0	0	0	0	0	0	0	0	0	0	0	0	0	0	1	0	0	0	0	0
AT1G13560	1	0	0	0	0	0	0	0	0	0	0	0	0	0	0	0	0	0	0	1	0	0	0	0	0	0	0	0	0	0	0	0	0	0	0	0	0	0	0	0	1	0	0	0	0	0
AT1G13590	0	0	0	0	0	0	0	0	0	0	0	0	0	0	0	0	0	0	0	0	0	0	0	0	0	0	0	0	0	0	0	0	0	0	0	0	0	0	0	0	0	0	0	1	0	0
AT1G13920	0	0	0	0	0	0	0	0	0	0	0	0	0	0	0	0	0	0	0	0	0	0	0	1	0	0	0	0	0	0	0	0	0	0	0	0	0	0	0	0	0	0	0	0	0	0
AT1G14080	0	0	0	0	0	0	0	0	0	0	0	0	0	0	0	0	1	0	0	0	0	0	0	0	0	0	0	0	0	0	0	0	0	0	0	0	0	0	0	0	0	0	1	0	0	0
AT1G14200	0	0	0	0	0	0	0	0	0	0	0	0	0	0	0	0	1	0	0	0	0	1	0	0	0	0	0	0	0	0	0	0	0	0	0	0	0	0	0	0	0	0	1	0	0	0
AT1G14210	0	0	0	0	0	0	0	1	0	0	0	0	0	0	0	0	1	0	0	0	0	1	0	0	0	0	0	0	0	0	0	0	0	0	0	0	0	0	0	0	0	0	1	0	0	0
AT1G14220	0	0	0	0	0	0	0	0	0	0	0	0	0	0	0	0	1	0	0	0	0	1	0	0	0	0	0	0	0	0	0	0	0	0	0	0	0	0	0	0	0	0	1	0	0	0
AT1G14240	0	0	0	0	0	0	0	0	0	0	0	0	0	0	0	0	0	0	0	0	0	1	0	0	0	0	0	0	0	0	0	0	0	0	0	0	0	0	0	0	0	0	0	0	0	0
AT1G14260	0	0	0	0	0	0	0	0	0	0	0	0	0	0	0	0	0	0	0	1	0	0	0	0	0	0	0	0	0	0	0	0	0	0	0	0	0	0	0	0	0	0	0	0	0	0
AT1G14300	1	0	0	0	0	0	0	0	0	0	0	1	0	0	0	0	0	0	0	0	0	0	0	0	0	0	0	0	0	0	0	0	0	0	1	0	0	0	0	0	0	0	0	1	0	0
AT1G14320	0	0	0	0	0	1	0	0	0	0	0	0	0	0	1	0	0	0	0	0	1	0	0	0	0	0	0	0	0	0	0	0	0	0	0	0	0	0	0	0	0	1	0	0	0	0
AT1G14350	0	0	0	0	0	0	0	0	0	0	0	0	0	0	0	0	0	0	0	0	1	0	0	0	0	0	0	0	0	0	0	0	0	0	0	0	0	0	0	0	0	1	0	0	0	0
AT1G14370	0	0	0	0	0	0	0	0	0	0	0	0	0	0	0	0	0	0	0	1	0	0	0	0	0	0	0	0	0	0	0	0	0	0	0	0	0	0	0	0	1	0	0	0	0	0
AT1G14450	0	0	0	0	0	0	0	0	0	0	0	0	0	0	0	0	0	0	0	0	0	1	0	0	0	0	0	0	0	0	0	0	0	0	0	0	0	0	0	0	0	0	1	0	0	0
AT1G14620	0	0	0	1	0	1	0	0	0	0	0	1	0	0	1	0	0	0	0	0	0	0	0	0	0	0	0	0	1	0	0	0	0	0	1	0	0	0	0	0	0	0	0	1	0	0
AT1G14810	0	0	0	1	0	1	0	0	0	0	0	1	0	0	0	0	0	0	0	0	0	0	0	0	0	1	0	0	0	0	0	0	0	0	1	0	0	0	0	0	0	0	0	1	0	0
AT1G14860	1	0	0	1	0	1	0	0	0	0	0	0	0	0	1	0	0	0	0	1	0	0	0	0	0	0	0	0	0	0	0	0	0	0	1	0	0	0	0	0	1	0	0	0	0	0
AT1G14870	0	0	0	0	0	0	0	0	0	0	0	0	0	0	0	0	0	0	0	1	0	0	0	0	0	0	0	0	0	0	0	0	0	0	0	0	0	0	0	0	0	0	0	1	0	0
AT1G14900	0	0	0	0	0	0	0	0	1	0	0	0	0	0	0	0	0	0	0	0	0	0	0	0	0	0	0	0	0	0	0	0	0	0	0	0	0	0	0	0	0	0	1	0	0	1
AT1G14960	0	0	0	0	0	0	0	1	0	0	0	0	0	0	0	0	0	0	0	0	0	0	0	0	0	0	0	0	0	0	0	0	0	0	0	0	0	0	0	0	0	0	0	0	0	0
AT1G14980	0	0	1	0	0	0	0	0	1	0	0	0	0	0	0	0	0	0	0	0	0	0	0	0	0	0	1	0	0	1	1	0	0	0	0	0	1	0	0	0	0	0	0	0	0	0
AT1G15010	0	0	0	0	0	0	0	0	0	0	0	0	0	0	0	0	0	0	0	1	0	0	0	0	0	0	0	0	0	0	0	0	0	0	0	0	0	0	0	0	0	0	0	0	0	0
AT1G15100	0	0	0	0	0	0	0	0	0	1	0	1	0	0	0	0	0	0	0	1	0	0	0	0	0	1	0	0	1	0	0	0	0	0	1	0	0	0	0	0	1	0	0	1	0	0
AT1G15110	0	0	0	0	0	0	0	0	0	0	0	0	0	0	0	0	0	0	0	0	0	0	0	0	0	0	0	0	0	0	0	0	0	0	0	0	0	0	0	0	1	0	0	0	0	0
AT1G15120	0	0	0	0	0	0	0	0	0	0	0	0	0	0	0	0	0	0	0	0	0	1	0	0	0	0	0	0	0	0	0	0	0	0	0	0	0	0	0	0	0	0	1	0	0	0
AT1G15230	0	0	0	0	0	0	0	0	0	0	0	0	0	0	1	0	0	0	0	0	0	0	0	0	0	0	0	0	0	0	0	0	0	0	0	0	0	0	0	0	0	0	0	0	0	0
AT1G15270	0	0	0	0	0	0	0	1	1	0	0	0	0	1	0	0	0	0	0	0	0	1	0	0	0	0	1	1	0	1	1	0	0	0	0	0	1	0	0	0	0	0	1	0	1	1
AT1G15330	0	0	0	0	0	0	0	0	0	0	0	0	0	0	0	0	0	0	0	1	0	0	0	0	0	0	0	0	0	0	0	0	0	0	0	0	0	0	0	0	1	0	0	0	0	0
AT1G15385	0	0	0	0	0	0	0	0	0	0	0	0	0	0	0	0	1	0	0	0	0	1	0	0	0	0	0	0	0	0	0	0	0	0	0	0	0	0	0	0	0	0	1	0	0	0
AT1G15390	0	0	0	0	0	0	0	0	0	0	0	1	0	0	0	0	0	0	0	0	0	0	0	0	0	0	0	0	0	0	0	0	0	0	0	0	0	0	0	0	0	0	0	0	0	0
AT1G15400	0	0	0	0	0	0	0	1	0	0	0	0	0	0	0	0	0	0	0	0	0	1	0	0	0	0	0	0	0	0	0	0	0	0	0	0	0	0	0	0	0	0	0	0	0	0
AT1G15430	0	0	0	1	0	1	0	0	0	0	0	0	0	0	1	0	0	0	0	1	0	0	0	0	0	1	0	0	1	0	0	0	0	0	1	0	0	0	0	0	1	0	0	0	0	0
AT1G15570	0	0	0	0	0	0	0	0	0	0	0	0	0	0	0	0	0	0	0	0	1	0	0	0	0	0	0	0	0	0	0	0	0	0	0	0	0	0	0	0	0	0	0	0	0	0
AT1G15625	0	0	0	0	0	0	0	0	0	0	0	0	0	0	0	0	0	0	1	0	0	0	0	0	0	0	0	0	0	0	0	0	0	0	0	0	0	0	0	0	0	0	0	0	0	0
AT1G15670	0	0	0	0	0	0	0	0	0	0	0	0	0	0	0	0	0	0	0	0	0	0	0	0	0	1	0	0	0	0	0	0	0	0	0	0	0	0	0	0	0	0	0	0	0	0
AT1G15800	0	0	0	0	0	0	0	0	0	0	0	0	0	0	0	0	0	0	0	1	0	0	0	0	0	0	0	0	1	0	0	0	0	0	0	0	0	0	0	0	1	0	0	0	0	0
AT1G15930	0	0	0	0	0	1	0	0	0	0	0	0	0	0	1	0	0	0	0	0	1	0	0	0	0	0	1	0	0	0	0	0	0	0	1	0	0	0	1	0	0	1	0	0	0	0
AT1G16030	0	0	0	0	0	0	0	0	0	0	0	0	0	0	0	0	0	0	0	0	0	1	0	0	0	0	0	0	0	0	0	0	0	0	0	0	0	0	0	0	0	0	0	0	0	0
AT1G16070	0	0	0	0	0	0	0	0	0	0	0	0	0	0	0	0	0	0	0	0	0	0	0	0	0	0	1	0	0	1	0	0	0	0	0	0	0	0	0	0	0	1	0	0	1	0
AT1G16180	0	0	0	0	0	0	0	0	0	0	0	0	0	0	0	0	0	0	0	0	0	0	0	0	0	0	0	0	0	0	0	0	0	0	0	0	0	0	0	0	1	0	0	0	0	0
AT1G16240	1	0	0	0	0	0	0	0	0	0	0	0	0	0	0	0	0	0	0	0	0	0	0	0	0	0	0	0	0	0	0	0	0	0	0	0	0	0	0	0	1	0	0	0	0	0
AT1G16350	0	0	0	0	0	1	0	0	0	0	0	0	0	0	0	0	0	0	0	0	0	0	0	0	0	0	0	0	0	0	0	0	0	0	0	0	0	0	0	0	0	0	0	0	0	0
AT1G16630	0	0	0	0	1	0	1	0	0	0	0	0	1	0	0	1	0	0	0	0	1	0	0	1	0	0	1	0	0	1	0	0	1	0	0	1	0	0	0	0	0	1	0	0	0	0
AT1G16670	0	0	0	0	0	0	0	0	0	0	0	0	0	0	0	0	0	0	0	1	0	0	0	0	0	0	0	0	0	0	0	0	0	0	0	0	0	0	0	0	0	0	0	0	0	0
AT1G16700	0	0	0	0	0	0	0	0	0	0	0	0	0	0	1	0	0	0	0	0	0	0	0	0	0	0	0	0	0	0	0	0	0	0	0	0	0	0	0	0	0	0	0	0	0	0
AT1G16740	0	0	0	0	0	0	0	0	0	0	0	0	0	0	0	0	0	0	0	0	0	0	0	0	0	0	1	0	0	0	0	0	0	0	0	0	0	0	0	0	0	0	0	0	0	0
AT1G16840	1	0	0	1	0	0	0	0	0	0	0	0	0	0	0	0	0	0	0	0	0	0	0	0	0	0	0	0	0	0	0	0	0	0	1	0	0	0	0	0	1	0	0	0	0	0
AT1G16870	0	0	0	0	0	0	0	0	0	0	0	0	0	0	0	0	0	0	0	0	0	0	0	0	0	0	0	0	0	0	0	0	0	0	1	0	0	0	0	0	0	0	0	0	0	0
AT1G16890	0	0	0	1	0	0	0	0	0	0	0	1	0	0	1	0	0	0	0	1	0	0	0	0	0	0	0	0	1	0	0	0	0	0	1	0	0	0	0	0	0	0	0	0	0	0
AT1G16905	0	0	0	0	0	0	0	0	0	0	0	0	0	0	0	0	1	0	0	0	0	1	0	0	0	0	0	0	0	0	0	0	0	0	0	0	0	0	0	0	0	0	1	0	0	0
AT1G16920	0	0	0	0	0	0	0	0	0	0	0	0	0	0	1	0	0	0	0	0	0	0	0	0	0	0	0	0	0	0	0	0	0	0	0	0	0	0	0	0	0	1	0	0	1	0
AT1G17140	0	0	0	0	0	0	0	0	0	0	0	0	0	0	0	0	0	0	0	0	0	0	0	1	0	0	0	0	0	1	0	0	0	0	0	0	0	0	1	0	0	1	0	0	0	0
AT1G17147	0	0	0	1	0	0	0	0	0	0	0	0	0	0	1	0	0	0	0	1	0	0	0	0	0	0	0	0	0	0	0	0	0	0	1	0	0	0	0	0	1	0	0	0	0	0
AT1G17170	0	0	0	0	0	0	0	0	0	0	0	0	0	0	0	0	0	0	0	0	0	1	0	0	0	0	0	0	0	0	0	0	0	0	0	0	0	0	0	0	0	0	1	0	0	0
AT1G17180	0	0	0	0	0	0	0	0	1	0	0	0	0	0	0	0	1	0	0	0	0	1	0	0	0	0	0	0	0	0	0	0	0	0	0	0	1	0	0	0	0	0	1	0	0	0
AT1G17190	1	0	0	1	0	0	0	0	0	0	0	0	0	0	1	0	0	0	0	1	0	0	0	0	0	0	0	0	1	0	0	0	0	0	0	0	0	0	0	0	1	0	0	1	0	0
AT1G17235	0	0	0	0	0	0	0	0	0	0	0	0	0	0	0	0	0	0	0	0	0	1	0	0	0	0	0	0	0	0	0	0	0	0	0	0	0	0	0	0	0	0	0	0	0	0
AT1G17290	0	0	0	0	0	0	0	0	0	0	0	0	0	0	0	0	0	0	0	1	0	0	0	0	0	0	0	0	0	0	0	0	0	0	0	0	0	0	0	0	0	0	0	0	0	0
AT1G17350	0	0	0	0	0	0	0	0	0	0	0	0	0	0	1	0	0	0	0	0	0	0	0	0	0	0	0	0	0	0	0	0	0	0	0	0	0	0	0	0	0	0	0	0	0	0
AT1G17380	0	0	0	0	0	0	0	0	0	0	0	0	0	0	0	0	0	0	0	1	0	0	0	0	0	0	0	0	0	0	0	0	0	0	0	0	0	0	0	0	1	0	0	0	0	0
AT1G17420	0	0	0	0	0	0	0	0	0	0	0	0	0	0	0	0	0	0	0	1	0	0	0	0	0	0	0	0	0	0	0	0	0	0	0	0	0	0	0	0	0	0	0	0	0	0
AT1G17480	0	0	0	0	0	0	0	0	0	0	0	0	0	0	0	0	0	0	0	0	0	0	0	0	0	0	0	0	0	1	0	0	0	0	0	0	0	0	0	0	0	0	0	0	0	0
AT1G17530	0	0	0	0	0	1	0	0	0	0	0	0	0	0	0	0	0	0	0	0	0	0	0	0	0	0	0	0	0	0	0	0	0	0	0	0	0	0	0	0	0	0	0	0	0	0
AT1G17620	0	0	0	1	0	0	0	0	0	0	0	0	0	0	0	0	0	0	0	0	0	0	0	0	0	0	0	0	1	0	0	0	0	0	0	0	0	0	0	0	1	0	0	0	0	0
AT1G17720	0	0	1	0	0	0	0	1	1	0	0	0	0	0	0	0	0	0	0	0	0	1	0	0	0	0	0	0	0	0	0	0	0	0	0	0	1	0	0	0	0	0	0	0	0	0
AT1G17745	0	0	0	0	0	0	0	1	0	0	0	0	0	0	0	0	0	0	0	0	0	0	0	0	0	0	0	0	0	0	0	0	0	0	0	0	0	0	0	0	0	0	0	0	0	0
AT1G17860	0	0	0	0	0	0	0	1	1	0	0	0	0	0	0	0	1	0	0	0	0	1	0	0	0	0	0	0	0	0	0	0	0	0	0	0	0	0	0	0	0	0	1	0	0	0
AT1G17880	0	0	0	0	0	1	0	0	0	0	0	0	0	0	1	0	0	0	0	0	1	0	0	0	0	0	0	0	0	0	0	0	0	0	1	0	0	0	0	0	0	1	0	0	0	0
AT1G17890	0	0	0	0	0	0	0	0	0	0	0	0	0	0	0	0	0	0	0	0	0	1	0	0	0	0	0	0	0	0	0	0	0	0	0	0	0	0	0	0	0	0	1	0	0	0
AT1G18080	0	0	0	0	0	1	0	0	0	0	0	0	0	0	0	0	0	0	0	0	1	0	0	0	0	0	0	0	0	0	0	0	0	0	0	0	0	0	0	0	0	1	0	0	0	0
AT1G18250	0	0	0	0	0	0	1	0	0	0	0	0	0	0	0	0	0	0	0	0	0	0	0	0	0	0	0	0	0	0	0	0	0	0	0	0	0	0	0	0	0	0	0	0	0	1
AT1G18300	0	0	0	0	0	0	0	0	0	0	0	0	0	0	0	0	0	0	0	0	0	0	0	0	0	1	0	0	0	0	0	0	0	0	0	0	0	0	0	0	0	0	0	0	0	0
AT1G18370	0	0	0	0	0	0	1	0	0	0	0	0	0	0	0	1	0	0	0	0	1	0	0	0	0	0	0	0	0	1	0	0	1	0	0	1	0	0	1	0	0	1	0	0	1	0
AT1G18540	0	0	1	0	0	1	0	0	0	0	0	0	0	1	0	0	1	0	0	0	1	0	0	0	0	0	0	0	0	0	0	0	0	0	0	0	0	0	0	0	0	1	0	0	0	0
AT1G18640	0	0	0	0	0	0	0	0	0	0	0	0	0	0	1	0	0	0	0	0	0	0	0	0	0	0	0	0	0	0	0	0	0	0	0	0	0	0	0	0	0	0	0	0	0	0
AT1G18740	0	0	0	1	0	0	0	0	0	0	0	1	0	0	0	0	0	0	0	1	0	0	0	0	0	1	0	0	1	0	0	0	0	0	1	0	0	1	0	0	1	0	0	1	0	0
AT1G18800	0	0	0	0	0	1	0	0	0	0	0	0	0	0	0	0	0	0	0	0	0	0	0	0	0	0	0	0	0	0	0	0	0	0	0	0	0	0	0	0	0	0	0	0	0	0
AT1G18835	0	0	0	0	0	0	0	0	0	0	0	0	0	0	0	0	0	0	0	0	0	1	0	0	0	0	0	0	0	0	0	0	0	0	0	0	0	0	0	0	0	0	0	0	0	0
AT1G19000	0	0	0	0	0	0	0	0	0	0	0	1	0	0	0	0	0	0	0	0	0	0	0	0	0	1	0	0	1	0	0	0	0	0	0	0	0	1	0	0	1	0	0	0	0	0
AT1G19130	0	0	0	1	0	0	0	0	0	0	0	0	0	0	1	0	0	0	0	0	0	0	0	0	0	0	0	0	0	0	0	0	0	0	0	0	0	1	0	0	0	0	0	0	0	0
AT1G19140	0	0	0	0	0	0	0	0	0	0	0	0	0	0	0	0	0	0	0	0	0	0	0	0	0	0	0	0	0	0	0	0	0	0	1	0	0	0	0	0	0	0	0	0	0	0
AT1G19180	1	0	0	1	0	1	0	0	0	1	0	1	0	0	1	0	0	0	0	1	0	0	1	0	0	1	0	0	1	0	0	1	0	0	1	0	0	1	0	0	1	0	0	1	0	0
AT1G19210	0	0	0	0	0	0	0	0	0	0	0	0	0	0	0	0	0	0	0	0	0	1	0	0	0	0	0	0	0	0	0	0	0	0	0	0	0	0	0	0	0	0	0	0	0	0
AT1G19310	1	0	0	1	0	0	0	0	0	1	0	1	0	0	0	0	0	0	0	1	0	0	0	0	0	1	0	0	0	0	0	0	0	0	1	0	0	0	0	0	1	0	0	0	0	0
AT1G19380	0	0	0	0	0	0	0	0	0	0	0	0	0	0	0	0	0	0	0	1	0	0	0	0	0	0	0	0	0	0	0	0	0	0	0	0	0	0	0	0	1	0	0	0	0	0
AT1G19770	0	0	0	0	0	0	0	0	0	1	0	1	0	0	0	0	0	0	0	1	0	0	0	0	0	1	0	0	1	0	0	0	0	0	0	0	0	0	0	0	1	0	0	1	0	0
AT1G19840	0	0	0	0	0	0	0	0	0	0	0	0	0	0	0	0	0	0	0	0	0	0	0	0	0	1	0	0	0	0	0	0	0	0	0	0	0	0	0	0	0	0	0	0	0	0
AT1G19910	0	0	0	0	0	0	0	1	0	0	0	0	0	0	0	0	0	0	0	0	0	1	0	0	0	0	0	0	0	0	0	0	0	0	0	0	0	0	0	0	0	0	1	0	0	0
AT1G20010	0	0	0	0	0	0	0	1	0	0	0	0	0	0	0	0	0	0	0	0	0	0	0	0	0	0	0	0	0	0	0	0	0	0	0	0	0	0	0	0	0	0	0	0	0	0
AT1G20050	0	0	0	1	0	0	0	0	0	0	0	0	0	0	1	0	0	0	0	0	0	0	0	0	0	0	0	0	0	0	0	0	0	0	0	0	0	0	0	0	1	0	0	0	0	0
AT1G20070	0	0	0	0	0	0	0	0	0	0	0	0	0	0	0	0	0	0	0	1	0	0	0	0	0	0	0	0	0	0	0	0	0	0	0	0	0	0	0	0	1	0	0	0	0	0
AT1G20090	0	0	0	0	0	0	0	0	0	0	0	0	0	0	0	0	0	0	0	0	1	0	0	0	0	0	0	0	0	1	0	0	0	0	0	0	0	0	0	0	0	1	0	0	0	0
AT1G20100	0	0	0	0	0	0	0	0	0	0	0	0	0	0	0	0	0	0	0	1	0	0	0	0	0	0	0	0	0	0	0	0	0	0	0	0	0	0	0	0	0	0	0	0	0	0
AT1G20220	0	0	0	0	0	0	0	0	0	0	0	0	0	0	0	0	0	0	0	0	1	0	0	0	0	0	0	0	0	0	0	0	0	0	0	0	0	0	0	0	0	0	0	0	0	0
AT1G20310	0	0	0	0	0	0	0	0	0	1	0	0	0	0	0	0	0	0	0	0	0	0	0	0	0	0	0	0	0	0	0	0	0	0	0	0	0	0	0	0	0	0	0	0	0	0
AT1G20440	0	0	0	1	0	0	0	0	0	0	0	0	0	0	0	0	0	0	0	0	0	0	0	0	0	0	0	0	0	0	0	0	0	0	1	0	0	1	0	0	1	0	0	0	0	0
AT1G20450	0	0	0	1	0	1	0	0	0	1	0	0	0	0	0	0	0	0	0	1	0	0	0	0	0	0	0	0	0	0	0	0	0	0	1	0	0	1	0	0	1	0	0	0	0	0
AT1G20510	0	0	0	0	0	0	0	0	0	0	0	0	0	0	0	0	0	0	0	1	0	0	0	0	0	1	0	0	1	0	0	0	0	0	0	0	0	0	0	0	1	0	0	0	0	0
AT1G20580	0	0	0	0	0	0	0	0	0	0	0	0	0	0	1	0	0	0	0	0	0	0	0	0	0	0	0	0	0	0	0	0	0	0	0	0	0	0	0	0	0	1	0	0	0	0
AT1G20610	0	1	0	0	1	0	1	0	0	0	0	0	1	0	0	1	0	0	0	0	1	0	0	1	0	0	1	0	0	1	0	0	1	0	0	1	0	0	1	0	0	1	0	0	1	0
AT1G20693	0	0	0	0	0	0	0	1	1	0	0	0	0	0	0	0	0	0	0	0	0	0	0	0	0	0	0	0	0	0	0	0	0	0	0	0	0	0	0	0	0	0	1	0	0	0
AT1G20696	0	0	0	0	0	0	0	0	0	0	0	0	0	0	0	0	0	0	0	1	0	0	0	0	0	0	0	0	0	0	0	0	0	0	0	0	0	0	0	0	0	0	0	0	0	0
AT1G20823	0	0	0	1	0	1	0	0	0	1	0	1	0	0	1	0	0	0	0	1	0	0	0	0	0	1	0	0	1	0	0	0	0	0	1	0	0	0	0	0	1	0	0	0	0	0
AT1G20930	0	1	0	0	1	0	1	0	0	0	0	0	1	0	0	1	0	0	0	0	1	0	0	1	0	0	1	0	0	1	0	0	0	0	0	0	0	0	1	0	0	1	0	0	1	0
AT1G20960	0	0	1	0	0	0	0	0	0	0	0	0	0	0	0	0	1	0	0	0	0	0	0	0	0	0	0	0	0	0	0	0	0	0	0	0	0	0	0	0	0	0	0	0	0	1
AT1G21000	0	0	0	0	0	1	0	0	0	0	0	0	0	0	0	0	0	0	0	1	0	0	0	0	0	0	0	0	0	0	0	0	0	0	0	0	0	0	0	0	0	0	0	0	0	0
AT1G21010	0	0	0	1	0	0	0	0	0	0	0	0	0	0	0	0	0	0	0	1	0	0	0	0	0	0	0	0	0	0	0	0	0	0	0	0	0	0	0	0	0	0	0	0	0	0
AT1G21120	0	0	0	0	0	0	0	0	0	0	0	0	0	0	0	0	0	0	0	1	0	0	0	0	0	0	0	0	0	0	0	0	0	0	0	0	0	0	0	0	0	0	0	0	0	0
AT1G21310	0	0	0	0	0	0	0	1	0	0	0	0	0	0	0	0	0	0	0	0	0	0	0	0	0	0	0	0	0	0	0	0	0	0	0	0	0	0	0	0	0	0	0	0	0	0
AT1G21340	0	0	0	0	0	0	0	0	0	0	0	0	0	0	0	0	0	0	0	1	0	0	0	0	0	0	0	0	0	0	0	0	0	0	0	0	0	0	0	0	0	0	0	0	0	0
AT1G21390	0	0	0	0	0	0	0	0	0	0	0	0	0	0	0	0	0	0	0	1	0	0	0	0	0	0	0	0	0	0	0	0	0	0	0	0	0	0	0	0	0	0	0	0	0	0
AT1G21550	0	0	0	0	0	0	0	0	0	0	0	0	0	0	0	0	0	0	0	0	0	1	0	0	0	0	0	0	0	0	0	0	0	0	0	0	0	0	0	0	0	0	0	0	0	0
AT1G21720	1	0	0	1	0	0	0	0	0	0	0	1	0	0	1	0	0	0	0	0	0	0	0	0	0	1	0	0	1	0	0	0	0	0	1	0	0	0	0	0	1	0	0	1	0	0
AT1G21750	0	0	0	0	0	0	0	0	0	0	0	0	0	0	0	0	0	0	0	1	0	0	0	0	0	0	0	0	0	0	0	0	0	0	0	0	0	0	0	0	0	0	0	0	0	0
AT1G21900	0	0	0	1	0	0	0	0	0	0	0	0	0	0	0	0	0	0	0	0	0	0	0	0	0	0	0	0	0	0	0	0	0	0	0	0	0	0	0	0	0	0	0	0	0	0
AT1G21910	0	0	0	0	0	0	0	0	0	0	0	1	0	0	0	0	0	0	0	0	0	0	0	0	0	0	0	0	0	0	0	0	0	0	0	0	0	0	0	0	0	0	0	0	0	0
AT1G22190	0	0	0	1	0	0	0	0	0	0	0	1	0	0	0	0	0	0	0	1	0	0	0	0	0	1	0	0	1	0	0	0	0	0	0	0	0	0	0	0	1	0	0	1	0	0
AT1G22270	0	0	0	0	0	1	0	0	0	0	0	0	0	0	0	0	0	0	0	0	0	0	0	0	0	0	0	0	0	0	0	0	0	0	0	0	0	0	0	0	0	0	0	0	0	0
AT1G22280	1	0	0	0	0	0	0	0	0	0	0	0	0	0	0	0	0	0	0	1	0	0	0	0	0	0	0	0	0	0	0	0	0	0	0	0	0	0	0	0	1	0	0	0	0	0
AT1G22300	0	0	0	0	0	0	0	1	0	0	0	0	0	0	0	0	1	0	0	1	0	0	0	0	0	0	0	0	0	0	0	0	0	0	0	0	0	0	0	0	0	0	0	0	0	0
AT1G22440	0	0	0	1	0	0	0	0	0	0	0	0	0	0	1	0	0	0	0	0	0	0	0	0	0	0	0	0	0	0	0	0	0	0	1	0	0	0	0	0	0	0	0	0	0	0
AT1G22510	0	0	0	0	0	1	0	0	0	0	0	0	0	0	0	0	0	0	0	1	0	0	0	0	0	1	0	0	0	0	0	0	0	0	0	0	0	0	0	0	0	0	0	0	0	0
AT1G22640	0	0	0	0	0	0	0	1	0	0	0	0	0	0	0	0	0	0	0	0	0	1	0	0	0	0	0	0	0	0	0	0	0	0	0	0	0	0	0	0	0	0	0	0	0	0
AT1G22780	0	0	0	0	0	1	0	0	0	0	0	0	0	0	1	0	0	0	0	1	1	0	0	0	0	0	0	0	0	0	0	0	0	0	0	0	0	0	0	0	0	1	0	0	0	0
AT1G22810	0	0	0	1	0	0	0	0	0	1	0	0	0	0	0	0	0	0	0	0	0	0	0	0	0	0	0	0	0	0	0	0	0	0	1	0	0	0	0	0	1	0	0	0	0	0
AT1G22840	0	0	0	0	0	0	0	0	0	0	0	0	0	0	0	0	0	0	0	0	0	1	0	0	0	0	0	0	0	1	0	0	0	0	0	0	0	0	0	0	0	0	0	0	0	0
AT1G22880	0	0	0	0	0	0	0	0	0	0	0	0	0	0	0	0	0	0	0	0	0	1	0	0	0	0	0	0	0	0	0	0	0	0	0	0	0	0	0	0	0	0	0	0	0	0
AT1G23040	0	0	0	0	0	0	0	0	0	0	0	0	0	0	0	0	1	0	0	0	0	1	0	0	0	0	0	0	0	0	0	0	0	0	0	0	0	0	0	0	0	0	1	0	0	0
AT1G23060	0	0	0	0	0	0	0	1	0	0	0	0	0	0	0	0	0	0	0	0	0	1	0	0	0	0	0	0	0	0	0	0	0	0	0	0	0	0	0	0	0	0	0	0	0	0
AT1G23190	0	0	0	0	0	0	0	1	0	0	0	0	0	0	0	0	1	0	0	0	0	0	0	0	0	0	0	0	0	0	0	0	0	0	0	0	0	0	0	0	0	0	0	0	0	0
AT1G23280	0	0	0	0	0	1	0	0	0	0	0	0	0	0	0	0	0	0	0	0	1	0	0	0	0	0	0	0	0	0	0	0	0	0	0	0	0	0	0	0	0	0	0	0	0	0
AT1G23290	0	0	0	0	0	0	0	0	1	0	0	0	0	0	0	0	0	0	0	0	1	0	0	0	0	0	1	0	0	0	0	0	0	0	0	0	0	0	1	0	0	1	0	0	0	0
AT1G23710	1	0	0	1	0	1	0	0	0	0	0	1	0	0	1	0	0	0	0	1	0	0	0	0	0	1	0	0	1	0	0	0	0	0	1	0	0	0	0	0	1	0	0	1	0	0
AT1G23820	0	0	0	0	0	0	0	0	0	0	0	1	0	0	0	0	0	0	0	0	0	0	0	0	0	1	0	0	0	0	0	0	0	0	1	0	0	0	0	0	1	0	0	0	0	0
AT1G23870	0	0	0	0	0	0	0	0	0	0	0	0	0	0	0	0	0	0	0	1	0	0	0	0	0	0	0	0	0	0	0	0	0	0	0	0	0	0	0	0	0	0	0	0	0	0
AT1G24360	0	0	0	0	0	1	0	0	0	0	0	0	0	0	0	0	0	0	0	0	0	0	0	0	0	0	0	0	0	0	0	0	0	0	0	0	0	0	0	0	0	0	0	0	0	0
AT1G24510	0	0	0	0	0	0	0	0	0	0	0	0	0	0	0	0	0	0	0	1	0	0	0	0	0	0	0	0	0	0	0	0	0	0	0	0	0	0	0	0	0	0	0	0	0	0
AT1G24764	0	0	0	0	0	0	0	0	0	0	0	0	0	0	0	0	0	0	0	0	0	1	0	0	0	0	0	0	0	0	0	0	0	0	0	0	0	0	0	0	0	0	0	0	0	0
AT1G24880	0	0	0	0	0	0	0	0	1	0	0	0	0	0	0	0	0	0	0	0	0	1	0	0	0	0	0	0	0	0	1	0	0	0	0	0	1	0	0	0	0	0	1	0	0	1
AT1G25220	1	0	0	1	0	1	0	0	0	0	0	0	0	0	1	0	0	0	0	1	0	0	0	0	0	1	0	0	0	0	0	0	0	0	1	0	0	0	0	0	1	0	0	0	0	0
AT1G25230	0	0	0	0	0	0	0	0	0	0	0	0	0	0	0	0	1	0	0	0	0	1	0	0	0	0	0	0	0	0	0	0	0	0	0	0	0	0	0	0	0	0	0	0	0	0
AT1G25260	1	0	0	0	0	1	0	0	0	0	0	1	0	0	1	0	0	0	0	0	1	0	0	0	0	1	0	0	1	0	0	0	0	0	1	0	0	0	0	0	0	0	0	1	0	0
AT1G25275	0	0	0	0	0	0	0	0	1	0	0	0	0	0	0	0	1	0	0	0	0	1	0	0	0	0	0	0	0	0	0	0	0	0	0	0	0	0	0	0	0	0	1	0	0	0
AT1G25400	0	0	0	1	0	0	0	0	0	0	0	0	0	0	0	0	0	0	0	1	0	0	0	0	0	0	0	0	0	0	0	0	0	0	0	0	0	0	0	0	1	0	0	0	0	0
AT1G25530	0	0	0	0	0	0	0	0	0	0	0	0	0	0	0	0	1	0	0	0	0	1	0	0	0	0	0	0	0	0	0	0	0	0	0	0	0	0	0	0	0	0	1	0	0	0
AT1G25550	1	0	0	1	0	0	0	0	0	0	0	1	0	0	0	0	0	0	0	0	0	0	0	0	0	0	0	0	1	0	0	0	0	0	0	0	0	0	0	0	0	0	0	0	0	0
AT1G25560	1	0	0	1	0	0	0	0	0	0	0	1	0	0	1	0	0	0	0	1	0	0	0	0	0	1	0	0	1	0	0	0	0	0	1	0	0	0	0	0	1	0	0	1	0	0
AT1G25682	0	0	0	0	0	0	0	0	0	0	0	0	0	0	0	0	0	0	0	1	0	0	0	0	0	0	0	0	0	0	0	0	0	0	0	0	0	0	0	0	0	0	0	0	0	0
AT1G26270	0	0	0	0	0	0	0	0	0	0	0	0	0	0	0	0	0	0	0	1	0	0	0	0	0	0	0	0	0	0	0	0	0	0	0	0	0	0	0	0	1	0	0	0	0	0
AT1G26470	0	0	0	0	0	1	0	0	0	0	0	0	0	0	0	0	0	0	0	0	0	0	0	0	0	0	0	0	0	0	0	0	0	0	0	0	0	0	0	0	0	0	0	1	0	0
AT1G26630	0	0	0	0	0	0	0	0	0	0	0	1	0	0	0	0	0	0	0	0	0	0	0	0	0	0	0	0	0	0	0	0	0	0	0	0	0	0	0	0	0	0	0	0	0	0
AT1G26740	0	0	0	0	0	1	0	0	0	0	0	0	0	0	0	0	0	0	0	0	0	0	0	0	0	0	0	0	0	0	0	0	0	0	0	0	0	0	0	0	0	0	0	0	0	0
AT1G26750	0	0	0	1	0	1	0	0	0	0	0	0	0	0	0	0	0	0	0	0	0	0	0	0	0	0	0	0	0	0	0	0	0	0	1	0	0	0	0	0	0	0	0	0	0	0
AT1G26760	0	0	0	0	0	0	0	0	0	0	0	0	0	0	0	0	0	0	0	0	0	0	0	0	0	0	0	0	0	0	0	0	1	0	0	0	0	0	0	0	0	0	0	0	0	0
AT1G26880	0	0	0	0	0	0	0	0	1	0	0	0	1	0	0	0	0	0	0	0	0	0	0	0	0	0	1	0	0	1	0	0	0	0	0	0	0	0	1	0	0	1	0	0	0	0
AT1G26920	0	0	0	0	0	0	0	0	0	0	0	0	0	0	0	0	0	0	0	0	0	1	0	0	0	0	0	0	0	0	0	0	0	0	0	0	0	0	0	0	0	0	0	0	0	0
AT1G26945	0	0	0	0	0	0	0	0	0	0	0	0	0	0	0	0	0	0	0	0	0	0	0	0	0	0	0	0	0	0	0	0	0	0	1	0	0	0	0	0	0	0	0	0	0	0
AT1G26960	0	0	0	0	0	0	0	1	0	0	0	0	0	0	0	0	0	0	0	0	0	0	0	0	0	0	0	0	0	0	0	0	0	0	0	0	0	0	0	0	0	0	0	0	0	0
AT1G27100	0	0	0	1	0	0	0	0	0	0	0	1	0	0	0	0	0	0	0	0	0	0	0	0	0	1	0	0	1	0	0	0	0	0	1	0	0	0	0	0	0	0	0	0	0	0
AT1G27130	0	0	0	0	0	0	0	0	0	0	0	0	0	0	0	0	0	0	0	0	0	0	0	0	0	0	0	0	0	0	0	0	0	0	0	0	1	0	0	0	0	0	0	0	0	0
AT1G27140	0	0	0	0	0	0	0	0	0	0	0	0	0	0	0	0	0	0	0	0	0	0	0	0	0	0	0	0	0	0	0	0	0	0	0	0	1	0	0	0	0	0	0	0	0	0
AT1G27290	0	0	0	0	0	0	0	0	0	0	0	0	0	0	0	0	0	0	0	1	0	0	0	0	0	0	0	0	0	0	0	0	0	0	0	0	0	0	0	0	1	0	0	0	0	0
AT1G27330	0	0	0	0	0	0	0	0	0	0	0	0	0	0	0	0	0	0	0	0	0	1	0	0	0	0	0	0	0	0	0	0	0	0	0	0	0	0	0	0	0	0	0	0	0	0
AT1G27400	0	0	0	0	0	1	0	0	0	0	0	0	1	0	1	0	0	0	0	0	1	0	0	0	0	0	1	0	0	1	0	0	0	0	0	0	0	0	1	0	0	1	0	0	0	0
AT1G27435	0	0	0	0	0	0	0	0	1	0	0	0	0	0	0	0	0	0	0	0	0	0	0	0	0	0	0	0	0	0	0	0	0	0	0	0	0	0	0	0	0	1	0	0	0	0
AT1G27450	0	0	0	0	0	0	0	0	0	0	0	0	0	0	1	0	0	0	0	0	0	0	0	0	0	0	0	0	0	0	0	0	0	0	0	0	0	0	0	0	0	0	0	0	0	0
AT1G27730	0	0	0	1	0	0	0	0	0	0	0	1	0	0	0	0	0	0	0	0	0	0	0	0	0	1	0	0	1	0	0	0	0	0	1	0	0	0	0	0	0	0	0	1	0	0
AT1G27760	0	0	0	0	0	0	0	0	0	0	0	0	0	0	0	0	0	0	0	1	0	0	0	0	0	0	0	0	0	0	0	0	0	0	0	0	0	0	0	0	0	0	0	0	0	0
AT1G27770	0	0	0	0	0	0	0	0	0	0	0	0	0	0	0	0	0	0	0	1	0	0	0	0	0	0	0	0	1	0	0	0	0	0	0	0	0	0	0	0	0	0	0	0	0	0
AT1G27970	0	0	0	0	0	0	0	0	0	0	0	1	0	0	1	0	0	0	0	0	0	0	0	0	0	0	0	0	0	0	0	0	0	0	0	0	0	0	0	0	0	0	0	0	0	0
AT1G28190	0	0	0	0	0	0	0	0	0	0	0	0	0	0	0	0	0	0	0	0	0	0	0	0	0	0	0	0	0	0	0	0	0	0	0	0	0	0	0	0	1	0	0	0	0	0
AT1G28290	0	0	1	0	0	0	0	0	0	0	0	0	0	0	0	0	1	0	0	0	0	1	0	0	0	0	1	0	0	0	0	0	0	0	0	0	1	0	0	0	0	0	1	0	0	0
AT1G28330	1	0	0	1	0	1	0	0	0	0	0	0	0	0	1	0	0	0	0	1	0	0	0	0	0	1	0	0	1	0	0	0	0	0	1	0	0	0	0	0	1	0	0	1	0	0
AT1G28380	1	0	0	1	0	1	0	0	0	0	0	0	0	0	0	0	0	0	0	1	0	0	0	0	0	0	0	0	0	0	0	0	0	0	0	0	0	0	0	0	1	0	0	0	0	0
AT1G28670	0	0	0	0	0	0	0	1	0	0	0	0	0	0	0	0	0	0	0	0	0	0	0	0	0	0	0	0	0	0	0	0	0	0	0	0	0	0	0	0	0	0	0	0	0	0
AT1G29025	0	0	0	1	0	0	0	0	0	0	0	0	0	0	0	0	0	0	0	0	0	0	0	0	0	0	0	0	0	0	0	0	0	0	0	0	0	0	0	0	0	0	0	0	0	0
AT1G29160	0	0	0	0	0	0	0	0	0	0	0	0	0	0	0	0	0	0	0	0	0	1	0	0	0	0	0	0	0	0	0	0	0	0	0	0	0	0	0	0	0	0	0	0	0	0
AT1G29250	0	0	0	0	0	1	0	0	0	0	0	0	0	0	0	0	0	0	0	0	0	0	0	0	0	0	0	0	0	0	0	0	0	0	0	0	0	0	0	0	0	0	0	0	0	0
AT1G29260	0	0	0	0	0	0	0	0	0	0	0	0	0	0	1	0	0	0	0	0	0	0	0	0	0	1	0	0	0	0	0	0	0	0	1	0	0	0	0	0	0	0	0	0	0	0
AT1G29280	0	0	0	0	0	0	0	0	0	0	0	0	0	0	0	0	0	0	0	1	0	0	0	0	0	0	0	0	0	0	0	0	0	0	0	0	0	0	0	0	1	0	0	0	0	0
AT1G29330	0	0	0	1	0	0	0	0	0	0	0	0	0	0	0	0	0	0	0	1	0	0	0	0	0	0	0	0	0	0	0	0	0	0	0	0	0	0	0	0	1	0	0	0	0	0
AT1G29340	0	0	0	0	0	0	0	0	0	0	0	0	0	0	0	0	0	0	0	1	0	0	0	0	0	0	0	0	0	0	0	0	0	0	0	0	0	0	0	0	1	0	0	0	0	0
AT1G29418	0	0	0	0	0	0	0	0	0	0	0	0	0	0	0	0	0	0	0	0	0	0	0	0	0	0	0	0	0	0	1	0	0	0	0	0	0	0	0	0	0	0	0	0	0	0
AT1G29470	0	0	1	0	0	0	0	1	0	0	0	0	0	0	0	0	0	0	0	0	0	0	0	0	0	0	0	0	0	0	0	0	0	0	0	0	1	0	0	0	0	0	0	0	0	0
AT1G29640	0	0	0	0	0	0	0	0	0	0	0	0	0	0	0	0	0	0	0	0	0	0	0	0	0	0	0	0	1	0	0	0	0	0	0	0	0	0	0	0	0	0	0	0	0	0
AT1G29690	0	0	0	0	0	0	0	0	0	0	0	0	0	0	0	0	0	0	0	1	0	0	0	0	0	0	0	0	0	0	0	0	0	0	0	0	0	0	0	0	0	0	0	0	0	0
AT1G29850	0	0	0	0	0	0	0	0	0	0	0	0	0	0	0	0	0	0	0	0	0	0	0	0	0	0	0	0	0	1	0	0	0	0	0	0	0	0	0	0	0	0	0	0	0	0
AT1G30040	0	0	0	0	0	0	0	0	0	0	0	1	0	0	0	0	0	0	0	0	0	0	0	0	0	1	0	0	1	0	0	0	0	0	0	0	0	0	0	0	0	0	0	0	0	0
AT1G30130	0	0	0	0	0	0	0	0	0	0	0	0	0	0	0	0	0	0	0	0	0	0	1	0	0	0	0	0	0	0	0	0	0	0	0	0	0	0	0	0	0	0	0	0	0	0
AT1G30230	1	0	0	1	0	1	0	0	0	0	0	1	0	0	1	0	0	0	0	1	0	0	0	0	0	1	0	0	0	0	0	0	0	0	1	0	0	0	0	0	1	0	0	1	0	0
AT1G30550	0	0	0	0	0	0	0	0	0	0	0	0	0	0	0	0	0	0	0	1	0	0	0	0	0	0	0	0	0	0	0	0	0	0	0	0	0	0	0	0	1	0	0	0	0	0
AT1G30580	1	0	0	1	0	1	0	0	0	0	0	1	0	0	0	0	0	0	0	1	0	0	0	0	0	1	0	0	1	0	0	0	0	0	0	0	0	0	0	0	1	0	0	0	0	0
AT1G30690	0	0	0	0	0	0	0	0	0	0	0	0	0	0	0	0	0	0	0	0	0	0	0	0	0	0	0	0	0	1	0	0	0	0	0	0	0	0	0	0	0	0	0	0	1	0
AT1G30720	0	0	0	0	0	0	0	0	0	0	0	0	0	0	0	0	0	0	0	1	0	0	0	0	0	0	0	0	0	0	0	0	0	0	0	0	0	0	0	0	0	0	0	0	0	0
AT1G30730	0	0	0	0	0	0	0	0	0	0	0	0	0	0	0	0	0	0	0	1	0	0	0	0	0	0	0	0	0	0	0	0	0	0	0	0	0	0	0	0	0	0	0	0	0	0
AT1G30820	0	0	0	1	0	1	0	0	0	0	0	0	0	0	1	0	0	0	0	1	0	0	0	0	0	1	0	0	1	0	0	0	0	0	1	0	0	0	0	0	1	0	0	1	0	0
AT1G31130	0	0	0	0	0	0	0	0	0	0	0	0	0	0	0	0	0	0	0	1	0	0	0	0	0	1	0	0	0	0	0	0	0	0	0	0	0	0	0	0	1	0	0	0	0	0
AT1G31200	0	0	0	0	0	0	0	0	0	0	0	0	0	0	0	0	0	0	0	0	0	0	0	1	0	0	0	0	0	0	0	0	0	0	0	0	0	0	0	0	0	0	0	0	0	0
AT1G31335	0	0	0	0	1	0	0	0	0	0	0	0	0	0	0	0	0	0	0	0	0	0	0	0	0	0	0	0	0	0	0	0	0	0	0	1	0	0	0	0	0	0	0	0	1	0
AT1G31812	0	0	0	0	0	0	0	0	1	0	0	0	0	0	0	0	0	0	0	0	0	0	0	0	0	0	0	0	0	0	1	0	0	0	0	0	0	0	0	0	0	0	1	0	0	1
AT1G31860	0	0	0	0	0	1	0	0	0	0	0	0	0	0	1	0	0	0	0	0	0	0	0	0	0	1	0	0	1	0	0	0	0	0	1	0	0	0	0	0	0	0	0	0	0	0
AT1G32050	0	0	0	1	0	0	0	0	0	0	0	0	0	0	0	0	0	0	0	1	0	0	0	0	0	0	0	0	1	0	0	0	0	0	0	0	0	0	0	0	1	0	0	0	0	0
AT1G32210	0	0	0	0	0	0	0	0	0	0	0	0	0	0	1	0	0	0	0	0	0	0	0	0	0	0	0	0	0	0	0	0	0	0	0	0	0	0	0	0	0	0	0	0	0	0
AT1G32460	0	0	0	0	0	0	0	0	0	0	0	0	0	0	0	0	0	0	0	1	0	0	0	0	0	0	0	0	0	0	0	0	0	0	0	0	0	0	0	0	0	0	0	0	0	0
AT1G32580	0	0	0	0	0	1	0	0	0	0	0	0	0	0	0	0	0	0	0	0	0	0	0	0	0	0	0	0	1	0	0	0	0	0	1	0	0	0	0	0	0	0	0	1	0	0
AT1G32640	0	0	0	1	0	0	0	0	0	0	0	1	0	0	0	0	0	0	0	1	0	0	0	0	0	1	0	0	1	0	0	0	0	0	1	0	0	1	0	0	1	0	0	1	0	0
AT1G32700	0	0	0	0	0	0	0	0	0	0	0	0	0	0	0	0	0	0	0	1	0	0	0	0	0	0	0	0	1	0	0	0	0	0	0	0	0	0	0	0	1	0	0	0	0	0
AT1G32860	0	0	0	0	0	0	0	0	0	0	0	0	0	0	0	0	0	0	0	1	0	0	0	0	0	0	0	0	0	0	0	0	0	0	0	0	0	0	0	0	0	0	0	0	0	0
AT1G32920	0	0	0	0	0	0	0	0	0	0	0	1	0	0	0	0	1	0	0	0	0	1	0	0	0	1	0	0	0	0	0	0	0	0	0	0	0	0	0	0	0	0	1	0	0	0
AT1G32928	0	0	0	1	0	1	0	0	0	0	0	1	0	0	0	0	0	0	0	1	0	0	0	0	0	1	0	0	0	0	0	0	0	0	1	0	0	0	0	0	0	0	0	0	0	0
AT1G33120	0	0	0	0	0	1	0	0	0	0	0	0	0	0	1	0	0	0	0	0	1	0	0	0	0	0	0	0	0	0	0	0	0	0	0	0	0	0	0	0	0	0	0	0	0	0
AT1G33140	0	0	0	0	0	1	0	0	0	0	0	0	0	0	0	0	0	0	0	0	1	0	0	0	0	0	0	0	0	0	0	0	0	0	0	0	0	0	0	0	0	1	0	0	0	0
AT1G33240	0	0	0	0	0	0	0	0	0	0	0	0	0	0	0	0	0	0	0	0	0	1	0	0	0	0	0	0	0	0	0	0	0	0	0	0	0	0	0	0	0	0	0	0	0	0
AT1G33265	0	0	0	0	0	0	0	0	0	0	0	0	0	0	1	0	0	0	0	0	0	0	0	0	0	0	0	0	0	0	0	0	0	0	0	0	0	0	0	0	0	0	0	0	0	0
AT1G33280	0	0	0	0	0	0	0	0	0	0	0	0	0	0	0	0	1	0	0	0	0	1	0	0	0	0	0	0	0	0	0	0	0	0	0	0	0	0	0	0	0	0	1	0	0	0
AT1G33290	0	0	0	0	0	0	0	0	0	0	0	0	0	0	0	0	0	0	0	1	0	0	0	0	0	0	0	0	0	0	0	0	0	0	0	0	0	0	0	0	0	0	0	0	0	0
AT1G33590	1	0	0	0	0	0	0	0	0	0	0	0	0	0	0	0	0	0	0	1	0	0	0	0	0	0	0	0	0	0	0	0	0	0	0	0	0	0	0	0	0	0	0	1	0	0
AT1G33600	0	0	0	0	0	0	0	0	0	0	0	0	0	0	0	0	0	0	0	1	0	0	0	0	0	0	0	0	0	0	0	0	0	0	0	0	0	0	0	0	0	0	0	0	0	0
AT1G34030	0	0	0	0	0	1	0	0	0	0	0	0	0	0	1	0	0	0	0	0	0	0	0	0	0	0	0	0	0	0	0	0	0	0	1	0	0	0	0	0	0	0	0	0	0	0
AT1G34355	0	0	0	0	0	0	0	0	0	0	0	0	0	0	0	1	0	0	0	0	0	0	0	0	0	0	0	0	0	1	0	0	1	0	0	0	0	0	0	0	0	1	0	0	0	0
AT1G34370	0	0	0	0	0	0	0	0	0	0	0	0	0	0	0	0	0	0	0	0	0	0	0	0	0	0	0	0	0	0	0	0	0	0	0	0	0	0	0	0	1	0	0	0	0	0
AT1G34418	1	0	0	0	0	0	0	0	0	0	0	1	0	0	0	0	0	1	0	1	0	0	0	0	0	1	0	0	1	0	0	0	0	0	1	0	0	0	0	0	1	0	0	1	0	0
AT1G35580	0	0	0	0	0	0	0	0	0	0	0	0	0	0	0	0	0	0	0	1	0	0	0	0	0	0	0	0	0	0	0	0	0	0	0	0	0	0	0	0	1	0	0	0	0	0
AT1G35670	0	0	0	0	0	0	0	0	0	0	0	0	0	0	0	0	0	0	0	1	0	0	0	0	0	0	0	0	0	0	0	0	0	0	0	0	0	0	0	0	0	0	0	0	0	0
AT1G35680	0	0	0	0	0	0	0	0	0	0	0	0	0	0	0	0	0	0	0	1	0	0	0	0	0	0	0	0	0	0	0	0	0	0	0	0	0	0	0	0	0	0	0	0	0	0
AT1G35720	0	0	0	0	0	0	0	1	0	0	0	0	0	0	0	0	1	0	0	0	0	0	0	0	0	0	0	0	0	0	0	0	0	0	0	0	1	0	0	0	0	0	1	0	0	0
AT1G35780	0	0	0	0	0	0	0	0	0	0	0	0	0	0	0	0	0	0	0	0	1	0	0	0	0	0	0	0	0	1	0	0	0	0	0	0	0	0	0	0	0	1	0	0	1	0
AT1G36060	0	0	0	0	0	0	0	0	0	0	0	0	0	0	0	0	1	0	0	0	0	1	0	0	0	0	0	0	0	0	0	0	0	0	0	0	0	0	0	0	0	0	0	0	0	0
AT1G36160	0	0	0	0	0	0	0	0	0	0	0	0	0	0	0	0	0	0	0	0	0	1	0	0	0	0	0	0	0	0	0	0	0	0	0	0	0	0	0	0	0	0	0	0	0	0
AT1G37130	0	0	1	0	0	0	0	1	0	0	0	0	0	0	0	0	1	0	0	0	0	1	0	0	0	0	0	0	0	0	0	0	0	0	0	0	0	0	0	0	0	0	1	0	0	0
AT1G38131	0	0	0	0	0	0	0	0	0	0	0	0	0	0	0	0	0	0	0	0	0	1	0	0	0	0	0	0	0	0	0	0	0	0	0	0	0	0	0	0	0	0	0	0	0	0
AT1G41880	0	0	0	0	0	1	0	0	0	0	0	0	1	0	0	0	0	0	0	0	1	0	0	0	0	0	1	0	0	0	0	0	0	0	0	0	0	0	0	0	0	1	0	0	0	0
AT1G42960	0	0	0	1	0	1	0	0	0	0	0	0	0	0	1	0	0	0	0	1	0	0	0	0	0	0	0	0	0	0	0	0	0	0	1	0	0	0	0	0	0	0	0	0	0	0
AT1G43040	0	0	0	0	0	0	0	0	0	0	0	0	0	0	0	0	0	0	0	0	0	1	0	0	0	0	0	0	0	0	0	0	0	0	0	0	0	0	0	0	0	0	0	0	0	0
AT1G43160	0	0	0	0	0	0	0	0	0	0	0	0	0	0	0	0	0	0	0	1	0	0	0	0	0	0	0	0	0	0	0	0	0	0	0	0	0	0	0	0	0	0	0	0	0	0
AT1G43170	1	0	0	1	0	1	0	0	0	0	0	0	0	0	0	0	0	0	0	1	1	0	0	0	0	1	0	0	1	0	0	0	0	0	1	0	0	0	0	0	1	1	0	0	0	0
AT1G43670	0	0	0	0	0	0	0	0	0	0	0	0	0	0	0	0	0	0	0	1	0	0	0	0	0	0	0	0	0	0	0	0	0	0	0	0	0	0	0	0	1	0	0	0	0	0
AT1G43890	1	0	0	1	0	0	0	0	0	0	0	1	0	0	0	0	0	0	0	1	0	0	0	0	0	1	0	0	1	0	0	0	0	0	0	0	0	0	0	0	1	0	0	0	0	0
AT1G44110	0	1	0	0	1	0	1	0	0	0	0	0	1	0	0	1	0	0	0	0	1	0	0	1	0	0	1	0	0	1	0	0	0	0	0	0	0	0	1	0	0	1	0	0	1	0
AT1G44318	0	0	0	0	0	0	0	0	0	0	0	0	0	0	0	0	0	0	0	0	0	1	0	0	0	0	0	0	0	0	0	0	0	0	0	0	0	0	0	0	0	0	1	0	0	0
AT1G44350	0	0	0	0	0	0	0	0	0	0	0	0	0	0	0	0	0	0	0	1	0	0	0	0	0	0	0	0	0	0	0	0	0	0	0	0	0	0	0	0	1	0	0	0	0	0
AT1G44760	0	0	0	0	0	0	0	0	0	0	0	0	0	0	0	0	0	0	0	1	0	0	0	0	0	0	0	0	0	0	0	0	0	0	0	0	0	0	0	0	1	0	0	0	0	0
AT1G44830	1	0	0	1	0	1	0	0	0	0	0	1	0	0	1	0	0	0	0	0	0	0	0	0	0	1	0	0	1	0	0	0	0	0	1	0	0	0	0	0	1	0	0	1	0	0
AT1G45130	0	0	0	0	0	0	0	0	0	0	0	0	0	0	0	0	0	0	0	0	0	0	0	0	0	0	0	0	0	0	0	0	0	0	0	0	0	0	0	0	0	1	0	0	0	0
AT1G45145	0	0	0	0	0	0	0	0	0	0	0	0	0	0	0	0	0	0	0	1	0	0	0	0	0	0	0	0	0	0	0	0	0	0	0	0	0	0	0	0	0	0	0	0	0	0
AT1G47200	0	0	0	0	0	0	0	0	0	0	0	0	0	0	0	0	0	0	0	0	0	0	0	0	0	0	0	0	0	0	0	0	0	0	0	0	0	0	0	0	0	1	0	0	1	0
AT1G47260	0	0	0	0	0	0	0	0	0	0	0	0	0	0	0	0	0	0	0	1	0	0	0	0	0	0	0	0	0	0	0	0	0	0	0	0	0	0	0	0	0	0	0	0	0	0
AT1G47420	0	0	0	1	0	0	0	0	0	0	0	0	0	0	0	0	0	0	0	0	0	0	0	0	0	0	0	0	0	0	0	0	0	0	0	0	0	0	0	0	0	0	0	0	0	0
AT1G47510	0	0	0	0	0	0	0	0	0	0	0	0	0	0	0	0	0	0	0	1	0	0	0	0	0	0	0	0	0	0	0	0	0	0	0	0	0	0	0	0	0	0	0	0	0	0
AT1G47600	0	0	0	0	0	0	0	0	0	0	0	0	0	0	0	0	1	0	0	0	0	1	0	0	0	0	0	0	0	0	0	0	0	0	0	0	0	0	0	0	0	0	0	0	0	0
AT1G47970	0	0	0	0	0	0	0	0	1	0	0	0	0	0	0	0	0	0	0	0	0	0	0	0	0	0	0	0	0	0	0	0	0	0	0	0	0	0	0	0	0	0	1	0	0	1
AT1G48240	0	0	0	0	0	0	0	0	0	0	0	0	0	0	0	0	0	0	0	0	1	0	0	0	0	0	0	0	0	0	0	0	0	0	0	0	0	0	0	0	0	0	0	0	0	0
AT1G48630	1	0	0	0	0	1	0	0	0	0	0	1	0	0	1	0	0	0	0	0	0	0	0	0	0	1	0	0	1	0	0	0	0	0	1	0	0	0	0	0	0	0	0	1	0	0
AT1G48830	0	0	0	0	0	1	0	0	0	0	0	0	0	0	1	0	0	0	0	0	0	0	0	0	0	0	0	0	0	0	0	0	0	0	0	0	0	0	0	0	0	0	0	0	0	0
AT1G48920	0	0	0	0	0	0	0	0	0	0	0	0	0	0	0	0	0	0	0	0	1	0	0	0	0	0	0	0	0	0	0	0	0	0	0	0	0	0	0	0	0	0	0	0	0	0
AT1G49400	0	0	0	0	0	0	0	0	0	0	0	0	0	0	0	0	0	0	0	0	0	0	0	0	0	0	0	0	0	0	0	0	0	0	1	0	0	0	0	0	0	0	0	0	0	0
AT1G49410	0	0	0	0	0	0	0	0	1	0	0	0	0	0	0	0	0	0	0	0	0	0	0	0	0	0	1	0	0	1	0	0	0	0	0	0	0	0	0	0	0	1	0	0	0	0
AT1G49870	0	0	0	0	0	0	0	0	0	0	0	0	0	0	0	0	0	0	0	0	0	0	0	0	0	0	0	0	0	0	0	0	0	0	0	1	0	0	0	0	0	0	0	0	1	0
AT1G49910	0	0	0	0	0	0	0	0	0	0	0	0	0	0	0	0	0	0	0	0	1	0	0	0	0	0	0	0	0	0	0	0	0	0	0	0	0	0	0	0	0	1	0	0	0	0
AT1G50010	0	1	0	0	0	0	0	1	0	0	0	0	0	0	0	0	1	0	0	0	1	0	0	0	0	0	1	0	0	1	0	0	0	0	0	0	0	0	0	0	0	1	0	0	1	0
AT1G50050	0	0	0	0	0	0	0	0	0	0	0	0	0	0	0	0	0	0	0	0	0	0	0	0	0	0	0	0	0	0	0	0	0	0	0	0	0	0	0	0	0	0	1	0	0	0
AT1G50060	0	0	0	0	0	0	0	0	0	0	0	0	0	0	0	0	1	0	0	0	0	1	0	0	0	0	0	0	0	0	0	0	0	0	0	0	0	0	0	0	0	0	1	0	0	0
AT1G50200	0	0	0	0	0	0	0	0	0	0	0	0	0	0	0	0	0	0	0	0	0	0	0	0	0	0	0	0	0	0	0	0	0	0	0	0	0	0	0	0	0	0	0	0	0	1
AT1G50240	0	0	0	0	0	0	1	0	0	0	0	0	0	0	0	0	0	0	0	0	0	0	0	0	0	0	1	0	0	1	0	0	0	0	0	0	0	0	0	0	0	1	0	0	1	0
AT1G50370	1	0	0	0	0	1	0	0	0	0	0	0	0	0	0	0	0	0	0	0	0	0	0	0	0	0	0	0	0	0	0	0	0	0	0	0	0	0	0	0	0	0	0	0	0	0
AT1G50430	0	0	0	1	0	0	0	0	0	0	0	0	0	0	0	0	0	0	0	1	0	0	0	0	0	0	0	0	1	0	0	0	0	0	0	0	0	0	0	0	1	0	0	0	0	0
AT1G50490	0	1	0	0	0	0	0	0	0	0	0	0	1	0	0	1	0	0	0	0	1	0	0	0	0	0	1	0	0	1	0	0	0	0	0	0	0	0	0	0	0	1	0	0	1	0
AT1G50600	0	0	0	0	0	0	0	0	0	0	0	0	0	0	0	0	0	0	0	0	0	0	0	0	0	0	0	0	1	0	0	0	0	0	0	0	0	0	0	0	0	0	0	0	0	0
AT1G50720	0	0	0	0	0	0	0	0	0	0	0	0	0	0	0	0	0	0	0	0	0	1	0	0	0	0	0	0	0	0	0	0	0	0	0	0	0	0	0	0	0	0	1	0	0	0
AT1G50740	0	0	0	0	0	0	0	0	0	0	0	1	0	0	1	0	0	0	0	1	0	0	0	0	0	1	0	0	1	0	0	0	0	0	0	0	0	0	0	0	1	0	0	1	0	0
AT1G50920	0	0	0	0	0	1	0	0	0	0	0	0	0	0	0	0	0	0	0	0	0	0	0	0	0	0	0	0	0	0	0	0	0	0	0	0	0	0	0	0	0	0	0	0	0	0
AT1G51060	0	0	0	0	0	0	0	1	1	0	0	0	0	0	0	0	1	0	0	0	0	1	0	0	0	0	0	0	0	0	1	0	0	0	0	0	1	0	0	1	0	0	1	0	0	1
AT1G51260	0	0	0	0	0	0	0	0	0	0	0	0	0	0	0	0	0	0	0	0	0	1	0	0	0	0	0	0	0	0	0	0	0	0	0	0	0	0	0	0	0	0	0	0	0	0
AT1G51405	0	0	0	0	0	0	0	0	0	0	0	0	0	0	0	0	0	0	0	0	0	0	0	0	0	0	0	0	0	0	0	0	0	0	0	0	0	0	0	0	0	1	0	0	0	0
AT1G51470	0	0	0	0	0	0	0	0	0	0	0	0	0	0	0	0	0	0	0	0	0	1	0	0	0	0	0	0	0	0	0	0	0	0	0	0	0	0	0	0	0	0	0	0	0	0
AT1G51650	0	0	0	0	0	0	0	1	1	0	0	0	0	0	0	0	0	0	0	0	0	1	0	0	0	0	1	0	0	0	1	0	0	0	0	0	0	0	0	0	0	1	1	0	0	0
AT1G51730	0	0	0	0	0	0	0	0	0	0	0	0	0	0	0	0	0	0	0	0	0	0	0	0	0	0	0	0	0	0	0	0	0	0	1	0	0	0	0	0	0	0	0	0	0	0
AT1G51980	0	0	0	1	0	0	0	0	0	0	0	0	0	0	0	0	0	0	0	1	0	0	0	0	0	0	0	0	0	0	0	0	0	0	0	0	0	0	0	0	1	0	0	0	0	0
AT1G52050	0	0	0	0	0	0	0	0	0	0	0	0	0	0	0	0	1	0	0	0	0	1	0	0	0	0	0	0	0	0	0	0	0	0	0	0	1	0	0	0	0	0	1	0	0	0
AT1G52060	0	0	0	0	0	0	0	0	0	0	0	0	0	0	0	0	1	0	0	0	0	1	0	0	0	0	0	0	0	0	0	0	0	0	0	0	0	0	0	0	0	0	1	0	0	0
AT1G52070	0	0	0	0	0	0	0	0	1	0	0	0	0	0	0	0	1	0	0	0	0	1	0	0	0	0	0	0	0	0	1	0	0	0	0	0	0	0	0	0	0	0	1	0	0	0
AT1G52100	0	0	0	0	0	0	0	0	0	0	0	0	0	0	0	0	0	0	0	1	0	0	0	0	0	0	0	0	0	0	0	0	0	0	0	0	0	0	0	0	0	0	0	0	0	0
AT1G52200	0	0	0	0	0	0	0	0	0	0	0	0	0	0	0	0	0	0	0	0	0	0	0	0	0	0	0	0	0	0	0	0	0	0	0	0	0	0	0	0	0	0	1	0	0	0
AT1G52245	1	0	0	0	0	0	0	0	0	0	0	0	0	0	1	0	0	0	0	1	0	0	0	0	0	1	0	0	1	0	0	0	0	0	1	0	0	0	0	0	1	0	0	0	0	0
AT1G52260	0	0	0	0	0	0	0	0	0	0	0	0	0	0	0	0	0	0	0	1	0	0	0	0	0	0	0	0	0	0	0	0	0	0	0	0	0	0	0	0	0	0	0	0	0	0
AT1G52280	0	0	0	0	0	0	0	0	0	0	0	0	0	0	0	0	0	0	0	0	1	0	0	0	0	0	0	0	0	0	0	0	0	0	0	0	0	0	0	0	0	1	0	0	0	0
AT1G52300	0	0	1	0	0	0	0	0	1	0	0	0	0	0	0	0	0	0	0	0	1	0	0	0	0	0	1	0	0	1	0	0	0	0	0	0	1	0	1	0	0	1	0	0	0	0
AT1G52315	0	0	0	0	0	0	0	0	0	0	0	1	0	0	0	0	0	0	0	0	0	0	0	0	0	0	0	0	0	0	0	0	0	0	0	0	0	0	0	0	0	0	0	0	0	0
AT1G52360	0	0	0	0	0	0	0	0	0	0	0	0	0	0	0	0	0	0	0	0	0	0	0	0	0	0	0	0	0	0	0	0	0	0	0	0	1	0	0	0	0	0	0	0	0	0
AT1G52670	0	0	0	1	0	1	0	0	0	0	0	0	0	0	0	0	0	0	0	0	0	0	0	0	0	0	0	0	0	0	0	0	0	0	1	0	0	0	0	0	0	0	0	0	0	0
AT1G52690	0	0	0	0	0	0	0	0	0	0	0	0	0	0	0	0	0	0	0	1	0	0	0	0	0	0	0	0	0	0	0	0	0	0	0	0	0	0	0	0	0	0	0	0	0	0
AT1G52910	0	0	0	0	0	0	0	0	0	0	0	0	0	0	0	0	1	0	0	0	0	1	0	0	0	0	0	0	0	0	0	0	0	0	0	0	0	0	0	0	0	0	1	0	0	0
AT1G52930	0	0	0	0	0	0	0	0	0	0	0	0	0	0	0	0	0	0	0	0	0	0	0	0	0	0	0	0	1	0	0	0	0	0	0	0	0	0	0	0	0	0	0	0	0	0
AT1G52980	0	0	0	0	0	1	0	0	0	0	0	0	0	0	0	0	0	0	0	0	0	0	0	0	0	0	0	0	0	0	0	0	0	0	0	0	0	0	0	0	0	0	0	0	0	0
AT1G53000	0	0	0	0	0	0	0	0	0	0	0	0	0	0	1	0	0	0	0	0	0	0	0	0	0	0	0	0	0	0	0	0	0	0	0	0	0	0	0	0	0	0	0	0	0	0
AT1G53130	0	0	0	0	0	0	0	1	0	0	0	0	0	0	0	0	0	0	0	0	0	0	0	0	0	0	0	0	0	0	0	0	0	0	0	0	0	0	0	0	0	0	0	0	0	0
AT1G53140	0	1	0	0	1	0	1	0	0	0	0	0	1	0	0	1	0	0	0	0	1	0	0	1	0	0	1	0	0	1	0	0	0	0	0	0	0	0	1	0	0	1	0	0	0	0
AT1G53170	1	0	0	1	0	0	0	0	0	0	0	1	0	0	1	0	0	0	0	0	0	0	0	0	0	1	0	0	1	0	0	0	0	0	0	0	0	0	0	0	1	0	0	1	0	0
AT1G53180	1	0	0	1	0	0	0	0	0	0	0	1	0	0	0	0	0	0	0	0	0	0	0	0	0	0	0	0	0	0	0	0	0	0	1	0	0	0	0	0	1	0	0	1	0	0
AT1G53380	0	0	0	0	0	0	0	0	0	0	0	0	0	0	0	0	0	0	0	1	0	0	0	0	0	0	0	0	0	0	0	0	0	0	0	0	0	0	0	0	1	0	0	0	0	0
AT1G53480	0	0	0	0	0	0	0	0	0	0	0	0	0	0	0	0	0	0	0	0	1	0	0	0	0	0	0	0	0	0	0	0	0	0	0	0	0	0	0	0	0	0	0	0	0	0
AT1G53540	0	0	0	0	0	0	0	0	0	0	0	0	0	0	0	0	0	0	0	0	0	1	0	0	0	0	0	0	0	0	0	0	0	0	0	0	0	0	0	0	0	0	0	0	0	0
AT1G53625	0	0	0	0	0	0	0	0	0	0	0	0	0	0	0	0	0	0	0	0	0	1	0	0	0	0	0	0	0	0	0	0	0	0	0	0	0	0	0	0	0	0	1	0	0	0
AT1G53700	0	0	0	0	0	0	0	0	0	0	0	0	0	0	0	0	0	0	0	0	0	1	0	0	0	0	0	0	0	0	0	0	0	0	0	0	0	0	0	0	0	0	0	0	0	0
AT1G53708	0	0	0	0	0	0	0	0	0	0	0	0	0	0	0	0	0	0	0	0	0	1	0	0	0	0	0	0	0	0	0	0	0	0	0	0	0	0	0	0	0	0	1	0	0	0
AT1G53840	0	0	0	0	0	0	0	0	0	0	0	0	0	0	0	0	0	0	0	1	0	0	0	0	0	1	0	0	0	0	0	0	0	0	0	0	0	0	0	0	1	0	0	0	0	0
AT1G53910	0	0	0	0	0	0	0	0	0	0	0	0	0	0	0	0	0	0	0	0	0	0	0	0	0	0	0	0	0	0	0	0	0	0	0	0	0	0	0	0	1	0	0	0	0	0
AT1G54000	0	0	0	0	0	0	0	0	0	0	0	0	0	0	0	0	0	0	0	0	0	0	0	0	0	0	0	0	0	0	0	0	0	0	0	0	0	0	0	0	0	0	1	0	0	0
AT1G54010	0	0	0	0	0	0	0	0	0	0	0	0	0	0	0	0	1	0	0	0	0	1	0	0	0	0	0	0	0	0	0	0	0	0	0	0	0	0	0	0	0	0	1	0	0	0
AT1G54030	0	0	0	1	0	0	0	0	0	0	0	0	0	0	0	0	0	0	0	0	0	0	0	0	0	0	0	0	0	0	0	0	0	0	0	0	0	0	0	0	0	0	0	0	0	0
AT1G54050	0	0	0	0	0	0	0	0	0	0	0	0	0	0	0	0	0	0	0	0	0	1	0	0	0	0	0	0	0	0	0	0	0	0	0	0	0	0	0	0	0	1	1	0	0	0
AT1G54100	0	0	0	1	0	0	0	0	0	0	0	0	0	0	0	0	0	0	0	0	0	0	0	0	0	0	0	0	0	0	0	0	0	0	0	0	0	0	0	0	1	0	0	0	0	0
AT1G54120	0	0	0	0	0	0	0	0	0	0	0	0	0	0	0	0	1	0	0	0	0	1	0	0	0	0	0	0	0	0	0	0	0	0	0	0	0	0	0	0	0	0	1	0	0	0
AT1G54410	0	0	0	0	0	0	0	1	1	0	0	0	0	0	0	0	1	0	0	0	0	1	0	0	0	0	0	0	0	0	0	0	0	0	0	0	1	0	0	0	0	0	1	0	0	0
AT1G54530	0	0	0	0	0	0	0	1	0	0	0	0	0	0	0	0	0	0	0	0	0	1	0	0	0	0	0	0	0	0	0	0	0	0	0	0	0	0	0	0	0	0	0	0	0	0
AT1G54580	0	0	0	0	0	0	0	0	0	0	0	0	0	0	0	0	0	0	0	0	0	0	0	0	0	0	0	0	0	0	0	0	0	0	0	0	0	0	0	0	0	1	0	0	0	0
AT1G54690	0	0	0	0	0	0	0	0	1	0	0	0	0	0	0	0	0	0	0	0	0	0	0	0	0	0	0	0	0	0	1	0	0	0	0	0	0	0	0	1	0	0	1	0	0	0
AT1G54773	0	0	0	0	0	0	0	0	0	0	0	0	0	0	0	0	0	0	1	0	0	0	0	0	0	0	0	0	0	0	0	0	0	0	0	0	0	0	0	0	0	0	0	0	0	0
AT1G54890	0	0	0	0	0	0	0	0	0	0	0	0	0	0	0	0	0	0	0	0	0	0	0	0	0	0	0	0	0	0	0	0	0	0	0	0	0	0	0	0	0	0	1	0	0	0
AT1G55240	0	0	0	0	0	0	0	0	0	0	0	0	0	0	0	0	0	0	0	0	0	1	0	0	0	0	0	0	0	0	0	0	0	0	0	0	0	0	0	0	0	0	0	0	0	0
AT1G55360	0	0	0	0	0	0	0	0	0	0	0	0	0	0	0	0	0	0	0	0	0	0	0	0	0	0	0	0	1	0	0	0	0	0	0	0	0	0	0	0	0	0	0	0	0	0
AT1G55450	0	0	0	0	0	0	0	0	0	0	0	0	0	0	0	0	0	0	0	1	0	0	0	0	0	0	0	0	0	0	0	0	0	0	0	0	0	0	0	0	1	0	0	0	0	0
AT1G55810	0	0	0	0	0	0	0	0	0	0	0	0	0	0	0	0	0	0	0	0	0	0	0	0	0	0	0	0	0	0	0	0	0	0	0	0	0	0	0	0	1	0	0	0	0	0
AT1G55840	0	0	0	0	0	0	0	0	0	0	0	0	0	0	0	0	0	0	0	0	0	0	0	0	0	0	0	0	0	0	0	0	0	0	0	0	0	0	0	0	1	0	0	0	0	0
AT1G55890	0	0	0	0	0	1	0	0	0	0	0	0	0	0	0	0	0	0	0	0	0	0	0	0	0	0	0	0	0	0	0	0	0	0	1	0	0	0	0	0	0	0	0	0	0	0
AT1G55920	1	0	0	1	0	0	0	0	0	1	0	1	0	0	0	0	0	0	0	0	0	0	0	0	0	1	0	0	0	0	0	0	0	0	1	0	0	0	0	0	1	0	0	1	0	0
AT1G56045	0	0	1	0	0	0	0	0	1	0	0	0	0	1	0	0	0	0	0	0	0	0	0	0	1	0	1	1	0	0	1	0	0	0	0	0	1	0	0	0	0	1	1	0	0	1
AT1G56070	0	0	0	0	0	0	0	0	0	0	0	0	0	0	0	0	0	0	0	0	1	0	0	0	0	0	0	0	0	0	0	0	0	0	0	0	0	0	0	0	0	0	0	0	0	0
AT1G56220	0	0	0	1	0	0	0	0	0	0	0	0	0	0	0	0	0	0	0	0	0	0	0	0	0	0	0	0	1	0	0	0	0	0	1	0	0	0	0	0	1	0	0	0	0	0
AT1G56280	0	0	0	1	0	0	0	0	0	0	0	1	0	0	1	0	0	0	0	1	0	0	0	0	0	0	0	0	0	0	0	0	0	0	1	0	0	0	0	0	1	0	0	0	0	0
AT1G56600	0	0	0	1	0	0	0	0	0	0	0	0	0	0	0	0	0	0	0	0	0	0	0	0	0	0	0	0	0	0	0	0	0	0	0	0	0	0	0	0	0	0	0	0	0	0
AT1G56630	0	0	0	0	0	0	0	0	0	0	0	0	0	0	0	0	1	0	0	0	0	1	0	0	0	0	0	0	0	0	0	0	0	0	0	0	0	0	0	0	0	0	1	0	0	0
AT1G56660	0	0	0	0	0	0	0	0	0	0	0	0	0	0	0	0	0	0	0	0	0	1	0	0	0	0	0	0	0	0	0	0	0	0	0	0	0	0	0	0	0	0	0	0	0	0
AT1G56680	0	0	0	0	0	0	0	0	0	0	0	0	0	0	0	0	0	0	0	1	0	0	0	0	0	0	0	0	0	0	0	0	0	0	0	0	0	0	0	0	1	0	0	0	0	1
AT1G57660	0	0	0	0	0	1	0	0	0	0	0	0	0	0	0	0	0	0	0	0	1	0	0	0	0	0	1	0	0	1	0	0	0	0	0	0	0	0	1	0	0	1	0	0	0	0
AT1G57720	1	0	0	1	0	1	0	0	0	0	0	0	0	0	0	0	0	0	0	1	0	0	0	0	0	0	0	0	0	0	0	0	0	0	1	0	0	0	0	0	1	0	0	1	0	0
AT1G57820	0	0	0	0	0	0	0	0	1	0	0	0	0	0	0	0	0	0	0	0	1	0	0	0	0	0	0	0	0	0	0	0	0	0	0	0	0	0	0	0	0	0	0	0	0	1
AT1G57860	0	0	0	0	0	1	0	0	0	0	0	0	0	0	1	0	0	0	0	0	1	0	0	0	0	0	0	0	0	0	0	0	0	0	0	0	0	0	0	0	0	1	0	0	0	0
AT1G58270	0	0	0	1	0	0	0	0	0	0	0	0	0	0	0	0	0	0	0	1	0	0	0	0	0	0	0	0	0	0	0	0	0	0	0	0	0	0	0	0	1	0	0	0	0	0
AT1G58380	0	0	0	0	0	1	0	0	0	0	0	0	0	0	1	0	0	0	0	0	1	0	0	0	0	0	0	0	0	0	0	0	0	0	1	0	0	0	0	0	0	0	0	0	0	0
AT1G59540	0	1	0	0	1	0	0	0	0	0	0	0	1	0	0	0	0	0	0	0	1	0	0	1	0	0	1	0	0	1	0	0	1	0	0	0	0	0	1	0	0	1	0	0	0	0
AT1G59580	0	0	0	1	0	0	0	0	0	0	0	0	0	0	0	0	0	0	0	1	0	0	0	0	0	0	0	0	0	0	0	0	0	0	0	0	0	0	0	0	0	0	0	0	0	0
AT1G59870	1	0	0	0	0	0	0	0	0	1	0	0	0	0	1	0	0	0	0	1	0	0	0	0	0	1	0	0	0	0	0	0	0	0	1	0	0	0	0	0	1	0	0	1	0	0
AT1G59900	0	0	0	1	0	0	0	0	0	0	0	0	0	0	0	0	0	0	0	1	0	0	0	0	0	0	0	0	0	0	0	0	0	0	0	0	0	0	0	0	1	0	0	0	0	0
AT1G59940	0	0	0	0	0	0	0	1	0	0	0	0	0	0	0	0	0	0	0	0	0	1	0	0	0	0	0	0	0	0	0	0	0	0	0	0	0	0	0	0	0	0	0	0	0	0
AT1G60010	0	0	0	1	0	0	0	0	0	0	0	0	0	0	1	0	0	0	0	0	0	0	0	0	0	0	0	0	1	0	0	0	0	0	0	0	0	0	0	0	1	0	0	1	0	0
AT1G60360	0	0	0	0	0	0	0	0	0	0	0	0	0	0	0	0	0	0	0	0	0	0	0	1	0	0	0	0	0	0	0	0	0	0	0	0	0	0	0	0	0	0	0	0	0	0
AT1G60810	0	0	0	0	0	0	0	0	0	0	0	0	0	0	0	0	0	0	0	0	0	1	0	0	0	0	0	0	0	0	0	0	0	0	0	0	0	0	0	0	0	0	0	0	0	0
AT1G61260	0	0	0	0	0	0	0	0	0	0	0	0	0	0	0	0	0	0	0	0	1	0	0	0	0	0	0	0	0	0	0	0	0	0	0	0	0	0	0	0	0	1	0	0	0	0
AT1G61340	0	0	0	1	0	1	0	0	0	1	0	1	0	0	1	0	0	0	0	1	1	0	0	0	0	1	0	0	1	0	0	0	0	0	1	0	0	0	0	0	1	0	0	1	0	0
AT1G61450	0	1	0	0	1	0	1	0	0	0	0	0	1	0	0	1	0	0	0	0	1	0	0	1	0	0	1	0	0	1	0	0	1	0	0	0	0	0	1	0	0	1	0	0	1	0
AT1G61667	0	0	0	0	0	0	0	0	0	0	0	0	0	0	0	0	0	0	0	0	0	1	0	0	0	0	0	0	0	0	0	0	0	0	0	0	0	0	0	0	0	0	0	0	0	0
AT1G61790	0	0	0	1	0	0	0	0	0	0	0	0	0	0	0	0	0	0	0	1	0	0	0	0	0	0	0	0	1	0	0	0	0	0	0	0	0	0	0	0	0	0	0	0	0	0
AT1G61890	0	0	0	1	0	0	0	0	0	0	0	0	0	0	0	0	0	0	0	1	0	0	0	0	0	1	0	0	1	0	0	0	0	0	0	0	0	0	0	0	1	0	0	1	0	0
AT1G62300	0	0	0	1	0	0	0	0	0	0	0	0	0	0	0	0	0	0	0	1	0	0	0	0	0	0	0	0	0	0	0	0	0	0	0	0	0	0	0	0	1	0	0	1	0	0
AT1G62422	0	0	0	0	0	0	0	0	0	0	0	0	0	0	0	0	0	0	0	0	0	0	0	0	0	0	0	0	0	0	0	0	0	0	0	0	0	0	0	0	1	0	0	0	0	0
AT1G62520	0	0	0	0	0	0	0	0	0	0	0	0	0	0	0	0	0	0	0	0	0	0	0	0	0	0	0	0	0	0	0	0	0	0	0	0	0	0	0	0	0	1	0	0	0	0
AT1G62570	0	0	0	1	0	0	0	0	0	0	0	0	0	0	0	0	0	0	0	0	0	0	0	0	0	0	0	0	0	0	0	0	0	0	1	0	0	0	0	0	1	0	0	1	0	0
AT1G62660	0	0	0	0	0	0	0	1	0	0	0	0	0	0	0	0	0	0	0	0	0	0	0	0	0	0	0	0	0	0	0	0	0	0	0	0	0	0	0	0	0	0	0	0	0	0
AT1G62790	0	0	0	0	0	0	0	1	0	0	0	0	0	0	0	0	0	0	0	0	0	1	0	0	0	0	0	0	0	0	0	0	0	0	0	0	0	0	0	0	0	0	0	0	0	0
AT1G62820	0	0	0	0	0	0	0	1	0	0	0	0	0	0	0	0	0	0	0	0	0	1	0	0	0	0	0	0	0	0	0	0	0	0	0	0	0	0	0	0	0	0	0	0	0	0
AT1G63000	0	0	0	1	0	0	0	0	0	0	0	0	0	0	0	0	0	0	0	0	0	0	0	0	0	0	0	0	0	0	0	0	0	0	0	0	0	0	0	0	0	0	0	0	0	0
AT1G63090	0	0	0	1	0	0	0	0	0	1	0	0	0	0	0	0	0	0	0	1	0	0	0	0	0	0	0	0	0	0	0	0	0	0	0	0	0	0	0	0	1	0	0	0	0	0
AT1G63100	0	0	0	0	1	0	0	0	0	0	0	0	1	0	0	1	0	0	0	0	0	0	0	0	0	0	0	0	0	0	0	0	0	0	0	0	0	0	0	0	0	0	0	0	1	0
AT1G63220	0	0	0	0	0	0	0	1	0	0	0	0	0	0	0	0	0	0	0	0	0	1	0	0	0	0	0	0	0	0	0	0	0	0	0	0	0	0	0	0	0	0	1	0	0	0
AT1G63245	0	0	0	0	0	0	0	0	0	0	0	0	0	0	0	0	0	0	0	0	0	0	0	0	0	0	0	0	0	0	0	0	0	0	0	0	0	0	0	0	0	0	1	0	0	0
AT1G63460	0	0	0	1	0	0	0	0	0	0	0	0	0	0	1	0	0	0	0	0	0	0	0	0	0	0	0	0	0	0	0	0	0	0	0	0	0	0	0	0	0	0	0	0	0	0
AT1G63780	1	0	0	0	0	0	0	0	0	0	0	0	0	0	0	0	0	0	0	0	0	0	0	0	0	0	0	0	0	0	0	0	0	0	1	0	0	0	0	0	0	0	0	0	0	0
AT1G63830	0	0	0	0	0	0	0	0	0	0	0	0	0	0	0	0	0	0	0	1	0	0	0	0	0	0	0	0	0	0	0	0	0	0	0	0	0	0	0	0	1	0	0	0	0	0
AT1G63840	0	0	0	0	0	0	0	0	0	0	0	0	0	0	0	0	0	0	0	0	0	0	0	0	0	0	0	0	1	0	0	0	0	0	0	0	0	0	0	0	0	0	0	0	0	0
AT1G63980	0	0	0	0	0	1	0	0	0	0	0	1	0	0	0	0	0	0	0	1	0	0	0	0	0	0	0	0	0	0	0	0	0	0	1	0	0	0	0	0	1	0	0	1	0	0
AT1G64090	0	0	0	0	0	0	0	0	0	0	0	0	0	0	0	0	0	0	0	1	0	0	0	0	0	0	0	0	0	0	0	0	0	0	0	0	0	0	0	0	0	0	0	0	0	0
AT1G64200	0	0	0	1	0	0	0	0	0	0	0	0	0	0	0	0	0	0	0	1	0	0	0	0	0	0	0	0	0	0	0	0	0	0	0	0	0	0	0	0	1	0	0	0	0	0
AT1G64230	0	0	0	0	0	0	0	0	0	0	0	0	0	0	0	0	0	0	0	0	0	0	0	0	0	0	0	0	1	0	0	0	0	0	0	0	0	0	0	0	0	0	0	0	0	0
AT1G64460	0	0	0	0	0	0	0	0	0	0	0	0	0	0	0	0	0	0	0	1	0	0	0	0	0	0	0	0	1	0	0	0	0	0	0	0	0	0	0	0	0	0	0	0	0	0
AT1G64490	0	0	0	0	0	0	0	0	0	0	0	0	0	0	0	0	0	0	0	0	0	0	0	0	0	0	0	0	0	1	0	0	0	0	0	0	0	0	0	0	0	1	0	0	0	0
AT1G64520	0	0	0	0	0	0	0	0	0	0	0	1	0	0	0	0	0	0	0	0	0	0	0	0	0	0	0	0	0	0	0	0	0	0	0	0	0	0	0	0	0	0	0	0	0	0
AT1G64640	0	0	0	0	0	0	0	1	1	0	0	0	0	0	0	0	0	0	0	0	0	1	0	0	0	0	0	0	0	0	0	0	0	0	0	0	1	0	0	0	0	0	1	0	0	0
AT1G64795	0	0	0	0	0	0	0	0	0	0	0	0	0	0	1	0	0	0	0	0	0	0	0	0	0	0	0	0	0	0	0	0	0	0	0	0	0	0	0	0	0	0	0	0	0	0
AT1G64880	0	0	0	0	0	1	0	0	0	0	0	0	0	0	0	0	0	0	0	0	1	0	0	0	0	0	0	0	0	0	0	0	0	0	0	0	0	0	0	0	0	0	0	0	0	0
AT1G64950	0	0	0	0	0	0	0	0	0	0	0	0	0	0	0	0	0	0	0	0	0	1	0	0	0	0	0	0	0	0	0	0	0	0	0	0	0	0	0	0	0	0	0	0	0	0
AT1G64980	0	0	0	0	0	0	0	0	0	0	0	1	0	0	0	0	0	0	0	0	0	0	0	0	0	1	0	0	1	0	0	0	0	0	0	0	0	0	0	0	0	0	0	0	0	0
AT1G65010	0	0	0	0	0	0	0	0	0	0	0	0	0	0	0	0	0	0	0	0	0	0	0	0	0	0	0	0	0	0	0	0	0	0	0	0	1	0	0	0	0	0	0	0	0	0
AT1G65220	0	0	0	0	0	0	0	0	0	0	0	0	0	0	0	0	0	0	0	0	0	0	0	0	0	0	0	0	0	0	0	0	0	0	0	0	0	0	0	0	1	0	0	0	0	0
AT1G65290	0	0	0	0	0	0	0	0	0	0	0	0	0	0	1	0	0	0	0	0	0	0	0	0	0	0	0	0	0	0	0	0	0	0	1	0	0	0	0	0	0	0	0	0	0	0
AT1G65310	0	0	0	0	0	0	0	1	0	0	0	0	0	0	0	0	0	0	0	0	0	0	0	0	0	0	0	0	0	0	0	0	0	0	0	0	0	0	0	0	0	0	0	0	0	0
AT1G65440	0	0	0	0	0	0	0	0	0	0	0	0	0	0	0	0	0	0	0	0	0	0	0	0	0	0	0	0	0	0	1	0	0	0	0	0	0	0	0	0	0	0	0	0	0	1
AT1G65481	0	0	0	0	0	0	0	1	0	0	0	0	0	0	0	0	0	0	0	0	0	0	0	0	0	0	0	0	0	0	0	0	0	0	0	0	0	0	0	0	0	0	0	0	0	0
AT1G65700	0	0	0	0	0	1	0	0	0	0	0	0	0	0	0	0	0	0	0	0	0	0	0	0	0	0	0	0	0	0	0	0	0	0	1	0	0	0	0	0	0	0	0	0	0	0
AT1G65710	0	0	0	0	0	0	0	0	0	0	0	0	0	0	0	0	0	0	0	0	0	0	0	0	0	0	1	0	0	1	0	0	0	0	0	0	0	0	0	0	0	0	0	0	0	0
AT1G65720	1	0	0	1	0	0	0	0	0	0	0	0	0	0	0	0	0	0	0	0	0	0	0	0	0	0	0	0	0	0	0	0	0	0	0	0	0	0	0	0	0	0	0	0	0	0
AT1G65930	0	0	1	0	0	0	0	0	0	0	0	0	0	0	0	0	0	0	0	0	0	0	0	0	0	0	0	0	0	0	0	0	0	0	0	0	0	0	0	0	0	0	0	0	0	0
AT1G65980	0	0	0	0	0	1	0	0	0	0	0	0	0	0	1	0	0	0	0	1	0	0	0	0	0	0	0	0	0	0	0	0	0	0	1	0	0	0	0	0	0	0	0	1	0	0
AT1G66090	0	0	0	0	0	0	0	0	0	0	0	0	0	0	0	0	0	0	0	0	0	0	0	0	0	1	0	0	0	0	0	0	0	0	0	0	0	0	0	0	0	0	0	0	0	0
AT1G66240	0	0	0	0	0	0	0	0	0	0	0	0	0	0	0	0	0	0	0	0	0	1	0	0	0	0	0	1	0	0	0	0	0	0	0	0	1	0	0	0	0	0	1	0	0	0
AT1G66270	0	0	0	0	0	0	0	0	0	0	0	0	0	0	0	0	0	0	0	1	0	0	0	0	0	0	0	0	0	0	0	0	0	0	0	0	0	0	0	0	0	0	0	0	0	0
AT1G66280	0	0	0	1	0	0	0	0	0	0	0	0	0	0	0	0	0	0	0	1	0	0	0	0	0	0	0	0	0	0	0	0	0	0	0	0	0	0	0	0	1	0	0	1	0	0
AT1G66400	0	0	0	0	0	0	0	0	0	0	0	0	0	0	0	0	1	0	0	0	0	1	0	0	0	0	0	0	0	0	0	0	0	0	0	0	0	0	0	0	0	0	0	0	0	0
AT1G66410	0	0	1	0	0	0	0	1	1	0	0	0	0	0	0	0	1	0	0	0	0	1	0	0	0	0	0	1	0	0	0	0	0	0	0	0	1	0	0	0	0	0	0	0	0	1
AT1G66500	0	0	0	1	0	0	0	0	0	0	0	0	0	0	0	0	0	0	0	0	0	0	0	0	0	0	0	0	0	0	0	0	0	0	0	0	0	0	0	0	0	0	0	0	0	0
AT1G66580	1	0	0	1	0	1	0	0	0	0	0	1	0	0	1	0	0	0	0	1	0	0	0	0	0	1	0	0	1	0	0	0	0	0	1	0	0	0	0	0	1	0	0	1	0	0
AT1G66680	0	0	0	0	0	1	0	0	0	0	0	0	0	0	0	0	0	0	0	1	0	0	0	0	0	0	0	0	0	0	0	0	0	0	0	0	0	0	0	0	1	0	0	0	0	0
AT1G66800	0	0	0	1	0	0	0	0	0	0	0	0	0	0	0	0	0	0	0	0	0	0	0	0	0	0	0	0	0	0	0	0	0	0	0	0	0	0	0	0	0	0	0	0	0	0
AT1G67230	0	0	0	0	0	0	0	1	0	0	0	0	0	0	0	0	0	0	0	0	0	0	0	0	0	0	0	0	0	0	0	0	0	0	0	0	0	0	0	0	0	0	0	0	0	0
AT1G67330	0	0	0	0	0	0	0	1	0	0	0	0	0	0	0	0	0	0	0	0	0	0	0	0	0	0	0	0	0	0	0	0	0	0	0	0	0	0	0	0	0	0	0	0	0	0
AT1G67360	0	0	0	0	0	0	0	0	0	0	0	0	0	0	0	0	0	0	0	0	0	1	0	0	0	0	0	0	1	0	0	0	0	0	0	0	0	0	0	0	0	0	0	0	0	0
AT1G67430	0	0	0	0	0	1	0	0	0	0	0	0	0	0	0	0	0	0	0	0	1	0	0	0	0	0	0	0	0	0	0	0	0	0	0	0	0	0	0	0	0	1	0	0	0	0
AT1G67480	0	0	0	0	0	0	0	0	0	0	0	0	0	0	0	0	0	0	0	1	0	0	0	0	0	0	0	0	0	0	0	0	0	0	0	0	0	0	0	0	0	0	0	0	0	0
AT1G67590	0	0	0	0	0	0	0	0	0	0	0	0	0	0	0	0	0	0	0	0	0	0	0	0	0	0	0	0	0	0	0	0	0	0	0	0	0	0	0	0	0	0	0	0	1	0
AT1G67730	0	0	0	0	0	0	0	0	0	0	0	0	0	0	0	0	0	0	0	0	0	1	0	0	0	0	0	0	0	0	0	0	0	0	0	0	0	0	0	0	0	0	0	0	0	0
AT1G67750	0	0	0	0	0	0	0	0	0	0	0	0	0	0	0	0	0	0	0	0	0	1	0	0	0	0	0	0	0	0	0	0	0	0	0	0	0	0	0	0	0	0	0	0	0	0
AT1G67780	0	0	0	0	0	0	0	0	0	0	0	0	0	0	0	0	0	0	0	0	0	0	0	0	0	0	0	0	0	0	0	0	0	0	0	0	0	0	0	0	0	1	0	0	0	0
AT1G67785	0	0	0	0	0	0	0	1	1	0	0	0	0	0	0	0	0	0	0	0	0	1	0	0	0	0	0	0	0	0	1	0	0	0	0	0	1	0	0	0	0	0	1	0	0	1
AT1G67810	0	0	0	0	0	1	0	0	0	0	0	1	0	0	0	0	0	0	0	0	0	0	0	0	0	1	0	0	1	0	0	0	0	0	0	0	0	0	0	0	0	0	0	0	0	0
AT1G67850	0	0	0	0	0	0	0	0	0	0	0	0	0	0	0	0	0	0	0	0	0	1	0	0	0	0	0	0	0	0	0	0	0	0	0	0	0	0	0	0	0	0	1	0	0	0
AT1G67920	0	0	0	0	0	0	0	0	0	0	0	0	0	0	0	0	0	0	0	1	0	0	0	0	0	0	0	0	0	0	0	0	0	0	0	0	0	0	0	0	1	0	0	0	0	0
AT1G68150	0	0	0	0	0	0	0	1	0	0	0	0	0	0	0	0	0	0	0	0	0	1	0	0	0	0	0	0	0	0	0	0	0	0	0	0	0	0	0	0	0	0	1	0	0	0
AT1G68230	0	0	0	0	0	0	0	0	0	0	0	0	0	0	0	0	0	0	0	0	0	0	0	1	0	0	0	0	0	0	0	0	0	0	0	0	0	0	0	0	0	0	0	0	0	0
AT1G68310	0	0	0	0	0	0	0	0	0	0	0	1	0	0	0	0	0	0	0	0	0	0	0	0	0	0	0	0	0	0	0	0	0	0	1	0	0	0	0	0	0	0	0	0	0	0
AT1G68350	0	0	0	0	0	0	0	0	0	0	0	0	0	0	0	0	0	0	0	0	0	0	0	1	0	0	0	0	0	0	0	0	0	0	0	0	0	0	0	0	0	0	0	0	0	0
AT1G68440	0	0	0	1	0	0	0	0	0	0	0	0	0	0	1	0	0	0	0	1	0	0	0	0	0	1	0	0	1	0	0	0	0	0	1	0	0	0	0	0	1	0	0	1	0	0
AT1G68490	0	0	0	0	0	0	0	0	0	0	0	1	0	0	0	0	0	0	0	0	0	0	0	0	0	0	0	0	1	0	0	0	0	0	0	0	0	1	0	0	0	0	0	0	0	0
AT1G68560	0	0	1	0	0	0	0	0	1	0	0	0	0	1	0	0	0	0	0	0	0	0	0	0	0	0	0	0	0	0	0	0	0	0	0	0	1	0	0	0	0	0	0	0	0	1
AT1G68670	1	0	0	1	0	0	0	0	0	0	0	0	0	0	0	0	0	0	0	1	0	0	0	0	0	0	0	0	0	0	0	0	0	0	1	0	0	0	0	0	1	0	0	0	0	0
AT1G68680	0	0	0	0	0	0	0	0	0	0	0	0	0	0	0	0	0	0	0	0	0	1	0	0	0	0	0	0	0	0	0	0	0	0	0	0	0	0	0	0	0	0	0	0	0	0
AT1G68825	0	0	0	0	0	0	0	0	0	0	0	0	0	0	0	0	1	0	0	0	0	1	0	0	0	0	0	0	0	0	0	0	0	0	0	0	0	0	0	0	0	0	1	0	0	1
AT1G68840	1	0	0	1	0	0	0	0	0	0	0	1	0	0	0	0	0	0	0	0	0	0	0	0	0	1	0	0	1	0	0	0	0	0	1	0	0	0	0	0	0	0	0	1	0	0
AT1G69040	0	0	0	0	0	0	0	0	0	0	0	0	0	0	0	0	0	0	0	1	0	0	0	0	0	1	0	0	1	0	0	0	0	0	0	0	0	0	0	0	1	0	0	1	0	0
AT1G69070	0	0	0	0	0	0	0	0	0	0	0	0	0	0	0	0	0	0	0	0	1	0	0	0	0	0	0	0	0	0	0	0	0	0	0	0	0	0	0	0	0	0	0	0	0	0
AT1G69295	0	0	0	0	0	0	0	0	0	0	0	0	0	0	0	0	0	0	0	0	1	0	0	0	0	0	0	0	0	0	0	0	0	0	0	1	0	0	0	0	0	1	0	0	1	0
AT1G69410	0	0	0	1	0	0	0	0	0	0	0	0	0	0	1	0	0	0	0	0	0	0	0	0	0	0	0	0	0	0	0	0	0	0	1	0	0	0	0	0	0	0	0	0	0	0
AT1G69490	0	0	0	0	0	0	0	0	0	0	0	0	0	0	0	0	0	0	0	0	0	0	0	0	0	0	0	0	1	0	0	0	0	0	0	0	0	0	0	0	0	0	0	0	0	0
AT1G69510	0	0	0	0	0	0	0	0	0	0	0	0	0	0	0	0	0	0	0	0	0	1	0	0	0	0	0	0	0	0	0	0	0	0	0	0	0	0	0	0	0	0	0	0	0	0
AT1G69526	0	0	0	0	0	0	0	0	0	0	0	0	0	0	0	0	0	0	0	0	0	0	0	0	0	0	0	0	0	0	0	0	0	0	0	0	0	0	0	0	1	0	0	0	0	0
AT1G69587	0	0	0	0	0	0	0	0	0	0	0	0	0	0	0	0	0	1	0	0	0	0	0	0	0	0	0	0	0	0	0	0	0	0	0	0	0	0	0	0	0	0	0	0	0	0
AT1G69600	0	0	0	0	0	0	0	0	0	0	0	0	0	0	1	0	0	0	0	0	0	0	0	0	0	0	0	0	0	0	0	0	0	0	0	0	0	0	0	0	1	0	0	0	0	0
AT1G69620	0	0	0	0	0	0	0	0	0	0	0	0	1	0	0	0	0	0	0	0	1	0	0	0	0	0	1	0	0	1	0	0	0	0	0	0	0	0	1	0	0	1	0	0	0	0
AT1G69680	0	0	0	1	0	0	0	0	0	0	0	0	0	0	0	0	0	0	0	0	0	0	0	0	0	0	0	0	0	0	0	0	0	0	0	0	0	0	0	0	0	0	0	0	0	0
AT1G69700	0	0	0	0	0	1	0	0	0	0	0	0	0	0	1	0	0	0	0	1	0	0	0	0	0	0	0	0	1	0	0	0	0	0	1	0	0	0	0	0	1	0	0	0	0	0
AT1G69760	0	0	0	0	0	0	0	0	0	0	0	0	0	0	0	0	0	0	0	0	0	0	0	0	0	0	0	0	0	0	0	0	0	0	0	0	0	0	0	0	0	0	0	1	0	0
AT1G69770	0	0	0	0	0	0	0	0	0	0	0	0	0	0	0	0	0	0	0	0	1	0	0	0	0	0	0	0	0	0	0	0	0	0	0	0	0	0	0	0	0	0	0	0	0	0
AT1G69780	0	0	0	0	0	0	0	1	0	0	0	0	0	0	0	0	0	0	0	0	0	0	0	0	0	0	0	0	0	0	0	0	0	0	0	0	0	0	0	0	0	0	0	0	0	0
AT1G69840	0	0	0	0	0	0	0	0	0	0	0	0	0	0	0	0	0	0	0	0	0	0	0	0	0	1	0	0	1	0	0	0	0	0	0	0	0	0	0	0	0	0	0	0	0	0
AT1G69920	0	0	0	0	0	0	0	0	0	0	0	0	0	0	0	0	0	0	0	0	0	0	0	0	0	1	0	0	0	0	0	0	0	0	0	0	0	0	0	0	0	0	0	0	0	0
AT1G69930	0	0	0	1	0	0	0	0	0	0	0	0	0	0	0	0	0	0	0	1	0	0	0	0	0	0	0	0	0	0	0	0	0	0	0	0	0	0	0	0	0	0	0	0	0	0
AT1G70290	0	0	0	0	0	0	0	0	0	0	0	0	0	0	0	0	0	0	0	1	0	0	0	0	0	0	0	0	0	0	0	0	0	0	0	0	0	0	0	0	0	0	0	0	0	0
AT1G70310	0	0	0	0	0	1	0	0	0	0	0	0	0	0	1	0	0	0	0	1	0	0	0	0	0	0	0	0	0	0	0	0	0	0	1	0	0	0	0	0	1	0	0	0	0	0
AT1G70410	0	0	0	0	0	0	0	0	0	0	0	0	0	0	0	0	0	0	0	1	0	0	0	0	0	0	0	0	0	0	0	0	0	0	0	0	0	0	0	0	0	0	0	1	0	0
AT1G70490	0	0	0	0	0	0	0	1	0	0	0	0	0	0	0	0	0	0	0	0	0	1	0	0	0	0	0	0	0	0	0	0	0	0	0	0	0	0	0	0	0	0	0	0	0	0
AT1G70560	0	0	0	0	0	0	0	1	0	0	0	0	0	0	0	0	1	0	0	0	0	1	0	0	0	0	0	0	0	0	0	0	0	0	0	0	0	0	0	0	0	0	0	0	0	0
AT1G70600	0	0	0	0	0	0	0	0	0	0	0	0	1	0	1	0	0	0	0	0	1	0	0	0	0	0	0	0	0	0	0	0	0	0	0	0	0	0	0	0	0	1	0	0	0	0
AT1G70700	0	0	0	0	0	0	0	0	0	0	0	0	0	0	0	0	0	0	0	1	0	0	0	0	0	0	0	0	0	0	0	0	0	0	0	0	0	0	0	0	1	0	0	0	0	0
AT1G70710	0	0	0	0	0	0	0	0	0	0	0	0	0	0	0	0	0	0	0	0	0	0	0	0	0	1	0	0	1	0	0	0	0	0	0	0	0	0	0	0	0	0	0	0	0	0
AT1G70780	0	0	0	1	0	0	0	0	0	0	0	1	0	0	0	0	0	0	0	1	0	0	0	0	0	0	0	0	0	0	0	0	0	0	0	0	0	0	0	0	1	0	0	1	0	0
AT1G70850	0	0	0	0	0	0	0	1	0	0	0	0	0	0	0	0	1	0	0	0	0	1	0	0	0	0	0	0	0	0	0	0	0	0	0	0	0	0	0	0	0	0	1	0	0	0
AT1G70990	0	0	0	0	0	0	0	1	0	0	0	0	0	0	0	0	0	0	0	0	0	1	0	0	0	0	0	0	0	0	0	0	0	0	0	0	0	0	0	0	0	0	0	0	0	0
AT1G71260	0	0	0	0	0	1	0	0	0	0	0	0	0	0	1	0	0	0	0	0	0	0	0	0	0	0	0	0	0	0	0	0	0	0	1	0	0	0	0	0	0	0	0	0	0	0
AT1G71400	0	0	0	0	0	0	0	0	0	0	0	0	0	0	0	0	0	0	0	1	0	0	0	0	0	0	0	0	0	0	0	0	0	0	0	0	0	0	0	0	0	0	0	0	0	0
AT1G71520	0	0	0	0	0	0	0	0	0	0	0	1	0	0	0	0	0	0	0	0	0	0	0	0	0	1	0	0	0	0	0	0	0	0	1	0	0	0	0	0	0	0	0	0	0	0
AT1G71697	0	0	0	1	0	0	0	0	0	0	0	0	0	0	0	0	0	0	0	1	0	0	0	0	0	0	0	0	0	0	0	0	0	0	0	0	0	0	0	0	1	0	0	0	0	0
AT1G71950	0	0	0	1	0	1	0	0	0	0	0	0	0	0	1	0	0	0	0	0	0	0	0	0	0	0	0	0	0	0	0	0	0	0	1	0	0	0	0	0	0	0	0	0	0	0
AT1G72020	0	0	0	0	0	0	0	0	0	0	0	0	0	0	0	0	0	0	0	0	0	1	0	0	0	0	0	0	0	0	0	0	0	0	0	0	0	0	0	0	0	0	0	0	0	0
AT1G72140	0	0	0	0	0	0	0	0	0	0	0	0	0	0	0	0	0	0	0	1	0	0	0	0	0	0	0	0	0	0	0	0	0	0	0	0	0	0	0	0	0	0	0	0	0	0
AT1G72240	0	0	0	0	0	0	0	0	0	0	0	0	0	0	0	0	0	0	0	0	0	1	0	0	0	0	0	0	0	0	0	0	0	0	0	0	0	0	0	0	0	1	0	0	0	0
AT1G72250	0	0	0	0	0	0	1	0	0	0	0	0	1	0	0	0	0	0	0	0	1	0	0	1	0	0	1	0	0	1	0	0	0	0	0	0	0	0	1	0	0	1	0	0	1	0
AT1G72370	0	0	0	0	0	1	0	0	0	0	0	0	0	0	0	0	0	0	0	0	1	0	0	0	0	0	0	0	0	0	0	0	0	0	0	0	0	0	0	0	0	1	0	0	0	0
AT1G72416	0	0	0	0	0	0	0	0	0	0	0	0	0	0	0	0	0	0	0	1	0	0	0	0	0	1	0	0	0	0	0	0	0	0	0	0	0	0	0	0	0	0	0	0	0	0
AT1G72510	0	0	0	1	0	0	0	0	0	0	0	0	0	0	0	0	0	0	0	0	0	0	0	0	0	0	0	0	0	0	0	0	0	0	1	0	0	0	0	0	0	0	0	0	0	0
AT1G72550	0	0	0	0	0	0	0	0	0	0	0	0	0	0	0	0	0	0	0	0	0	0	0	0	0	0	0	0	0	0	0	0	0	0	0	0	0	0	0	0	1	0	0	0	0	0
AT1G72670	0	1	0	0	0	0	1	0	0	0	0	0	1	0	0	1	0	0	0	0	1	0	0	1	0	0	1	0	0	1	0	0	0	0	0	0	0	0	1	0	0	1	0	0	1	0
AT1G72680	0	0	0	1	0	0	0	0	0	0	0	0	0	0	0	0	0	0	0	0	0	0	0	0	0	0	0	0	0	0	0	0	0	0	0	0	0	0	0	0	0	0	0	0	0	0
AT1G72820	0	0	0	0	0	0	0	0	0	0	0	0	0	0	0	0	0	0	0	0	0	0	0	0	0	0	0	0	1	0	0	0	0	0	0	0	0	0	0	0	0	0	0	0	0	0
AT1G73010	0	0	0	1	0	0	0	0	0	0	0	0	0	0	0	0	0	0	0	0	0	0	1	0	0	0	0	0	0	0	0	0	0	0	0	0	0	0	0	0	0	0	0	0	0	0
AT1G73180	0	0	0	0	0	1	0	0	0	0	0	0	0	0	0	0	0	0	0	0	0	0	0	0	0	0	0	0	0	0	0	0	0	0	0	0	0	0	0	0	0	0	0	0	0	0
AT1G73230	0	0	0	0	0	1	0	0	0	0	0	0	0	0	1	0	0	0	0	0	1	0	0	0	0	0	0	0	0	0	0	0	0	0	0	0	0	0	0	0	0	1	0	0	0	0
AT1G73260	0	0	0	1	0	0	0	0	0	0	0	0	0	0	0	0	0	0	0	0	0	0	0	0	0	0	0	0	0	0	0	0	0	0	0	0	0	0	0	0	0	0	0	0	0	0
AT1G73500	0	0	0	0	0	0	0	0	0	0	0	1	0	0	0	0	0	0	0	0	0	0	0	0	0	1	0	0	1	0	0	0	0	0	0	0	0	0	0	0	0	0	0	0	0	0
AT1G73540	0	0	0	1	0	0	0	0	0	0	0	0	0	0	0	0	0	0	0	0	0	0	0	0	0	1	0	0	1	0	0	0	0	0	0	0	0	0	0	0	0	0	0	0	0	0
AT1G73620	0	0	0	0	0	0	0	0	0	0	0	0	0	0	0	0	0	0	0	0	0	0	0	0	0	0	1	0	0	0	0	0	0	0	0	0	0	0	0	0	0	0	0	0	1	0
AT1G73655	0	0	0	0	0	0	0	0	0	0	0	0	0	0	0	0	0	0	0	1	0	0	0	0	0	0	0	0	0	0	0	0	0	0	0	0	0	0	0	0	1	0	0	0	0	0
AT1G73940	0	0	0	0	0	1	0	0	0	0	0	0	0	0	1	0	0	0	0	0	0	0	0	0	0	0	0	0	0	0	0	0	0	0	0	0	0	0	0	0	0	0	0	0	0	0
AT1G73965	0	0	0	0	0	0	0	0	0	0	0	0	0	0	0	0	0	0	0	0	0	1	0	0	0	0	0	0	0	0	0	0	0	0	0	0	0	0	0	0	0	0	0	0	0	0
AT1G74020	0	0	0	0	0	0	0	0	0	0	0	0	0	0	0	0	0	0	0	0	0	1	0	0	0	0	0	0	0	0	0	0	0	0	0	0	0	0	0	0	0	0	1	0	0	0
AT1G74050	0	0	0	0	0	1	0	0	0	0	0	0	0	0	0	0	0	0	0	0	1	0	0	0	0	0	0	0	0	0	0	0	0	0	0	0	0	0	0	0	0	1	0	0	0	0
AT1G74060	0	0	0	0	0	1	0	0	0	0	0	0	0	0	0	0	0	0	0	0	0	0	0	0	0	0	0	0	0	0	0	0	0	0	0	0	0	0	0	0	0	0	0	0	0	0
AT1G74270	0	0	0	0	0	0	0	0	1	0	0	0	0	0	0	0	0	0	0	0	0	0	0	0	0	0	1	0	0	1	0	0	0	0	0	0	1	0	0	0	0	1	0	0	0	0
AT1G74310	0	0	0	0	0	0	0	0	0	0	0	0	0	0	0	0	0	0	0	0	0	1	0	0	0	0	0	0	0	0	0	0	0	0	0	0	0	0	0	0	0	0	1	0	0	0
AT1G74380	0	0	0	0	0	0	0	1	0	0	0	0	0	0	0	0	0	0	0	0	0	0	0	0	0	0	0	0	0	0	0	0	0	0	0	0	0	0	0	0	0	0	0	0	0	0
AT1G74450	0	0	0	1	0	0	0	0	0	0	0	0	0	0	0	0	0	0	0	0	0	0	0	0	0	0	0	0	0	0	0	0	0	0	0	0	0	0	0	0	0	0	0	0	0	0
AT1G74490	0	0	0	1	0	1	0	0	0	0	0	0	0	0	1	0	0	0	0	1	0	0	0	0	0	0	0	0	0	0	0	0	0	0	0	0	0	0	0	0	1	0	0	1	0	0
AT1G74500	0	0	0	0	0	0	0	0	0	0	0	0	0	0	0	0	0	0	0	1	0	0	0	0	0	1	0	0	1	0	0	0	0	0	0	0	0	0	0	0	1	0	0	0	0	0
AT1G74560	0	0	0	0	0	0	0	0	0	0	0	0	0	0	0	0	0	0	0	0	1	0	0	0	0	0	0	0	0	0	0	0	0	0	0	0	0	0	0	0	0	0	0	0	0	0
AT1G74840	1	0	0	1	0	1	0	0	0	0	0	1	0	0	1	0	0	0	0	1	0	0	0	0	0	1	0	0	1	0	0	0	0	0	1	0	0	1	0	0	1	0	0	1	0	0
AT1G74920	0	0	0	1	0	0	0	0	0	0	0	0	0	0	0	0	0	0	0	0	0	0	0	0	0	0	0	0	0	0	0	0	0	0	0	0	0	0	0	0	1	0	0	0	0	0
AT1G74930	1	0	0	1	0	0	0	0	0	0	0	1	0	0	0	0	0	0	0	0	0	0	0	0	0	1	0	0	1	0	0	0	0	0	1	0	0	1	0	0	0	0	0	1	0	0
AT1G74950	1	0	0	1	0	1	0	0	0	1	0	1	0	0	1	0	0	0	0	1	0	0	1	0	0	1	0	0	1	0	0	1	0	0	1	0	0	1	0	0	1	0	0	1	0	0
AT1G75330	1	0	0	1	0	1	0	0	0	0	0	1	0	0	0	0	0	0	0	1	0	0	0	0	0	0	0	0	1	0	0	0	0	0	1	0	0	0	0	0	1	0	0	0	0	0
AT1G75390	0	0	0	0	0	0	0	0	0	0	0	0	0	0	0	0	0	0	0	0	0	0	0	0	0	0	0	0	1	0	0	0	0	0	0	0	0	0	0	0	0	0	0	0	0	0
AT1G75540	0	0	0	0	0	0	0	0	0	0	0	0	0	0	0	0	0	0	0	1	0	0	0	0	0	1	0	0	1	0	0	0	0	0	0	0	0	0	0	0	1	0	0	0	0	0
AT1G75580	0	0	0	0	0	0	0	0	0	0	0	0	0	0	0	0	0	0	0	0	0	0	0	0	0	1	0	0	1	0	0	0	0	0	0	0	0	0	0	0	0	0	0	0	0	0
AT1G75630	0	0	0	0	0	0	0	0	0	0	0	0	0	0	1	0	0	0	0	0	0	1	0	0	0	0	0	0	0	0	0	0	0	0	0	0	0	0	0	0	0	0	0	0	0	0
AT1G75780	0	0	0	0	0	0	0	1	0	0	0	0	0	0	0	0	0	0	0	0	0	0	0	0	0	0	0	0	0	0	0	0	0	0	0	0	0	0	0	0	0	0	0	0	0	0
AT1G75860	0	0	0	1	0	1	0	0	0	0	0	1	0	0	1	0	0	0	0	1	0	0	0	0	0	1	0	0	0	0	0	0	0	0	1	0	0	0	0	0	1	0	0	0	0	0
AT1G76030	0	0	0	1	0	0	0	0	0	0	0	0	0	0	0	0	0	0	0	0	0	0	0	0	0	0	0	0	0	0	0	0	0	0	0	0	0	0	0	0	0	0	0	0	0	0
AT1G76090	0	0	0	0	0	0	0	1	0	0	0	0	0	0	0	0	0	0	0	0	0	1	0	0	0	0	0	0	0	0	0	0	0	0	0	0	0	0	0	0	0	0	0	0	0	0
AT1G76180	0	0	0	1	0	0	0	0	0	0	0	1	0	0	0	0	0	0	0	0	0	0	0	0	0	1	0	0	0	0	0	0	0	0	0	0	0	0	0	0	1	0	0	1	0	0
AT1G76200	0	0	0	0	0	0	0	1	1	0	0	0	0	0	0	0	0	0	0	0	0	1	0	0	0	0	0	0	0	0	0	0	0	0	0	0	1	0	0	0	0	0	1	0	0	0
AT1G76240	0	0	0	0	0	0	0	0	0	0	0	0	0	0	0	0	1	0	0	0	0	1	0	0	0	0	0	0	0	0	0	0	0	0	0	0	1	0	0	0	0	0	1	0	0	0
AT1G76310	0	0	0	0	1	0	0	0	0	0	0	0	0	0	0	1	0	0	0	0	1	0	0	1	0	0	0	0	0	1	0	0	1	0	0	1	0	0	0	0	0	1	0	0	0	0
AT1G76540	0	1	0	0	1	0	1	0	0	0	0	0	1	0	0	1	0	0	0	0	1	0	0	1	0	0	1	0	0	1	0	0	0	0	0	1	0	0	1	0	0	1	0	0	1	0
AT1G76560	0	0	0	0	0	0	0	0	0	0	0	0	0	0	0	0	0	0	0	0	0	1	0	0	0	0	0	0	0	0	0	0	0	0	0	0	0	0	0	0	0	0	0	0	0	0
AT1G76590	0	0	0	0	0	0	0	0	0	0	0	0	0	0	0	0	0	0	0	1	0	0	0	0	0	0	0	0	0	0	0	0	0	0	0	0	0	0	0	0	0	0	0	0	0	0
AT1G76600	1	0	0	1	0	1	0	0	0	0	0	1	0	0	0	0	0	0	0	0	0	0	0	0	0	1	0	0	1	0	0	0	0	0	1	0	0	0	0	0	0	0	0	1	0	0
AT1G76640	1	0	0	1	0	1	0	0	0	1	0	0	0	0	1	0	0	0	0	1	0	0	0	0	0	0	0	0	0	0	0	0	0	0	1	0	0	0	0	0	1	0	0	1	0	0
AT1G76650	1	0	0	1	0	1	0	0	0	1	0	1	0	0	1	0	0	0	0	1	0	0	0	0	0	1	0	0	1	0	0	0	0	0	1	0	0	0	0	0	1	0	0	1	0	0
AT1G76680	0	0	0	0	0	0	0	0	0	0	0	0	0	0	0	0	1	0	0	1	0	0	0	0	0	0	0	0	0	0	0	0	0	0	0	0	0	0	0	0	1	0	0	1	0	0
AT1G76740	0	0	0	0	0	0	0	0	0	0	0	0	0	0	0	0	0	0	0	0	1	0	0	1	0	0	1	0	0	1	0	0	0	0	0	0	0	0	1	0	0	1	0	0	0	0
AT1G76790	0	0	0	1	0	1	0	0	0	0	0	0	0	0	0	0	0	0	0	1	0	0	0	0	0	0	0	0	0	0	0	0	0	0	0	0	0	0	0	0	1	0	0	0	0	0
AT1G77138	0	0	0	0	0	0	0	0	0	0	0	0	0	0	0	0	0	0	0	0	0	0	0	0	0	0	0	0	0	0	0	0	1	0	0	0	0	0	0	0	0	0	0	0	0	0
AT1G77330	0	0	0	0	0	0	0	0	0	0	0	0	0	0	0	0	0	0	0	1	0	0	0	0	0	0	0	0	0	0	0	0	0	0	0	0	0	0	0	0	0	0	0	0	0	0
AT1G77350	0	0	0	0	0	0	0	0	0	0	0	0	0	0	1	0	0	0	0	0	0	0	0	0	0	0	0	0	0	0	0	0	0	0	0	0	0	0	0	0	0	0	0	0	0	0
AT1G77440	0	0	0	0	0	0	0	0	0	0	0	1	0	0	0	0	0	0	0	0	0	0	0	0	0	1	0	0	1	0	0	0	0	0	0	0	0	0	0	0	0	0	0	0	0	0
AT1G77450	0	0	0	0	0	0	0	0	0	0	0	1	0	0	0	0	0	0	0	0	0	0	0	0	0	1	0	0	1	0	0	0	0	0	0	0	0	1	0	0	0	0	0	0	0	0
AT1G77510	0	0	0	0	0	0	0	0	0	0	0	0	0	0	0	0	0	0	0	1	0	0	0	0	0	0	0	0	0	0	0	0	0	0	0	0	0	0	0	0	0	0	0	0	0	0
AT1G77540	0	0	0	0	0	0	0	0	0	0	0	0	0	0	0	0	0	0	0	0	0	1	0	0	0	0	0	0	0	0	0	0	0	0	0	0	0	0	0	0	0	0	0	0	0	0
AT1G77710	0	0	0	0	0	0	0	0	0	0	0	0	0	0	0	0	0	0	0	0	0	1	0	0	0	0	0	0	0	0	0	0	0	0	0	0	0	0	0	0	0	0	0	0	0	0
AT1G77940	0	0	0	0	0	1	0	0	0	0	0	0	0	0	1	0	0	0	0	0	1	0	0	0	0	0	0	0	0	0	0	0	0	0	0	0	0	0	0	0	0	1	0	0	0	0
AT1G78020	0	0	0	0	0	0	0	0	0	0	0	0	0	0	0	0	0	0	0	0	0	1	0	0	0	0	0	0	0	0	0	0	0	0	0	0	0	0	0	0	0	0	1	0	0	0
AT1G78040	0	0	0	0	0	0	0	0	0	0	0	1	0	0	0	0	0	0	0	0	0	0	0	0	0	1	0	0	1	0	0	0	0	0	0	0	0	0	0	0	0	0	0	1	0	0
AT1G78070	0	0	0	1	0	1	0	0	0	1	0	1	0	0	1	0	0	0	0	1	0	0	0	0	0	0	0	0	0	0	0	0	0	0	1	0	0	0	0	0	1	0	0	0	0	0
AT1G78080	0	0	0	1	0	0	0	0	0	0	0	1	0	0	0	0	0	0	0	1	0	0	0	0	0	1	0	0	1	0	0	0	0	0	1	0	0	1	0	0	1	0	0	1	0	0
AT1G78100	0	0	0	0	0	0	0	1	1	0	0	0	0	0	0	0	1	0	0	0	0	1	0	0	0	0	0	0	0	0	0	0	0	0	0	0	0	0	0	0	0	0	1	0	0	0
AT1G78150	0	0	0	0	0	0	0	0	0	0	0	0	0	0	0	0	0	0	0	0	0	0	0	0	0	0	0	0	1	0	0	0	0	0	0	0	0	0	0	0	0	0	0	0	0	0
AT1G78210	1	0	0	1	0	1	0	0	0	1	0	0	0	0	1	0	0	0	0	1	0	0	0	0	0	0	0	0	0	0	0	0	0	0	0	0	0	0	0	0	1	0	0	0	0	0
AT1G78240	0	0	0	0	0	0	0	0	0	0	0	0	0	0	0	0	0	0	0	1	0	0	0	0	0	0	0	0	0	0	0	0	0	0	0	0	0	0	0	0	1	0	0	0	0	0
AT1G78300	0	0	0	0	0	0	0	1	0	0	0	0	0	0	0	0	0	0	0	0	0	0	0	0	0	0	0	0	0	0	0	0	0	0	0	0	0	0	0	0	0	0	0	0	0	0
AT1G78340	0	0	0	0	0	0	0	1	0	0	0	0	0	0	0	0	1	0	0	0	0	1	0	0	0	0	0	0	0	0	0	0	0	0	0	0	0	0	0	0	0	0	0	1	0	0
AT1G78380	0	0	0	0	0	0	0	1	0	0	0	0	0	0	0	0	0	0	0	0	0	1	0	0	0	0	0	0	0	0	0	0	0	0	0	0	0	0	0	0	0	0	1	0	0	0
AT1G78430	0	0	0	0	0	0	0	0	0	0	0	0	0	0	0	0	0	0	0	0	0	0	0	0	0	0	0	0	0	1	0	0	0	0	0	0	0	0	1	0	0	0	0	0	0	0
AT1G78570	0	0	0	0	0	0	0	1	0	0	0	0	0	0	0	0	0	0	0	0	0	0	0	0	0	0	0	0	0	0	0	0	0	0	0	0	0	0	0	0	0	0	0	0	0	0
AT1G78660	1	0	0	1	0	1	0	0	0	0	0	0	0	0	1	0	0	0	0	1	0	0	0	0	0	0	0	0	0	0	0	0	0	0	0	0	0	0	0	0	1	0	0	0	0	0
AT1G78830	0	0	0	0	0	0	0	0	0	0	0	0	0	0	0	0	0	0	0	1	0	0	0	0	0	0	0	0	0	0	0	0	0	0	0	0	0	0	0	0	1	0	0	0	0	0
AT1G78850	0	0	0	0	0	0	0	0	0	0	0	0	0	0	0	0	0	0	0	0	0	0	0	0	0	0	0	0	0	0	0	0	0	0	0	0	0	0	0	0	0	0	0	1	0	0
AT1G79075	1	0	0	1	0	1	0	0	0	1	0	1	0	0	1	0	0	1	0	1	0	0	0	0	0	1	0	0	1	0	0	0	0	0	1	0	0	1	0	0	1	0	0	1	0	0
AT1G79160	0	0	0	0	0	0	0	0	0	0	0	0	0	0	0	0	0	0	0	1	0	0	0	0	0	0	0	0	0	0	0	0	0	0	0	0	0	0	0	0	0	0	0	0	0	0
AT1G79210	0	0	0	1	0	1	0	0	0	0	0	0	0	0	0	0	0	0	0	0	0	0	0	0	0	0	0	0	0	0	0	0	0	0	0	0	0	0	0	0	0	0	0	0	0	0
AT1G79390	0	0	0	0	0	0	0	0	0	0	0	0	0	0	1	0	0	0	0	0	0	0	0	0	0	0	0	0	0	0	0	0	0	0	0	0	0	0	0	0	0	0	0	0	0	0
AT1G79530	0	0	0	0	0	0	0	0	0	0	0	0	0	0	0	0	0	0	0	0	0	0	0	0	0	0	0	0	0	0	0	0	0	0	0	0	0	0	0	0	1	0	0	0	0	0
AT1G79550	0	0	0	1	0	0	0	0	0	0	0	0	0	0	0	0	0	0	0	0	0	0	0	0	0	0	0	0	1	0	0	0	0	0	0	0	0	0	0	0	0	0	0	0	0	0
AT1G79830	0	0	0	0	0	0	0	0	0	0	0	0	0	0	0	0	0	0	0	0	0	0	0	0	0	0	0	0	0	0	0	0	0	0	0	0	1	0	0	0	0	0	0	0	0	0
AT1G79930	0	0	0	0	0	0	0	0	0	0	0	0	0	0	0	0	1	0	0	0	0	0	0	0	0	0	0	0	0	0	0	0	0	0	0	0	0	0	0	0	0	0	0	0	0	0
AT1G80110	0	0	0	0	0	0	0	0	0	0	0	0	0	0	0	0	0	0	0	1	0	0	0	0	0	0	0	0	0	0	0	0	0	0	0	0	0	0	0	0	0	0	0	0	0	0
AT1G80120	0	0	0	0	0	0	0	0	0	0	0	0	0	0	0	0	0	0	0	0	0	0	0	0	0	0	0	0	0	0	0	0	0	0	0	0	0	0	0	0	1	0	0	0	0	0
AT1G80240	0	0	0	0	0	0	0	1	0	0	0	0	0	0	0	0	1	0	0	0	0	1	0	0	0	0	0	0	0	0	0	0	0	0	0	0	0	0	0	0	0	0	0	0	0	0
AT1G80360	0	0	0	0	0	0	0	0	0	0	0	0	0	0	0	0	0	0	0	0	0	0	0	0	0	0	0	0	0	0	0	0	0	0	0	0	0	0	0	0	0	1	0	0	0	0
AT1G80370	0	0	0	0	0	0	1	0	0	0	0	0	0	0	0	0	0	0	0	0	1	0	0	0	0	0	0	0	0	1	0	0	0	0	0	0	0	0	0	0	0	1	0	0	0	0
AT1G80380	1	0	0	1	0	1	0	0	0	0	0	0	0	0	0	0	0	0	0	1	0	0	0	0	0	0	0	0	0	0	0	0	0	0	1	0	0	0	0	0	1	0	0	0	0	0
AT1G80600	0	0	0	0	0	0	0	0	0	0	0	0	0	0	0	0	0	0	0	0	1	0	0	0	0	0	0	0	0	0	0	0	0	0	0	0	0	0	0	0	0	0	0	0	0	0
AT1G80610	0	0	0	0	0	0	0	0	0	0	0	0	0	0	0	0	0	0	0	0	0	0	0	0	0	0	0	0	0	0	0	0	0	0	0	0	0	0	0	0	1	0	0	0	0	0
AT1G80620	0	0	0	0	0	0	0	0	0	0	0	0	0	0	0	0	0	0	0	0	0	0	0	0	0	0	0	0	0	0	0	0	0	0	1	0	0	0	0	0	0	0	0	0	0	0
AT1G80750	0	0	0	0	0	1	0	0	0	0	0	0	0	0	0	0	0	0	0	0	1	0	0	0	0	0	0	0	0	0	0	0	0	0	1	0	0	0	0	0	0	0	0	0	0	0
AT1G80830	0	0	0	1	0	1	0	0	0	0	0	0	0	0	1	0	0	0	0	1	0	0	0	0	0	1	0	0	0	0	0	0	0	0	1	0	0	0	0	0	1	0	0	0	0	0
AT1G80840	1	0	0	1	0	1	0	0	0	1	0	1	0	0	1	0	0	0	0	1	0	0	0	0	0	1	0	0	1	0	0	0	0	0	1	0	0	0	0	0	1	0	0	1	0	0
AT1G80920	0	0	0	0	0	0	0	0	0	0	0	0	0	0	0	0	0	0	0	0	0	0	0	0	0	1	0	0	1	0	0	0	0	0	0	0	0	0	0	0	1	0	0	0	0	0
AT2G01008	0	0	1	0	0	0	0	1	1	0	1	0	0	1	0	0	1	0	0	0	0	1	0	0	1	0	1	1	0	1	1	0	0	1	0	0	1	0	0	1	0	0	1	0	1	1
AT2G01021	0	0	0	0	0	0	0	0	0	0	0	0	0	0	0	0	0	0	0	0	0	1	0	0	0	0	0	0	0	0	1	0	0	0	0	0	0	0	0	0	0	0	0	0	0	0
AT2G01140	0	0	0	0	0	1	0	0	0	0	0	0	0	0	0	0	0	0	0	0	0	0	0	0	0	0	0	0	0	0	0	0	0	0	0	0	0	0	0	0	0	0	0	0	0	0
AT2G01150	0	0	0	0	0	0	0	0	0	0	0	0	0	0	0	0	0	0	0	0	0	0	0	0	0	1	0	0	1	0	0	0	0	0	0	0	0	0	0	0	0	0	0	0	0	0
AT2G01250	0	0	0	0	0	1	0	0	0	0	0	0	0	0	1	0	0	0	0	0	1	0	0	0	0	0	0	0	0	0	0	0	0	0	1	0	0	0	0	0	0	1	0	0	0	0
AT2G01300	0	0	0	1	0	0	0	0	0	0	0	0	0	0	0	0	0	0	0	1	0	0	0	0	0	0	0	0	0	0	0	0	0	0	0	0	0	0	0	0	1	0	0	0	0	0
AT2G01340	0	0	0	0	0	0	0	0	0	0	0	0	0	0	0	0	0	0	0	1	0	0	0	0	0	0	0	0	0	0	0	0	0	0	0	0	0	0	0	0	1	0	0	0	0	0
AT2G01420	0	0	0	0	0	0	0	0	0	0	0	0	0	0	0	0	0	0	0	0	0	0	0	0	0	0	0	0	0	0	0	0	0	0	0	0	0	0	0	0	0	0	0	0	0	1
AT2G01450	0	0	0	0	0	0	0	0	0	0	0	0	0	0	0	0	0	0	0	1	0	0	0	0	0	1	0	0	0	0	0	0	0	0	0	0	0	0	0	0	1	0	0	0	0	0
AT2G01490	0	0	0	0	0	0	0	0	0	0	0	0	0	0	0	0	0	0	0	1	0	0	0	0	0	0	0	0	0	0	0	0	0	0	0	0	0	0	0	0	0	0	0	0	0	0
AT2G01720	0	0	0	1	0	0	0	0	0	0	0	0	0	0	0	0	0	0	0	1	0	0	0	0	0	0	0	0	0	0	0	0	0	0	0	0	0	0	0	0	1	0	0	0	0	0
AT2G02010	0	0	0	0	0	0	0	0	0	0	0	0	0	0	0	0	0	0	0	1	0	0	0	0	0	0	0	0	0	0	0	0	0	0	0	0	0	0	0	0	0	0	0	0	0	0
AT2G02510	0	0	0	0	0	0	0	0	1	0	0	0	0	0	0	0	0	0	0	0	0	1	0	0	0	0	0	0	0	0	0	0	0	0	0	0	1	0	0	0	0	0	1	0	0	0
AT2G02760	0	0	0	1	0	0	0	0	0	0	0	0	0	0	0	0	0	0	0	1	0	0	0	0	0	0	0	0	0	0	0	0	0	0	0	0	0	0	0	0	1	0	0	0	0	0
AT2G02800	1	0	0	1	0	0	0	0	0	0	0	1	0	0	0	0	0	0	0	1	0	0	0	0	0	0	0	0	0	0	0	0	0	0	1	0	0	0	0	0	1	0	0	0	0	0
AT2G03090	0	0	0	1	0	0	0	0	0	0	0	0	0	0	0	0	0	0	0	0	0	0	0	0	0	0	0	0	0	0	0	0	0	0	0	0	0	0	0	0	0	0	0	0	0	0
AT2G03470	0	0	0	0	0	0	0	0	0	0	0	0	0	0	0	0	0	0	0	1	0	0	0	0	0	0	0	0	0	0	0	0	0	0	0	0	0	0	0	0	0	0	0	0	0	0
AT2G03505	0	1	0	0	0	0	1	0	0	0	0	0	0	0	0	0	0	0	0	0	0	0	0	0	0	0	0	0	0	1	0	0	0	0	0	0	0	0	0	0	0	0	0	0	1	0
AT2G03680	0	0	0	0	0	0	0	1	0	0	0	0	0	0	0	0	0	0	0	0	0	1	0	0	0	0	0	0	0	0	0	0	0	0	0	0	0	0	0	0	0	0	0	0	0	0
AT2G03760	0	0	0	0	0	0	0	0	0	0	0	0	0	0	0	0	0	0	0	1	0	0	0	0	0	0	0	0	0	0	0	0	0	0	0	0	0	0	0	0	1	0	0	0	0	0
AT2G03820	0	0	0	0	0	1	0	0	0	0	0	0	0	0	0	0	0	0	0	0	1	0	0	0	0	0	0	0	0	0	0	0	0	0	0	0	0	0	0	0	0	0	0	0	0	0
AT2G03830	0	0	0	0	0	0	0	0	0	0	0	0	0	0	0	0	0	0	0	0	0	0	0	0	0	0	0	0	0	0	0	0	0	0	0	0	0	0	0	0	0	0	0	0	0	1
AT2G04025	0	0	0	0	0	0	0	0	0	0	0	0	0	0	0	0	0	0	0	0	0	0	0	0	0	0	0	0	0	0	0	0	0	0	0	0	0	0	0	0	0	0	0	0	0	1
AT2G04160	0	0	0	0	0	0	0	0	0	0	0	0	0	0	0	0	1	0	0	0	0	1	0	0	0	0	0	0	0	0	0	0	0	0	0	0	0	0	0	0	0	0	1	0	0	0
AT2G04170	0	0	0	0	0	0	0	0	0	0	0	0	0	0	0	0	0	0	0	0	0	0	0	0	0	0	0	0	0	0	0	0	0	0	0	0	0	0	0	0	0	0	0	1	0	0
AT2G05220	0	0	0	0	0	1	0	0	0	0	0	0	0	0	1	0	0	0	0	0	1	0	0	0	0	0	0	0	0	0	0	0	0	0	0	0	0	0	0	0	0	1	0	0	0	0
AT2G05710	0	0	0	0	0	0	0	1	0	0	0	0	0	0	0	0	0	0	0	0	0	0	0	0	0	0	0	0	0	0	0	0	0	0	0	0	1	0	0	0	0	0	0	0	0	0
AT2G05920	0	0	1	0	0	0	0	0	0	0	0	0	0	0	0	0	0	0	0	0	0	0	0	0	0	0	0	0	0	0	0	0	0	0	0	0	0	0	0	0	0	0	0	0	0	0
AT2G05990	0	0	0	1	0	1	0	0	0	0	0	0	0	0	0	0	0	0	0	1	0	0	0	0	0	0	0	0	0	0	0	0	0	0	1	0	0	0	0	0	1	0	0	0	0	0
AT2G06050	1	0	0	1	0	1	0	0	0	1	0	0	0	0	1	0	0	0	0	1	0	0	0	0	0	0	0	0	0	0	0	0	0	0	1	0	0	0	0	0	1	0	0	1	0	0
AT2G06850	0	0	0	0	0	0	0	0	0	0	0	0	0	0	0	0	0	0	0	0	0	0	0	0	0	0	0	0	0	0	0	0	0	0	0	0	0	0	0	0	0	1	0	0	0	0
AT2G07170	0	0	0	0	0	0	0	0	0	0	0	0	0	0	0	0	0	0	0	0	1	0	0	0	0	0	0	0	0	0	0	0	0	0	0	0	0	0	0	0	0	0	0	0	0	0
AT2G07340	0	0	0	0	0	0	0	0	1	0	0	0	0	0	0	0	0	0	0	0	0	0	0	0	0	0	1	0	0	1	0	0	0	0	0	0	0	0	0	0	0	0	0	0	0	0
AT2G07671	0	0	1	0	0	0	0	1	1	0	0	0	0	1	0	0	1	0	0	0	0	1	0	0	1	0	0	0	0	0	1	0	0	0	0	0	1	0	0	0	0	0	1	0	0	1
AT2G07695	0	0	1	0	0	0	0	0	1	0	0	0	0	0	0	0	1	0	0	0	0	1	0	0	0	0	0	0	0	0	1	0	0	0	0	0	1	0	0	0	0	0	0	0	0	1
AT2G07696	0	0	1	0	0	0	0	0	0	0	0	0	0	1	0	0	0	0	0	0	0	1	0	0	0	0	0	0	0	0	1	0	0	0	0	0	0	0	0	0	0	0	0	0	0	1
AT2G07698	0	0	0	0	0	0	0	0	0	0	0	0	0	0	0	0	0	0	0	0	0	0	0	0	0	0	0	0	0	0	0	0	0	0	0	0	0	0	0	0	0	0	0	0	0	1
AT2G07708	0	0	1	0	0	0	0	1	1	0	0	0	0	1	0	0	1	0	0	0	0	1	0	0	0	0	0	1	0	0	1	0	0	0	0	0	1	0	0	0	0	0	1	0	0	1
AT2G07715	0	0	1	0	0	0	0	0	0	0	0	0	0	0	0	0	0	0	0	0	0	0	0	0	0	0	0	0	0	0	0	0	0	0	0	0	0	0	0	0	0	0	0	0	0	1
AT2G07718	0	0	0	0	0	0	0	0	1	0	0	0	0	0	0	0	0	0	0	0	0	0	0	0	0	0	0	0	0	0	1	0	0	0	0	0	0	0	0	0	0	0	0	0	0	1
AT2G07725	0	0	1	0	0	0	0	0	1	0	0	0	0	1	0	0	1	0	0	0	0	1	0	0	0	0	0	1	0	0	1	0	0	0	0	0	1	0	0	0	0	0	0	0	0	1
AT2G07727	0	0	1	0	0	0	0	0	1	0	0	0	0	0	0	0	1	0	0	0	0	1	0	0	0	0	0	0	0	0	1	0	0	0	0	0	1	0	0	0	0	0	0	0	0	1
AT2G07773	0	0	1	0	0	0	0	0	0	0	0	0	0	0	0	0	0	0	0	0	0	0	0	0	0	0	0	0	0	0	1	0	0	0	0	0	0	0	0	0	0	0	0	0	0	1
AT2G09795	0	0	0	0	0	0	0	0	0	0	0	1	0	0	0	0	0	1	0	0	0	0	0	0	0	1	0	0	1	0	0	0	0	0	0	0	0	0	0	0	0	0	0	0	0	0
AT2G09990	0	0	0	0	0	0	0	0	1	0	0	0	0	0	0	0	0	0	0	0	1	0	0	0	0	0	1	0	0	1	0	0	0	0	0	0	0	0	0	0	0	1	0	0	0	0
AT2G11910	0	0	0	0	0	0	0	0	0	0	0	0	0	0	0	0	0	0	0	0	0	0	0	0	0	0	0	0	0	0	0	0	0	0	0	0	0	0	0	0	0	1	0	0	0	0
AT2G13560	0	0	0	0	0	0	0	0	0	0	0	0	0	0	0	0	0	0	0	0	0	1	0	0	0	0	0	0	0	0	0	0	0	0	0	0	0	0	0	0	0	0	0	0	0	0
AT2G14170	0	0	0	0	0	0	0	0	0	0	0	0	0	0	0	0	0	0	0	1	0	0	0	0	0	0	0	0	0	0	0	0	0	0	0	0	0	0	0	0	0	0	0	0	0	0
AT2G14720	0	0	0	0	0	0	0	0	0	0	0	0	0	0	0	0	0	0	0	1	0	0	0	0	0	0	0	0	0	0	0	0	0	0	0	0	0	0	0	0	0	0	0	0	0	0
AT2G14878	1	0	0	1	0	1	0	0	0	1	0	1	0	0	1	0	0	1	0	1	0	0	0	0	0	1	0	0	1	0	0	0	0	0	1	0	0	1	0	0	1	0	0	1	0	0
AT2G14890	0	0	0	0	0	0	0	1	0	0	0	0	0	0	0	0	1	0	0	0	0	1	0	0	0	0	0	0	0	0	0	0	0	0	0	0	1	0	0	0	0	0	0	0	0	0
AT2G14910	0	0	0	0	0	0	0	0	0	0	0	0	0	0	0	0	0	0	0	1	0	0	0	0	0	1	0	0	0	0	0	0	0	0	0	0	0	0	0	0	0	0	0	0	0	0
AT2G15000	0	0	0	0	0	0	0	0	0	0	0	0	0	0	1	0	0	0	0	0	0	0	0	0	0	0	0	0	0	0	0	0	0	0	0	0	0	0	0	0	0	0	0	0	0	0
AT2G15220	0	0	0	0	0	0	0	0	0	0	0	0	0	0	0	0	0	0	0	0	0	1	0	0	0	0	0	0	0	0	0	0	0	0	0	0	0	0	0	0	0	0	0	0	0	0
AT2G15390	0	0	0	0	0	0	0	1	0	0	0	0	0	0	0	0	0	0	0	0	0	0	0	0	0	0	0	0	0	0	0	0	0	0	0	0	0	0	0	0	0	0	0	0	0	0
AT2G15480	0	0	0	0	0	0	0	0	0	0	0	0	0	0	0	0	0	0	0	1	0	0	0	0	0	0	0	0	0	0	0	0	0	0	0	0	0	0	0	0	1	0	0	0	0	0
AT2G15830	0	0	0	0	0	0	0	0	0	0	0	0	0	0	0	0	0	0	0	0	0	1	0	0	0	0	0	0	0	0	0	0	0	0	0	0	0	0	0	0	0	0	0	0	0	0
AT2G15970	0	0	0	0	0	0	0	0	0	0	0	0	0	0	0	0	0	0	0	0	0	0	1	0	0	0	0	0	0	0	0	0	0	0	0	0	0	0	0	0	1	0	0	0	0	0
AT2G16060	0	0	0	0	0	0	0	0	0	0	0	0	0	0	0	0	1	0	0	0	0	1	0	0	0	0	0	0	0	0	0	0	0	0	0	0	0	0	0	0	0	0	1	0	0	0
AT2G16270	0	0	0	0	1	0	0	0	0	0	0	0	0	0	0	0	0	0	0	0	1	0	0	0	0	0	0	0	0	0	0	0	1	0	0	1	0	0	0	0	0	1	0	0	0	0
AT2G16500	0	0	1	0	0	0	0	0	0	0	0	0	0	0	0	0	0	0	0	0	0	1	0	0	0	0	0	0	0	0	0	0	0	0	0	0	0	0	0	0	0	0	1	0	0	0
AT2G16586	0	0	1	0	0	0	0	0	1	0	0	0	0	0	0	0	1	0	0	0	0	1	0	0	0	0	0	0	0	0	1	0	0	0	0	0	0	0	0	0	0	0	1	0	0	1
AT2G16600	0	0	0	1	0	1	0	0	0	0	0	0	0	0	0	0	0	0	0	1	0	0	0	0	0	0	0	0	0	0	0	0	0	0	1	0	0	0	0	0	1	0	0	0	0	0
AT2G16660	1	0	0	1	0	1	0	0	0	0	0	0	0	0	0	0	0	0	0	0	0	0	0	0	0	0	0	0	0	0	0	0	0	0	1	0	0	0	0	0	0	0	0	0	0	0
AT2G16900	0	0	0	0	0	1	0	0	0	0	0	0	0	0	0	0	0	0	0	1	0	0	0	0	0	0	0	0	0	0	0	0	0	0	0	0	0	0	0	0	1	0	0	0	0	0
AT2G17070	0	0	0	0	0	0	0	0	0	0	0	0	0	0	0	0	0	0	0	0	0	1	0	0	0	0	0	0	0	0	0	0	0	0	0	0	0	0	0	0	0	0	1	0	0	0
AT2G17080	0	0	0	0	0	0	0	0	0	0	0	0	0	0	0	0	1	0	0	0	0	1	0	0	0	0	0	0	0	0	0	0	0	0	0	0	0	0	0	0	0	1	0	0	0	0
AT2G17220	0	0	0	0	0	0	0	0	0	0	0	0	0	0	0	0	0	0	0	1	0	0	0	0	0	0	0	0	0	0	0	0	0	0	0	0	0	0	0	0	0	0	0	0	0	0
AT2G17230	0	0	0	0	0	0	0	0	0	0	0	0	0	0	0	0	0	0	0	0	0	0	0	0	0	0	0	0	0	0	0	0	0	0	0	0	0	0	0	0	0	1	0	0	0	0
AT2G17360	0	0	0	0	0	1	0	0	0	0	0	0	0	0	1	0	0	0	0	1	1	0	0	0	0	1	0	0	0	0	0	0	0	0	1	0	0	0	0	0	1	0	0	0	0	0
AT2G17380	1	0	0	1	0	0	0	0	0	0	0	1	0	0	1	0	0	0	0	0	0	0	0	0	0	0	0	0	0	0	0	0	0	0	0	0	0	0	0	0	0	0	0	0	0	0
AT2G17420	0	0	0	1	0	0	0	0	0	0	0	0	0	0	0	0	0	0	0	1	0	0	0	0	0	0	0	0	0	0	0	0	0	0	0	0	0	0	0	0	0	0	0	0	0	0
AT2G17440	0	0	0	0	0	0	0	0	0	0	0	0	0	0	0	0	0	0	0	1	0	0	0	0	0	0	0	0	0	0	0	0	0	0	1	0	0	0	0	0	1	0	0	0	0	0
AT2G17450	1	0	0	1	0	1	0	0	0	1	0	1	0	0	1	0	0	0	0	1	0	0	1	0	0	0	0	0	1	0	0	1	0	0	1	0	0	1	0	0	1	0	0	1	0	0
AT2G17500	0	0	0	0	0	0	0	1	0	0	0	0	0	0	0	0	0	0	0	0	0	1	0	0	0	0	0	0	0	0	0	0	0	0	0	0	0	0	0	0	0	0	0	0	0	0
AT2G17560	0	0	0	0	0	0	0	0	0	0	0	0	0	0	0	0	0	0	0	0	1	0	0	0	0	0	0	0	0	0	0	0	0	0	0	0	0	0	0	0	0	0	0	0	0	0
AT2G17620	0	0	0	0	1	0	0	0	0	0	0	0	0	0	0	0	0	0	0	0	1	0	0	1	0	0	0	0	0	1	0	0	1	0	0	0	0	0	1	0	0	1	0	0	0	0
AT2G17660	0	0	0	1	0	0	0	0	0	0	0	0	0	0	1	0	0	0	0	0	0	0	0	0	0	0	0	0	0	0	0	0	0	0	1	0	0	0	0	0	0	0	0	0	0	0
AT2G17840	0	0	0	1	0	0	0	0	0	0	0	0	0	0	0	0	0	0	0	0	0	0	0	0	0	0	0	0	1	0	0	0	0	0	1	0	0	0	0	0	0	0	0	0	0	0
AT2G18020	0	0	0	0	0	1	0	0	0	0	0	0	1	0	1	0	0	0	0	0	1	0	0	0	0	0	1	0	0	0	0	0	0	0	0	0	0	0	0	0	0	1	0	0	0	0
AT2G18110	1	0	0	1	0	1	0	0	0	0	0	1	0	0	1	0	0	0	0	0	0	0	0	0	0	0	0	0	1	0	0	0	0	0	1	0	0	1	0	0	0	0	0	1	0	0
AT2G18160	0	0	0	0	0	0	0	0	0	0	0	0	0	0	0	0	0	0	0	0	0	0	0	0	0	0	0	0	1	0	0	0	0	0	0	0	0	0	0	0	0	0	0	0	0	0
AT2G18193	0	0	0	1	0	0	0	0	0	0	0	1	0	0	0	0	0	0	0	1	0	0	0	0	0	1	0	0	1	0	0	0	0	0	0	0	0	0	0	0	1	0	0	1	0	0
AT2G18210	1	0	0	1	0	1	0	0	0	0	0	0	0	0	1	0	0	0	0	1	0	0	1	0	0	0	0	0	0	0	0	0	0	0	1	0	0	0	0	0	1	0	0	1	0	0
AT2G18230	0	0	0	0	0	0	0	0	0	0	0	0	0	0	0	0	0	0	0	0	1	0	0	0	0	0	0	0	0	0	0	0	0	0	0	0	0	0	0	0	0	1	0	0	1	0
AT2G18280	0	0	0	0	0	0	0	0	0	0	0	0	0	0	0	0	0	0	0	1	0	0	0	0	0	0	0	0	0	0	0	0	0	0	0	0	0	0	0	0	0	0	0	0	0	0
AT2G18390	1	0	0	0	0	0	0	0	0	0	0	1	0	0	1	0	0	0	0	1	0	0	0	0	0	1	0	0	1	0	0	0	0	0	1	0	0	0	0	0	1	0	0	1	0	0
AT2G18440	0	0	0	0	0	0	0	0	0	0	0	1	0	0	1	0	0	0	0	1	0	0	0	0	0	1	0	0	1	0	0	0	0	0	0	0	0	1	0	0	1	0	0	0	0	0
AT2G18600	0	0	0	0	0	0	0	0	0	0	0	1	0	0	0	0	0	0	0	0	0	0	0	0	0	0	0	0	0	0	0	0	0	0	0	0	0	0	0	0	0	0	0	0	0	0
AT2G18690	0	0	0	0	0	0	0	0	0	0	0	0	0	0	0	0	0	0	0	1	0	0	0	0	0	0	0	0	0	0	0	0	0	0	0	0	0	0	0	0	0	0	0	0	0	0
AT2G18700	0	0	0	0	0	0	0	0	0	0	0	0	0	0	0	0	0	0	0	1	0	0	0	0	0	0	0	0	0	0	0	0	0	0	0	0	0	0	0	0	0	0	0	0	0	0
AT2G18960	0	0	0	0	0	0	0	1	0	0	0	0	0	0	0	0	0	0	0	0	0	1	0	0	0	0	0	0	0	0	0	0	0	0	0	0	0	0	0	0	0	0	0	0	0	0
AT2G18980	0	0	0	0	0	0	0	1	0	0	0	0	0	0	0	0	1	0	0	0	0	1	0	0	0	0	0	0	0	0	0	0	0	0	0	0	0	0	0	0	0	0	0	0	0	0
AT2G19310	0	0	0	0	0	0	0	1	0	0	0	0	0	0	0	0	0	0	0	0	0	1	0	0	0	0	0	0	0	0	0	0	0	0	0	0	0	0	0	0	0	0	0	0	0	0
AT2G19720	0	0	0	0	0	1	0	0	0	0	0	0	0	0	0	0	0	0	0	0	0	0	0	0	0	0	0	0	0	0	0	0	0	0	0	0	0	0	0	0	0	0	0	0	0	0
AT2G19730	0	1	0	0	0	1	0	0	0	0	0	0	0	0	1	0	0	0	0	0	1	0	0	0	0	0	1	0	0	1	0	0	0	0	0	0	0	0	1	0	0	1	0	0	0	0
AT2G19740	0	0	0	0	0	1	0	0	1	0	0	0	0	0	0	0	0	0	0	0	0	0	0	0	0	0	1	0	0	1	0	0	0	0	0	0	0	0	1	0	0	1	0	0	0	0
AT2G19750	0	0	0	0	0	0	0	0	1	0	0	0	1	0	0	0	0	0	0	0	1	0	0	0	0	0	1	0	0	1	0	0	0	0	0	0	0	0	1	0	0	1	0	0	1	0
AT2G19760	0	0	0	0	0	0	0	1	0	0	0	0	0	0	0	0	1	0	0	0	0	1	0	0	0	0	0	0	0	0	0	0	0	0	0	0	0	0	0	0	0	0	1	0	0	0
AT2G19800	1	0	0	1	0	1	0	0	0	0	0	1	0	0	1	0	0	0	0	1	0	0	0	0	0	0	0	0	0	0	0	0	0	0	1	0	0	0	0	0	1	0	0	1	0	0
AT2G19810	0	0	0	0	0	0	0	0	0	0	0	0	0	0	0	0	0	0	0	1	0	0	0	0	0	0	0	0	0	0	0	0	0	0	0	0	0	1	0	0	1	0	0	0	0	0
AT2G19970	0	0	0	0	0	0	0	0	0	0	0	0	0	0	0	0	0	0	0	0	0	1	0	0	0	0	0	0	0	0	0	0	0	0	0	0	0	0	0	0	0	0	0	0	0	0
AT2G20060	1	0	0	1	0	1	0	0	0	0	0	1	0	0	0	0	0	0	0	1	0	0	0	0	0	1	0	0	0	0	0	0	0	0	1	0	0	0	0	0	1	0	0	1	0	0
AT2G20080	0	0	0	0	0	0	0	0	0	0	0	0	0	0	0	0	0	0	0	0	0	1	0	0	0	0	0	0	0	0	0	0	0	0	0	0	0	0	0	0	0	0	0	0	0	0
AT2G20360	0	0	0	1	0	0	0	0	0	0	0	1	0	0	0	0	0	0	0	0	0	0	0	0	0	0	0	0	0	0	0	0	0	0	0	0	0	0	0	0	1	0	0	0	0	0
AT2G20390	0	0	0	0	0	1	0	0	0	0	0	0	0	0	0	0	0	0	0	0	0	0	0	0	0	0	0	0	0	0	0	0	0	0	0	0	0	0	0	0	0	0	0	0	0	0
AT2G20420	0	0	0	0	0	0	0	0	0	0	0	0	0	0	0	0	0	0	0	0	0	0	0	0	0	0	0	0	0	0	0	0	0	0	1	0	0	0	0	0	0	0	0	0	0	0
AT2G20450	0	0	1	0	0	1	0	0	0	0	0	0	0	0	0	0	0	0	0	0	0	0	0	0	0	0	0	0	0	0	0	0	0	0	0	0	0	0	0	0	0	1	0	0	0	0
AT2G20490	0	0	0	0	0	0	0	0	0	0	0	0	0	0	0	0	0	0	0	0	1	0	0	0	0	0	1	0	0	1	0	0	0	0	0	0	0	0	0	0	0	0	0	0	0	0
AT2G20515	0	0	0	0	0	0	0	0	1	0	0	0	0	0	0	0	1	0	0	0	0	1	0	0	0	0	0	0	0	1	0	0	0	0	0	0	0	0	0	0	0	1	0	0	0	0
AT2G20530	0	0	0	0	0	1	0	0	0	0	0	0	0	0	0	0	0	0	0	0	0	0	0	0	0	0	0	0	0	0	0	0	0	0	0	0	0	0	0	0	0	0	0	0	0	0
AT2G20585	0	0	0	0	0	1	0	0	0	0	0	0	0	0	0	0	0	0	0	0	0	0	0	0	0	0	0	0	0	0	0	0	0	0	0	0	0	0	0	0	0	1	0	0	0	0
AT2G20590	0	0	0	0	0	0	0	0	0	0	0	0	0	0	0	0	0	0	0	0	0	0	0	1	0	0	0	0	0	0	0	0	0	0	0	0	0	0	0	0	0	0	0	0	0	0
AT2G20630	0	0	0	1	0	0	0	0	0	0	0	0	0	0	0	0	0	0	0	0	0	0	0	0	0	0	0	0	0	0	0	0	0	0	0	0	0	0	0	0	0	0	0	0	0	0
AT2G20635	0	0	0	0	0	0	0	0	0	0	0	0	0	0	0	0	0	0	0	0	1	0	0	0	0	0	0	0	0	1	0	0	0	0	0	0	0	0	0	0	0	1	0	0	0	0
AT2G20750	0	0	0	0	0	0	0	1	0	0	0	0	0	0	0	0	0	0	0	0	0	0	0	0	0	0	0	0	0	0	0	0	0	0	0	0	0	0	0	0	0	0	0	0	0	0
AT2G20820	0	0	0	0	0	0	0	1	1	0	0	0	0	0	0	0	0	0	0	0	0	1	0	0	0	0	0	0	0	0	0	0	0	0	0	0	1	0	0	0	0	1	1	0	0	0
AT2G20940	0	0	0	0	0	0	0	0	0	0	0	0	0	0	0	0	0	0	0	0	1	0	0	0	0	0	0	0	0	0	0	0	0	0	0	0	0	0	0	0	0	0	0	0	0	0
AT2G21045	0	0	0	0	0	0	0	1	0	0	0	0	0	0	0	0	1	0	0	0	0	1	0	0	0	0	0	0	0	0	0	0	0	0	0	0	0	0	0	0	0	0	1	0	0	0
AT2G21050	0	0	0	0	0	0	0	0	0	0	0	0	0	0	0	0	0	0	0	0	0	0	0	0	0	0	0	0	0	0	0	0	0	0	0	0	0	0	0	0	0	0	0	0	0	1
AT2G21120	0	0	0	0	0	0	0	0	0	0	0	0	0	0	0	0	0	0	0	1	0	0	0	0	0	0	0	0	0	0	0	0	0	0	0	0	0	0	0	0	0	0	0	0	0	0
AT2G21190	0	0	0	0	0	0	0	0	0	0	0	1	0	0	0	0	0	0	0	0	0	0	0	0	0	0	0	0	0	0	0	0	0	0	0	0	0	0	0	0	0	0	0	0	0	0
AT2G21290	0	0	0	0	0	0	0	0	1	0	0	0	0	0	0	0	0	0	0	0	0	0	0	0	0	0	1	0	0	1	1	0	0	0	0	0	0	0	0	0	0	0	0	0	0	0
AT2G21300	0	0	0	0	0	0	0	0	0	0	0	0	0	0	0	0	0	0	0	0	1	0	0	0	0	0	0	0	0	0	0	0	0	0	0	0	0	0	0	0	0	0	0	0	0	0
AT2G21390	0	0	0	0	0	0	0	0	0	0	0	0	0	0	0	0	0	0	0	0	0	0	0	0	0	0	0	0	0	0	0	0	0	0	0	0	1	0	0	0	0	0	0	0	0	0
AT2G21580	0	0	0	0	0	1	0	0	0	0	0	0	0	0	0	0	0	0	0	0	1	0	0	0	0	0	1	0	0	0	0	0	0	0	0	0	0	0	0	0	0	1	0	0	0	0
AT2G21620	0	0	0	0	0	0	0	0	0	0	0	0	0	0	0	0	0	0	0	0	0	0	1	0	0	0	0	0	0	0	0	0	0	0	0	0	0	0	0	0	0	0	0	0	0	0
AT2G21660	0	0	0	0	0	0	0	0	1	0	0	0	0	1	0	0	1	0	0	0	1	0	0	0	0	0	0	0	0	1	0	0	0	0	0	0	0	0	0	0	0	1	0	0	1	1
AT2G21970	0	0	0	0	0	0	0	1	0	0	0	0	0	0	0	0	0	0	0	0	0	1	0	0	0	0	0	0	0	0	0	0	0	0	0	0	0	0	0	0	0	0	0	0	0	0
AT2G22080	0	0	0	0	0	0	0	0	0	0	0	0	0	0	0	0	0	0	0	1	0	0	0	0	0	0	0	0	0	0	0	0	0	0	0	0	0	0	0	0	0	0	0	0	0	0
AT2G22125	0	0	0	0	0	0	0	1	0	0	0	0	0	0	0	0	0	0	0	0	0	0	0	0	0	0	0	0	0	0	0	0	0	0	0	0	0	0	0	0	0	0	0	0	0	0
AT2G22170	0	0	1	0	0	0	0	1	1	0	0	0	0	0	0	0	1	0	0	0	0	1	0	0	0	0	0	0	0	0	0	0	0	0	0	0	1	0	0	0	0	0	1	0	0	0
AT2G22425	0	0	1	0	0	0	0	1	1	0	0	0	0	0	0	0	1	0	0	0	0	1	0	0	0	0	0	0	0	0	0	0	0	0	0	0	1	0	0	0	0	0	1	0	0	0
AT2G22430	0	0	0	1	0	1	0	0	0	0	0	1	0	0	0	0	0	0	0	1	0	0	0	0	0	1	0	0	1	0	0	0	0	0	1	0	0	0	0	0	1	0	0	0	0	0
AT2G22470	1	0	0	1	0	0	0	0	0	0	0	1	0	0	0	0	0	0	0	0	0	0	0	0	0	1	0	0	1	0	0	0	0	0	1	0	0	1	0	0	0	0	0	1	0	0
AT2G22500	0	0	0	1	0	0	0	0	0	0	0	1	0	0	0	0	0	0	0	0	0	0	0	0	0	1	0	0	1	0	0	0	0	0	0	0	0	0	0	0	0	0	0	1	0	0
AT2G22610	0	0	0	0	1	0	1	0	0	0	0	0	1	0	0	1	0	0	0	0	1	0	0	1	0	0	1	0	0	1	0	0	0	0	0	0	0	0	1	0	0	1	0	0	1	0
AT2G22670	0	0	0	0	0	0	0	0	0	0	0	0	0	0	0	0	0	0	0	1	0	0	0	0	0	0	0	0	0	0	0	0	0	0	0	0	0	0	0	0	0	0	0	0	0	0
AT2G22770	0	0	0	1	0	0	0	0	0	0	0	0	0	0	0	0	0	0	0	1	0	0	0	0	0	0	0	0	0	0	0	0	0	0	1	0	0	0	0	0	1	0	0	0	0	0
AT2G22795	0	0	0	0	0	0	0	0	0	0	0	0	0	0	0	0	0	0	0	0	0	1	0	0	0	0	0	0	0	0	0	0	0	0	0	0	0	0	0	0	0	0	0	0	0	0
AT2G22860	0	0	0	1	0	1	0	0	0	0	0	0	0	0	1	0	0	0	0	1	0	0	0	0	0	0	0	0	0	0	0	0	0	0	1	0	0	0	0	0	0	0	0	0	0	0
AT2G22880	0	0	0	1	0	1	0	0	0	1	0	0	0	0	1	0	0	0	0	1	0	0	0	0	0	0	0	0	0	0	0	0	0	0	1	0	0	0	0	0	1	0	0	0	0	0
AT2G23040	0	0	0	0	0	0	0	0	0	0	0	0	0	0	0	0	0	0	0	0	0	0	0	0	0	0	0	0	1	0	0	0	0	0	0	0	0	0	0	0	0	0	0	0	0	0
AT2G23070	0	0	0	0	0	1	0	0	0	0	0	1	0	0	0	0	0	0	0	1	0	0	0	0	0	1	0	0	0	0	0	0	0	0	1	0	0	0	0	0	0	0	0	0	0	0
AT2G23310	0	0	0	1	0	0	0	0	0	0	0	0	0	0	0	0	0	0	0	0	0	0	0	0	0	1	0	0	0	0	0	0	0	0	0	0	0	0	0	0	0	0	0	0	0	0
AT2G23320	1	0	0	1	0	1	0	0	0	1	0	1	0	0	1	0	0	0	0	1	0	0	0	0	0	1	0	0	1	0	0	0	0	0	1	0	0	0	0	0	1	0	0	1	0	0
AT2G23350	0	0	0	0	0	0	0	0	0	0	0	0	0	0	0	0	0	0	0	0	0	0	0	0	0	0	0	0	0	0	0	0	0	0	0	0	0	0	0	0	1	0	0	0	0	0
AT2G23410	0	0	0	0	0	0	0	0	0	0	0	0	0	0	0	0	1	0	0	0	0	1	0	0	0	0	0	0	0	0	0	0	0	0	0	0	0	0	0	0	0	0	1	0	0	0
AT2G23630	0	0	0	0	0	0	0	0	1	0	0	0	0	0	0	0	1	0	0	0	0	1	0	0	0	0	0	0	0	0	0	0	0	0	0	0	1	0	0	0	0	0	1	0	0	0
AT2G23810	1	0	0	1	0	0	0	0	0	0	0	1	0	0	1	0	0	0	0	1	0	0	0	0	0	1	0	0	1	0	0	0	0	0	1	0	0	0	0	0	1	0	0	1	0	0
AT2G23820	0	0	0	0	0	0	0	0	0	0	0	0	0	0	0	0	0	0	0	0	0	0	0	0	0	0	0	0	0	0	0	0	0	0	0	0	0	0	0	0	1	0	0	0	0	0
AT2G24040	0	0	0	0	0	0	0	1	0	0	0	0	0	0	0	0	0	0	0	0	0	1	0	0	0	0	0	0	0	0	0	0	0	0	0	0	0	0	0	0	0	0	0	0	0	0
AT2G24100	0	0	0	0	0	1	0	0	0	0	0	0	0	0	0	0	0	0	0	0	0	0	0	0	0	0	0	0	0	0	0	0	0	0	0	0	0	0	0	0	0	0	0	0	0	0
AT2G24200	0	0	0	0	0	0	0	0	0	0	0	0	0	1	0	0	0	0	0	0	0	0	0	0	0	0	0	0	0	0	0	0	0	0	0	0	0	0	0	0	0	0	0	0	0	0
AT2G24500	0	0	0	0	0	1	0	0	0	0	0	0	0	0	0	0	0	0	0	0	0	0	0	0	0	0	0	0	0	0	0	0	0	0	0	0	0	0	0	0	1	0	0	0	0	0
AT2G24550	1	0	0	1	0	1	0	0	0	1	0	1	0	0	0	0	0	0	0	1	0	0	1	0	0	1	0	0	1	0	0	1	0	0	1	0	0	1	0	0	1	0	0	1	0	0
AT2G24600	0	0	0	0	0	0	0	0	0	0	0	0	0	0	0	0	0	0	0	1	0	0	0	0	0	0	0	0	0	0	0	0	0	0	0	0	0	0	0	0	1	0	0	0	0	0
AT2G24610	0	0	0	0	0	0	0	0	0	0	0	0	0	0	0	0	0	0	0	1	0	0	0	0	0	0	0	0	0	0	0	0	0	0	0	0	0	0	0	0	1	0	0	0	0	0
AT2G24765	0	0	0	0	0	0	0	0	0	0	0	0	0	0	1	0	0	0	0	0	0	0	0	0	0	0	0	0	0	0	0	0	0	0	0	0	0	0	0	0	0	0	0	0	0	0
AT2G24850	1	0	0	1	0	1	0	0	0	1	0	1	0	0	1	0	0	0	0	1	0	0	0	0	0	0	0	0	0	0	0	0	0	0	1	0	0	0	0	0	1	0	0	1	0	0
AT2G24940	0	0	0	0	0	0	0	0	0	0	0	0	0	0	0	0	0	0	0	0	0	1	0	0	0	0	0	0	0	0	0	0	0	0	0	0	0	0	0	0	0	0	0	0	0	0
AT2G25060	0	0	0	0	1	0	0	0	0	0	0	0	0	0	0	1	0	0	0	0	1	0	0	0	0	0	0	0	0	1	0	0	0	0	0	1	0	0	1	0	0	0	0	0	1	0
AT2G25210	0	0	1	0	0	0	0	0	1	0	0	0	0	1	0	0	1	0	0	0	0	0	0	0	0	0	1	1	0	1	1	0	0	0	0	0	1	0	1	0	0	1	0	0	0	1
AT2G25260	0	0	0	0	0	0	0	1	0	0	0	0	0	0	0	0	0	0	0	0	0	0	0	0	0	0	0	0	0	0	0	0	0	0	0	0	0	0	0	0	0	0	0	0	0	0
AT2G25450	1	0	0	1	0	1	0	0	0	0	0	0	0	0	1	0	0	0	0	1	0	0	1	0	0	0	0	0	0	0	0	0	0	0	1	0	0	0	0	0	1	0	0	0	0	0
AT2G25460	0	0	0	1	0	0	0	0	0	0	0	0	0	0	0	0	0	0	0	0	0	0	0	0	0	1	0	0	0	0	0	0	0	0	0	0	0	0	0	0	0	0	0	0	0	0
AT2G25735	0	0	0	0	0	0	0	0	0	0	0	1	0	0	0	0	0	0	0	1	0	0	0	0	0	0	0	0	0	0	0	0	0	0	0	0	0	0	0	0	0	0	0	0	0	0
AT2G25810	0	0	0	0	0	0	0	1	0	0	0	0	0	0	0	0	1	0	0	0	0	1	0	0	0	0	0	0	0	0	0	0	0	0	0	0	0	0	0	0	0	0	1	0	0	0
AT2G25880	0	1	0	0	1	0	1	0	0	0	0	0	1	0	0	1	0	0	0	0	1	0	0	1	0	0	1	0	0	1	0	0	1	0	0	1	0	0	1	0	0	1	0	0	1	0
AT2G25900	1	0	0	1	0	1	0	0	0	0	0	1	0	0	1	0	0	0	0	1	0	0	0	0	0	1	0	0	1	0	0	0	0	0	1	0	0	1	0	0	1	0	0	1	0	0
AT2G25964	0	0	0	0	0	0	0	0	0	1	0	0	0	0	0	0	0	0	0	0	0	0	0	0	0	0	0	0	0	0	0	0	0	0	0	0	0	0	0	0	0	0	0	0	0	0
AT2G25980	0	0	0	1	0	1	0	0	0	0	0	0	0	0	0	0	0	0	0	1	0	0	0	0	0	0	0	0	0	0	0	0	0	0	0	0	0	0	0	0	1	0	0	1	0	0
AT2G26150	0	0	0	0	0	0	0	0	0	0	0	0	0	0	0	0	1	0	0	0	0	1	0	0	0	0	0	0	0	0	0	0	0	0	0	0	0	0	0	0	0	0	1	0	0	0
AT2G26180	0	0	0	0	0	0	0	0	0	0	0	0	0	0	0	0	0	0	0	0	0	0	0	0	0	0	0	0	0	0	0	0	0	0	0	0	0	0	0	0	0	1	0	0	0	0
AT2G26190	1	0	0	0	0	0	0	0	0	0	0	0	0	0	0	0	0	0	0	1	0	0	0	0	0	1	0	0	0	0	0	0	0	0	1	0	0	0	0	0	1	0	0	0	0	0
AT2G26240	0	0	0	0	0	0	0	0	0	0	0	0	0	0	0	0	0	0	0	0	0	1	0	0	0	0	0	0	0	0	0	0	0	0	0	0	0	0	0	0	0	0	0	0	0	0
AT2G26300	0	0	0	1	0	0	0	0	0	0	0	0	0	0	0	0	0	0	0	1	0	0	0	0	0	0	0	0	0	0	0	0	0	0	0	0	0	0	0	0	0	0	0	0	0	0
AT2G26355	0	0	0	1	0	0	0	0	0	1	0	0	0	0	0	0	0	1	0	1	0	0	0	0	0	0	0	0	0	0	0	0	0	0	0	0	0	0	0	0	1	0	0	0	0	0
AT2G26380	0	0	0	0	0	0	0	0	0	0	0	0	0	0	0	0	0	0	0	1	0	0	0	0	0	0	0	0	0	0	0	0	0	0	0	0	0	0	0	0	0	0	0	0	0	0
AT2G26530	1	0	0	1	0	1	0	0	0	1	0	1	0	0	1	0	0	0	0	1	0	0	0	0	0	1	0	0	1	0	0	0	0	0	1	0	0	0	0	0	1	0	0	1	0	0
AT2G26760	0	0	0	0	1	0	0	0	0	0	0	0	0	0	0	1	0	0	0	0	1	0	0	1	0	0	0	0	0	1	0	0	1	0	0	1	0	0	1	0	0	0	0	0	0	0
AT2G27030	0	0	0	0	0	0	0	0	0	0	0	0	0	0	1	0	0	0	0	0	0	1	0	0	0	0	0	0	0	0	0	0	0	0	0	0	0	0	0	0	0	0	0	0	0	0
AT2G27080	0	0	0	0	0	0	0	0	0	0	0	0	0	0	0	0	0	0	0	0	0	0	0	0	0	1	0	0	1	0	0	0	0	0	0	0	0	0	0	0	0	0	0	0	0	0
AT2G27310	1	0	0	1	0	1	0	0	0	0	0	0	0	0	0	0	0	0	0	1	0	0	0	0	0	0	0	0	0	0	0	0	0	0	1	0	0	0	0	0	1	0	0	0	0	0
AT2G27389	0	0	0	0	0	0	0	0	0	0	0	0	0	0	0	0	0	0	0	1	0	0	0	0	0	0	0	0	0	0	0	0	0	0	0	0	0	0	0	0	0	0	0	0	0	0
AT2G27400	0	0	0	0	0	0	0	0	0	0	0	0	0	0	0	0	0	1	0	0	0	0	0	0	0	0	0	0	0	0	0	0	0	0	0	0	0	0	0	0	0	0	0	0	0	0
AT2G27430	0	0	0	0	0	0	0	0	0	0	0	0	0	0	0	0	0	0	0	0	0	1	0	0	0	0	0	0	0	0	0	0	0	0	0	0	0	0	0	0	0	0	0	0	0	0
AT2G27450	0	0	0	1	0	0	0	0	0	0	0	0	0	0	0	0	0	0	0	1	0	0	0	0	0	0	0	0	0	0	0	0	0	0	0	0	0	0	0	0	0	0	0	0	0	0
AT2G27530	0	0	0	0	0	1	0	0	0	0	0	0	0	0	1	0	0	0	0	1	1	0	0	0	0	0	0	0	0	0	0	0	0	0	1	0	0	0	0	0	0	1	0	0	0	0
AT2G27710	0	0	1	0	0	0	0	0	1	0	0	0	0	1	0	0	0	0	0	0	1	0	0	0	0	0	0	0	0	0	0	0	0	0	0	0	1	0	1	0	0	1	0	0	0	0
AT2G27720	0	0	1	0	0	0	0	0	1	0	0	0	0	0	0	0	0	0	0	0	1	0	0	0	1	0	1	0	0	1	0	0	0	0	0	0	1	0	1	0	0	1	0	0	0	0
AT2G27775	0	0	0	0	0	1	0	0	0	0	0	0	0	0	1	0	0	0	0	0	0	0	0	0	0	0	0	0	0	0	0	0	0	0	1	0	0	0	0	0	0	0	0	0	0	0
AT2G27830	1	0	0	0	0	0	0	0	0	0	0	0	0	0	0	0	0	0	0	0	0	0	0	0	0	0	0	0	0	0	0	0	0	0	0	0	0	0	0	0	1	0	0	0	0	0
AT2G27860	0	0	0	0	0	0	0	1	0	0	0	0	0	0	0	0	0	0	0	0	0	0	0	0	0	0	0	0	0	0	0	0	0	0	0	0	0	0	0	0	0	0	0	0	0	0
AT2G27960	0	0	0	0	0	0	0	0	0	0	0	0	0	0	0	0	0	0	0	0	1	0	0	0	0	0	1	0	0	1	0	0	0	0	0	0	0	0	0	0	0	1	0	0	1	0
AT2G27970	0	1	0	0	0	0	0	0	0	0	0	0	0	0	0	0	0	0	0	0	1	0	0	0	0	0	1	0	0	1	0	0	0	0	0	0	0	0	0	0	0	1	0	0	1	0
AT2G28000	0	0	0	0	0	1	0	0	0	0	0	0	0	0	0	0	0	0	0	0	0	0	0	0	0	0	0	0	0	0	0	0	0	0	0	0	0	0	0	0	0	0	0	0	0	0
AT2G28200	0	0	0	0	0	0	0	0	0	0	0	0	0	0	0	0	0	0	0	0	0	1	0	0	0	0	0	0	0	0	0	0	0	0	0	0	0	0	0	0	0	0	0	0	0	0
AT2G28350	0	0	0	0	0	0	0	0	0	0	0	0	0	0	0	0	0	0	0	0	0	1	0	0	0	0	0	0	0	0	0	0	0	0	0	0	0	0	0	0	0	0	1	0	0	0
AT2G28400	1	0	0	1	0	1	0	0	0	0	0	1	0	0	1	0	0	0	0	1	0	0	0	0	0	1	0	0	1	0	0	0	0	0	1	0	0	0	0	0	1	0	0	1	0	0
AT2G28620	0	0	0	0	1	0	1	0	0	0	0	0	1	0	0	1	0	0	0	0	1	0	0	1	0	0	1	0	0	1	0	0	0	0	0	1	0	0	1	0	0	1	0	0	1	0
AT2G28720	0	0	0	0	0	0	0	0	1	0	0	0	0	0	0	0	0	0	0	0	0	0	0	0	0	0	0	0	0	0	0	0	0	0	0	0	0	0	0	0	0	0	1	0	0	0
AT2G28740	0	0	0	0	0	0	0	1	1	0	1	0	0	0	0	0	0	0	0	0	0	1	0	0	0	0	0	0	0	0	1	0	0	1	0	0	1	0	0	1	0	0	1	0	0	1
AT2G28790	0	0	0	0	0	0	0	0	0	0	0	0	0	0	0	0	0	0	0	0	0	0	0	0	0	0	0	0	0	0	0	0	0	0	0	0	0	0	0	0	0	0	0	0	0	1
AT2G28840	0	0	0	0	0	0	0	0	0	0	0	0	0	0	0	0	0	0	0	0	0	0	0	0	0	0	0	0	0	0	0	0	0	0	0	0	0	0	0	0	1	0	0	0	0	0
AT2G28900	0	0	0	0	0	0	0	0	0	0	0	0	0	0	0	0	0	0	0	0	0	0	0	0	0	0	0	0	0	0	0	0	0	0	0	0	0	0	0	0	0	0	0	0	0	1
AT2G29020	0	0	0	0	0	0	0	0	0	0	0	0	0	0	0	0	0	0	0	0	0	0	0	0	0	0	0	0	1	0	0	0	0	0	0	0	0	0	0	0	0	0	0	0	0	0
AT2G29125	0	0	0	0	0	0	0	0	0	0	0	1	0	0	0	0	0	0	0	0	0	0	0	0	0	1	0	0	1	0	0	0	0	0	0	0	0	0	0	0	0	0	0	0	0	0
AT2G29330	0	0	0	0	0	0	0	0	0	0	0	1	0	0	0	0	0	0	0	0	0	0	0	0	0	0	0	0	0	0	0	0	0	0	0	0	0	0	0	0	0	0	0	0	0	0
AT2G29390	0	0	0	1	0	0	0	0	0	0	0	0	0	0	0	0	0	0	0	0	0	0	0	0	0	0	0	0	0	0	0	0	0	0	0	0	0	0	0	0	0	0	0	0	0	0
AT2G29400	0	0	0	1	0	0	0	0	0	0	0	1	0	0	1	0	0	0	0	0	0	0	0	0	0	1	0	0	1	0	0	0	0	0	1	0	0	0	0	0	1	0	0	0	0	0
AT2G29420	0	0	0	0	0	0	0	0	0	0	0	0	0	0	0	0	0	0	0	0	0	0	0	0	0	0	0	0	0	0	0	0	0	0	0	0	0	0	0	0	1	0	0	0	0	0
AT2G29440	1	0	0	1	0	1	0	0	0	1	0	1	0	0	1	0	0	0	0	1	0	0	1	0	0	0	0	0	1	0	0	0	0	0	1	0	0	0	0	0	1	0	0	1	0	0
AT2G29450	0	0	0	1	0	1	0	0	0	1	0	0	0	0	1	0	0	0	0	1	0	0	0	0	0	0	0	0	0	0	0	0	0	0	1	0	0	0	0	0	1	0	0	0	0	0
AT2G29500	0	0	0	0	0	0	0	0	0	0	0	0	0	0	0	0	1	0	0	0	0	1	0	0	0	0	0	0	0	0	0	0	0	0	0	0	0	0	0	0	0	0	1	0	0	0
AT2G29530	0	0	0	0	0	1	0	0	0	0	0	0	0	0	1	0	0	0	0	0	0	0	0	0	0	0	0	0	0	0	0	0	0	0	0	0	0	0	0	0	0	0	0	0	0	0
AT2G29550	0	1	0	0	0	0	0	0	0	0	0	0	1	0	0	1	0	0	0	0	1	0	0	0	0	0	1	0	0	1	0	0	0	0	0	0	0	0	0	0	0	1	0	0	1	0
AT2G29570	0	0	0	0	0	0	0	0	0	0	0	0	0	0	0	0	0	0	0	1	0	0	0	0	0	0	0	0	1	0	0	0	0	0	0	0	0	0	0	0	0	0	0	0	0	0
AT2G29960	0	0	0	0	0	0	0	1	0	0	0	0	0	0	0	0	1	0	0	0	0	0	0	0	0	0	0	0	0	0	0	0	0	0	0	0	0	0	0	0	0	0	0	0	0	0
AT2G29995	0	0	0	0	0	0	0	0	0	0	0	0	0	0	0	0	1	0	0	0	0	1	0	0	0	0	0	0	0	0	0	0	0	0	0	0	0	0	0	0	0	0	1	0	0	0
AT2G30020	0	0	0	1	0	0	0	0	0	0	0	1	0	0	0	0	0	0	0	1	0	0	0	0	0	0	0	0	0	0	0	0	0	0	0	0	0	0	0	0	0	0	0	0	0	0
AT2G30130	0	0	0	1	0	0	0	0	0	0	0	0	0	0	0	0	0	0	0	1	0	0	0	0	0	0	0	0	0	0	0	0	0	0	1	0	0	0	0	0	1	0	0	1	0	0
AT2G30220	0	0	0	0	0	0	0	0	0	0	0	0	0	0	0	0	0	0	0	0	0	1	0	0	0	0	0	0	0	0	0	0	0	0	0	0	0	0	0	0	0	0	0	0	0	0
AT2G30270	0	0	0	0	0	0	0	0	0	0	0	1	0	0	0	0	0	0	0	0	0	0	0	0	0	0	0	0	0	0	0	0	0	0	0	0	0	0	0	0	0	0	0	0	0	0
AT2G30340	0	0	0	0	0	0	0	0	0	0	0	0	0	0	0	0	0	0	0	0	0	0	0	0	0	0	0	0	0	0	0	0	0	0	0	0	0	0	0	0	0	0	0	1	0	0
AT2G30350	0	0	0	0	0	0	0	0	0	0	0	0	0	0	0	0	0	0	0	0	1	0	0	0	0	0	0	0	0	0	0	0	0	0	0	0	0	0	0	0	0	1	0	0	0	0
AT2G30360	0	0	0	0	0	0	0	0	0	0	0	0	0	0	0	0	0	0	0	1	0	0	0	0	0	0	0	0	0	0	0	0	0	0	0	0	0	0	0	0	0	0	0	0	0	0
AT2G30440	0	0	0	0	0	0	0	0	0	0	0	0	0	0	0	0	0	0	0	1	0	0	0	0	0	1	0	0	0	0	0	0	0	0	0	0	0	0	0	0	1	0	0	0	0	0
AT2G30500	0	0	0	0	0	0	0	0	0	0	0	1	0	0	0	0	0	0	0	1	0	0	0	0	0	0	0	0	0	0	0	0	0	0	0	0	0	0	0	0	1	0	0	0	0	0
AT2G30620	0	0	0	0	0	0	0	1	1	0	0	0	0	0	0	0	0	0	0	0	0	1	0	0	0	0	0	0	0	0	0	0	0	0	0	0	0	0	0	0	0	0	1	0	0	1
AT2G30750	0	0	0	0	0	0	0	0	0	0	0	0	0	0	0	0	0	0	1	0	0	0	0	0	0	0	0	0	0	0	0	0	0	0	0	0	0	0	0	0	0	0	0	0	0	0
AT2G30860	0	0	0	0	0	0	0	0	0	0	0	0	0	1	0	0	0	0	0	0	0	0	0	0	0	0	0	1	0	0	0	0	0	0	0	0	0	0	0	0	0	0	0	0	0	1
AT2G30870	0	0	0	1	0	0	0	0	0	0	0	0	0	0	0	0	0	0	0	1	0	0	0	0	0	0	0	0	1	0	0	0	0	0	0	0	0	1	0	0	1	0	0	0	0	0
AT2G31490	0	0	0	0	0	0	0	1	0	0	0	0	0	0	0	0	0	0	0	0	0	1	0	0	0	0	0	0	0	0	0	0	0	0	0	0	0	0	0	0	0	1	0	0	0	0
AT2G31570	0	0	0	0	0	0	0	1	0	0	0	0	0	0	0	0	0	0	0	0	0	0	0	0	0	0	0	0	0	0	0	0	0	0	0	0	0	0	0	0	0	0	0	0	0	0
AT2G31610	1	0	0	1	0	1	0	0	0	0	0	0	0	0	1	0	0	0	0	1	1	0	0	0	0	0	0	0	0	0	0	0	0	0	1	0	0	0	0	0	0	0	0	1	0	0
AT2G31810	1	0	0	1	0	1	0	0	0	0	0	1	0	0	1	0	0	0	0	1	0	0	0	0	0	1	0	0	1	0	0	0	0	0	1	0	0	0	0	0	1	0	0	1	0	0
AT2G31880	0	0	0	0	0	0	0	0	0	0	0	0	0	0	0	0	0	0	0	1	0	0	0	0	0	0	0	0	0	0	0	0	0	0	0	0	0	0	0	0	1	0	0	0	0	0
AT2G31940	0	0	0	0	0	0	0	0	0	0	0	0	0	0	0	0	0	0	0	1	0	0	0	0	0	0	0	0	0	0	0	0	0	0	0	0	0	0	0	0	1	0	0	0	0	0
AT2G31945	0	0	0	0	0	0	0	0	0	0	0	0	0	0	0	0	0	0	0	1	0	0	0	0	0	0	0	0	0	0	0	0	0	0	0	0	0	0	0	0	1	0	0	0	0	0
AT2G32020	0	0	0	0	0	0	0	0	0	0	0	0	0	0	0	0	0	0	0	0	0	1	0	0	0	0	0	0	0	0	0	0	0	0	0	0	0	0	0	0	0	0	0	0	0	0
AT2G32060	0	0	0	0	0	1	0	0	0	0	0	0	0	0	1	0	0	0	0	0	1	0	0	0	0	0	0	0	0	0	0	0	0	0	1	0	0	0	0	0	0	1	0	0	0	0
AT2G32070	0	0	0	0	0	0	0	0	0	0	0	1	0	0	0	0	0	0	0	0	0	0	0	0	0	1	0	0	1	0	0	0	0	0	1	0	0	0	0	0	0	0	0	1	0	0
AT2G32150	1	0	0	1	0	1	0	0	0	0	0	1	0	0	0	0	0	0	0	1	0	0	0	0	0	1	0	0	1	0	0	0	0	0	1	0	0	0	0	0	1	0	0	1	0	0
AT2G32190	0	0	0	1	0	1	0	0	0	0	0	0	0	0	0	0	0	0	0	1	0	0	0	0	0	0	0	0	0	0	0	0	0	0	0	0	0	0	0	0	0	0	0	0	0	0
AT2G32210	0	0	0	1	0	1	0	0	0	0	0	0	0	0	1	0	0	0	0	1	0	0	0	0	0	0	0	0	0	0	0	0	0	0	1	0	0	0	0	0	0	0	0	0	0	0
AT2G32580	0	0	0	0	0	0	0	1	0	0	0	0	0	0	0	0	0	0	0	0	0	0	0	0	0	0	0	0	0	0	0	0	0	0	0	0	0	0	0	0	0	0	0	0	0	0
AT2G32590	0	0	0	0	0	0	0	0	0	0	0	0	0	0	0	0	0	0	0	0	0	0	0	0	0	0	0	0	0	0	0	0	0	0	0	0	0	0	0	0	0	1	0	0	0	0
AT2G32610	0	0	0	0	0	0	0	0	0	0	0	0	0	0	0	0	0	0	0	0	0	1	0	0	0	0	0	0	0	0	0	0	0	0	0	0	0	0	0	0	0	0	0	0	0	0
AT2G32920	0	0	0	0	0	0	0	0	0	0	0	0	0	0	0	0	0	0	0	1	0	0	0	0	0	0	0	0	0	0	0	0	0	0	0	0	0	0	0	0	1	0	0	0	0	0
AT2G33040	1	0	0	1	0	0	0	0	0	0	0	1	0	0	0	0	0	0	0	0	0	0	0	0	0	0	0	0	1	0	0	0	0	0	0	0	0	1	0	0	1	0	0	1	0	0
AT2G33220	0	0	0	0	0	0	0	1	0	0	0	0	0	0	0	0	0	0	0	0	0	0	0	0	0	0	0	0	0	0	0	0	0	0	0	0	1	0	0	0	0	0	0	0	0	0
AT2G33340	0	0	0	0	0	0	0	0	0	0	0	0	0	0	0	0	0	0	0	1	0	0	0	0	0	0	0	0	0	0	0	0	0	0	0	0	0	0	0	0	0	0	0	0	0	0
AT2G33370	0	0	0	0	0	1	0	0	0	0	0	0	0	0	0	0	0	0	0	0	1	0	0	0	0	0	1	0	0	0	0	0	0	0	0	0	0	0	0	0	0	1	0	0	0	0
AT2G33400	0	0	0	0	0	0	0	0	0	0	0	0	1	0	0	1	0	0	0	0	1	0	0	0	0	0	1	0	0	0	0	0	0	0	0	1	0	0	0	0	0	1	0	0	1	0
AT2G33470	0	0	0	1	0	0	0	0	0	0	0	0	0	0	0	0	0	0	0	0	0	0	0	0	0	0	0	0	0	0	0	0	0	0	0	0	0	0	0	0	0	0	0	0	0	0
AT2G33560	0	0	0	0	1	0	1	0	0	0	0	0	0	0	0	1	0	0	0	0	1	0	0	1	0	0	0	0	0	1	0	0	0	0	0	1	0	0	1	0	0	1	0	0	0	0
AT2G33590	0	0	0	1	0	0	0	0	0	0	0	0	0	0	1	0	0	0	0	0	0	0	0	0	0	0	0	0	0	0	0	0	0	0	1	0	0	0	0	0	0	0	0	0	0	0
AT2G33700	0	0	0	0	0	0	0	0	0	0	0	0	0	0	0	0	0	0	0	1	0	0	0	0	0	0	0	0	0	0	0	0	0	0	0	0	0	0	0	0	0	0	0	0	0	0
AT2G33710	0	0	0	0	0	0	0	0	0	0	0	0	0	0	0	0	0	0	0	0	0	0	0	0	0	0	0	0	0	0	0	0	0	0	0	0	0	0	0	0	1	0	0	0	0	0
AT2G33740	0	0	0	0	0	0	0	0	0	0	0	0	0	0	1	0	0	0	0	0	0	0	0	0	0	0	0	0	0	0	0	0	0	0	0	0	0	0	0	0	0	0	0	0	0	0
AT2G33790	0	0	0	0	0	0	0	0	0	0	0	0	0	0	0	0	0	0	0	0	0	0	0	0	0	0	0	0	0	0	0	0	0	0	0	0	0	0	0	0	0	0	1	0	0	0
AT2G33793	0	1	0	0	0	0	0	0	0	0	0	0	1	0	0	0	0	0	0	0	1	0	0	0	0	0	1	0	0	1	0	0	0	0	0	0	0	0	0	0	0	1	0	0	1	0
AT2G33840	0	0	0	0	0	1	0	0	0	0	0	1	0	0	0	0	0	0	0	0	0	0	0	0	0	0	0	0	0	0	0	0	0	0	1	0	0	0	0	0	0	0	0	1	0	0
AT2G34020	0	0	0	0	0	0	0	0	0	0	0	0	0	0	0	0	0	0	0	1	0	0	0	0	0	0	0	0	0	0	0	0	0	0	0	0	0	0	0	0	1	0	0	0	0	0
AT2G34080	0	0	0	0	0	0	0	0	0	0	0	0	0	0	0	0	0	0	0	0	0	1	0	0	0	0	0	0	0	0	0	0	0	0	0	0	0	0	0	0	0	0	0	0	0	0
AT2G34170	0	0	0	0	0	0	0	0	0	0	0	0	0	0	0	0	0	0	0	1	0	0	0	0	0	0	0	0	0	0	0	0	0	0	0	0	0	0	0	0	0	0	0	0	0	0
AT2G34250	0	0	0	0	0	0	0	0	0	0	0	0	0	0	0	0	0	0	0	1	0	0	0	0	0	0	0	0	0	0	0	0	0	0	0	0	0	0	0	0	1	0	0	0	0	0
AT2G34260	1	0	0	0	0	0	0	0	0	0	0	0	0	0	0	0	0	0	0	0	0	0	0	0	0	0	0	0	0	0	0	0	0	0	0	0	0	0	0	0	0	0	0	0	0	0
AT2G34340	0	0	0	0	0	0	0	0	0	0	0	1	0	0	0	0	0	0	0	0	0	0	0	0	0	0	0	0	0	0	0	0	0	0	0	0	0	0	0	0	1	0	0	1	0	0
AT2G34470	0	0	0	0	0	0	0	0	0	0	0	0	0	0	1	0	0	0	0	0	0	0	0	0	0	0	0	0	0	0	0	0	0	0	0	0	0	0	0	0	0	0	0	0	0	0
AT2G34480	0	0	0	0	0	1	0	0	0	0	0	0	1	0	1	0	0	0	0	0	1	0	0	0	0	0	0	0	0	0	0	0	0	0	0	0	0	0	0	0	0	1	0	0	0	0
AT2G34520	0	0	0	0	0	0	0	0	0	0	0	1	0	0	1	0	0	0	0	0	0	0	0	0	0	0	0	0	0	0	0	0	0	0	0	0	0	0	0	0	0	0	0	0	0	0
AT2G34560	0	0	0	1	0	0	0	0	0	0	0	0	0	0	0	0	0	0	0	0	0	0	0	0	0	0	0	0	0	0	0	0	0	0	0	0	0	0	0	0	0	0	0	0	0	0
AT2G34585	0	0	0	0	0	0	0	1	1	0	0	0	0	0	0	0	0	0	0	0	0	0	0	0	0	0	0	0	0	0	0	0	0	0	0	0	0	0	0	0	0	0	0	0	0	0
AT2G34590	1	0	0	1	0	1	0	0	0	0	0	0	0	0	0	0	0	0	0	1	0	0	0	0	0	0	0	0	1	0	0	0	0	0	1	0	0	0	0	0	1	0	0	0	0	0
AT2G34650	0	0	0	0	0	0	0	0	0	0	0	0	0	0	0	0	0	0	0	0	0	0	0	0	0	1	0	0	1	0	0	0	0	0	0	0	0	0	0	0	0	0	0	0	0	0
AT2G34690	0	0	0	0	0	0	0	0	0	0	0	0	0	0	1	0	0	0	0	0	0	0	0	0	0	0	0	0	0	0	0	0	0	0	1	0	0	0	0	0	0	0	0	0	0	0
AT2G34750	0	0	0	0	0	0	0	0	0	0	0	0	0	0	0	0	0	0	0	0	0	0	0	0	0	1	0	0	0	0	0	0	0	0	1	0	0	0	0	0	0	0	0	0	0	0
AT2G34930	1	0	0	1	0	0	0	0	0	0	0	0	0	0	0	0	0	0	0	1	0	0	0	0	0	0	0	0	0	0	0	0	0	0	0	0	0	0	0	0	1	0	0	0	0	0
AT2G35010	0	0	0	0	0	1	0	0	0	0	0	0	0	0	0	0	0	0	0	0	0	0	0	0	0	0	0	0	0	0	0	0	0	0	0	0	0	0	0	0	0	0	0	0	0	0
AT2G35040	0	0	0	0	0	0	0	0	0	0	0	0	0	0	0	0	0	0	0	0	1	0	0	0	0	0	0	0	0	0	0	0	0	0	0	0	0	0	0	0	0	0	0	0	0	0
AT2G35120	0	0	0	0	0	0	0	0	0	0	0	0	0	0	1	0	0	0	0	0	0	0	0	0	0	0	0	0	0	0	0	0	0	0	0	0	0	0	0	0	0	0	0	0	0	0
AT2G35240	1	0	0	0	0	1	0	0	0	0	0	0	0	0	1	0	0	0	0	0	0	0	0	0	0	0	0	0	0	0	0	0	0	0	1	0	0	0	0	0	1	0	0	1	0	0
AT2G35470	0	0	0	0	0	0	0	0	0	0	0	0	0	0	0	0	0	0	0	0	0	0	0	0	0	0	0	0	0	0	0	0	0	0	0	0	0	0	0	0	0	1	0	0	0	0
AT2G35605	0	0	0	0	0	0	0	0	0	0	0	0	0	0	1	0	0	0	0	0	1	0	0	0	0	0	0	0	0	1	0	0	0	0	0	0	0	0	0	0	0	1	0	0	1	0
AT2G35630	0	0	0	0	0	0	0	0	0	0	0	0	0	0	0	0	0	0	0	0	0	0	0	0	0	0	0	0	0	1	0	0	0	0	0	0	0	0	0	0	0	0	0	0	0	0
AT2G35770	0	0	0	0	0	0	0	0	0	0	0	0	0	0	0	0	0	0	0	0	0	1	0	0	0	0	0	0	0	0	0	0	0	0	0	0	0	0	0	0	0	0	1	0	0	0
AT2G35790	0	0	0	0	0	1	0	0	0	0	0	0	0	0	0	0	0	0	0	0	0	0	0	0	0	0	0	0	0	0	0	0	0	0	0	0	0	0	0	0	0	0	0	0	0	0
AT2G36160	0	0	0	0	0	1	0	0	0	0	0	0	0	0	1	0	0	0	0	0	1	0	0	0	0	0	1	0	0	0	0	0	0	0	0	0	0	0	0	0	0	1	0	0	0	0
AT2G36170	0	0	0	0	0	1	0	0	0	0	0	0	0	0	0	0	0	0	0	0	1	0	0	0	0	0	1	0	0	1	0	0	0	0	0	0	0	0	1	0	0	1	0	0	0	0
AT2G36200	0	0	0	0	0	0	0	0	0	0	0	0	0	0	0	0	0	0	0	0	1	0	0	1	0	0	0	0	0	1	0	0	0	0	0	0	0	0	0	0	0	1	0	0	0	0
AT2G36220	0	0	0	1	0	1	0	0	0	0	0	1	0	0	1	0	0	0	0	1	0	0	0	0	0	1	0	0	1	0	0	0	0	0	1	0	0	0	0	0	1	0	0	1	0	0
AT2G36410	0	0	0	0	0	0	0	0	0	0	0	0	0	0	0	0	0	0	0	0	0	1	0	0	0	0	0	0	0	0	0	0	0	0	0	0	0	0	0	0	0	0	0	0	0	0
AT2G36460	0	0	0	1	0	0	0	0	0	0	0	0	0	0	0	0	0	0	0	0	0	0	0	0	0	0	0	0	0	0	0	0	0	0	0	0	0	0	0	0	0	0	0	0	0	0
AT2G36620	0	0	0	0	0	0	0	0	1	0	0	0	1	0	0	0	0	0	0	0	1	0	0	0	0	0	1	0	0	1	0	0	0	0	0	0	0	0	1	0	0	1	0	0	0	0
AT2G36880	0	0	0	0	0	0	0	1	0	0	0	0	0	0	0	0	0	0	0	0	0	1	0	0	0	0	0	0	0	0	0	0	0	0	0	0	0	0	0	0	0	0	0	0	0	0
AT2G36900	1	0	0	0	0	0	0	0	0	0	0	1	0	0	0	0	0	0	0	1	0	0	0	0	0	1	0	0	0	0	0	0	0	0	0	0	0	0	0	0	0	0	0	0	0	0
AT2G36910	0	0	0	0	0	0	0	0	0	0	0	0	0	0	0	0	0	0	0	0	0	1	0	0	0	0	0	0	0	0	0	0	0	0	0	0	0	0	0	0	0	0	0	0	0	0
AT2G36930	0	0	0	0	0	1	0	0	0	0	0	1	0	0	0	0	0	0	0	0	0	0	0	0	0	0	0	0	0	0	0	0	0	0	1	0	0	0	0	0	0	0	0	0	0	0
AT2G36950	1	0	0	1	0	0	0	0	0	0	0	1	0	0	0	0	0	0	0	0	0	0	0	0	0	1	0	0	0	0	0	0	0	0	0	0	0	0	0	0	1	0	0	1	0	0
AT2G37110	0	0	0	0	0	0	0	0	0	0	0	0	0	0	0	0	0	0	0	0	0	1	0	0	0	0	0	0	0	0	0	0	0	0	0	0	0	0	0	0	0	0	1	0	0	0
AT2G37120	0	0	0	0	0	0	0	1	1	0	0	0	0	0	0	0	0	0	0	0	0	0	0	0	0	0	0	0	0	0	0	0	0	0	0	0	0	0	0	0	0	0	0	0	0	0
AT2G37130	0	0	0	0	0	0	0	1	0	0	0	0	0	0	0	0	0	0	0	0	0	0	0	0	0	0	0	0	0	0	0	0	0	0	0	0	0	0	0	0	0	0	0	0	0	0
AT2G37190	0	0	0	0	0	1	0	0	0	0	0	0	0	0	0	0	0	0	0	0	1	0	0	0	0	0	0	0	0	0	0	0	0	0	0	0	0	0	0	0	0	1	0	0	0	0
AT2G37270	0	0	0	0	0	1	0	0	0	0	0	0	0	0	1	0	0	0	0	1	1	0	0	0	0	0	0	0	0	0	0	0	0	0	1	0	0	0	0	0	0	0	0	0	0	0
AT2G37340	0	0	0	0	0	1	0	0	0	0	0	0	0	0	0	0	0	0	0	1	0	0	0	0	0	0	0	0	0	0	0	0	0	0	1	0	0	0	0	0	0	0	0	0	0	0
AT2G37410	0	0	0	0	0	1	0	0	0	0	0	0	0	0	0	0	0	0	0	0	0	0	0	0	0	1	0	0	0	0	0	0	0	0	1	0	0	0	0	0	0	0	0	0	0	0
AT2G37420	0	0	0	0	0	0	0	0	0	0	0	0	0	0	0	0	0	0	0	0	0	0	0	0	0	0	0	0	0	1	0	0	0	0	0	0	0	0	1	0	0	0	0	0	0	0
AT2G37430	0	0	0	0	0	0	0	1	0	0	0	0	0	0	0	0	0	0	0	0	0	1	0	0	0	0	0	0	0	0	0	0	0	0	0	0	0	0	0	0	0	0	1	0	0	0
AT2G37470	0	0	0	0	0	0	0	0	1	0	0	0	0	0	1	0	0	0	0	0	0	0	0	0	0	0	0	0	0	0	1	0	0	0	0	0	0	0	0	1	0	0	1	0	0	1
AT2G37480	0	0	0	0	0	0	0	0	0	0	0	0	0	0	0	0	0	0	0	1	0	0	0	0	0	0	0	0	0	0	0	0	0	0	0	0	0	0	0	0	1	0	0	0	0	0
AT2G37540	0	0	0	0	0	0	0	0	0	0	0	0	0	0	0	0	0	0	0	0	0	1	0	0	0	0	0	0	0	0	0	0	0	0	0	0	0	0	0	0	0	0	0	0	0	0
AT2G37600	0	0	0	0	0	1	0	0	1	0	0	0	0	0	0	0	0	0	0	0	1	0	0	0	0	0	1	0	0	1	0	0	0	0	0	0	0	0	0	0	0	1	0	0	1	0
AT2G37620	0	0	0	0	0	0	0	0	0	0	0	0	0	0	0	0	0	0	0	0	0	0	0	0	0	0	0	0	0	0	0	0	0	0	0	0	0	0	0	0	0	1	0	0	0	0
AT2G37700	0	0	0	0	0	0	0	0	0	0	0	0	0	0	0	0	1	0	0	0	0	1	0	0	0	0	0	0	0	0	0	0	0	0	0	0	0	0	0	0	0	0	0	0	0	0
AT2G37790	0	0	0	0	0	1	0	0	0	0	0	0	0	0	0	0	0	0	0	0	0	0	0	0	0	0	0	0	0	0	0	0	0	0	0	0	0	0	0	0	0	0	0	0	0	0
AT2G37940	0	0	0	0	0	0	0	1	0	0	0	0	0	0	0	0	0	0	0	0	0	0	0	0	0	0	0	0	0	0	0	0	0	0	0	0	0	0	0	0	0	0	0	0	0	0
AT2G37975	0	0	0	0	0	0	0	0	0	0	0	0	0	0	0	0	0	0	0	0	0	1	0	0	0	0	0	0	0	0	0	0	0	0	0	0	0	0	0	0	0	0	0	0	0	0
AT2G38160	0	1	0	0	0	0	1	0	0	0	0	0	0	0	0	1	0	0	0	0	1	0	0	0	0	0	1	0	0	1	0	0	1	0	0	1	0	0	1	0	0	1	0	0	1	0
AT2G38230	0	0	0	0	0	0	0	0	0	0	0	1	0	0	0	0	0	0	0	1	0	0	0	0	0	0	0	0	1	0	0	0	0	0	0	0	0	0	0	0	1	0	0	1	0	0
AT2G38310	0	0	0	0	0	0	0	1	0	0	0	0	0	0	0	0	0	0	0	0	0	1	0	0	0	0	0	0	0	0	0	0	0	0	0	0	0	0	0	0	0	0	0	0	0	0
AT2G38400	0	0	0	0	0	0	0	0	0	0	0	0	0	0	0	0	0	0	0	1	0	0	0	0	0	0	0	0	0	0	0	0	0	0	0	0	0	0	0	0	1	0	0	0	0	0
AT2G38470	1	0	0	1	0	0	0	0	0	1	0	1	0	0	1	0	0	0	0	1	0	0	0	0	0	1	0	0	1	0	0	0	0	0	1	0	0	0	0	0	1	0	0	1	0	0
AT2G38620	0	0	0	0	1	0	0	0	0	0	0	0	0	0	0	0	0	0	0	0	1	0	0	0	0	0	1	0	0	1	0	0	0	0	0	0	0	0	1	0	0	1	0	0	1	0
AT2G38750	0	0	0	0	0	0	0	0	0	0	0	0	0	0	0	0	0	0	0	0	0	1	0	0	0	0	0	0	0	0	0	0	0	0	0	0	0	0	0	0	0	0	0	0	0	0
AT2G38760	0	0	0	0	0	0	0	0	0	0	0	0	0	0	0	0	0	0	0	0	0	0	0	0	0	0	0	0	0	0	0	0	0	0	0	0	0	0	0	0	1	0	0	0	0	0
AT2G38810	0	0	0	0	0	0	0	0	0	0	0	0	0	0	0	0	0	0	0	1	0	0	0	0	0	0	0	0	0	0	0	0	0	0	0	0	0	0	0	0	1	0	0	0	0	0
AT2G38860	0	0	0	0	0	0	0	0	0	0	0	0	0	0	0	0	0	0	0	0	0	0	0	0	0	0	0	0	0	0	0	0	0	0	0	0	0	0	0	0	0	0	0	0	0	1
AT2G38870	0	0	0	0	0	0	0	0	0	0	0	0	0	0	0	0	1	0	0	0	0	1	0	0	0	0	0	0	0	0	0	0	0	0	0	0	0	0	0	0	0	0	1	0	0	0
AT2G38940	0	0	0	0	0	0	0	0	0	0	0	0	0	0	0	0	0	0	0	0	0	1	0	0	0	0	0	0	0	0	0	0	0	0	0	0	0	0	0	0	0	0	0	0	0	0
AT2G39040	0	0	0	0	0	0	0	0	0	0	0	0	0	0	0	0	0	0	0	0	0	1	0	0	0	0	0	0	0	0	0	0	0	0	0	0	0	0	0	0	0	0	0	0	0	0
AT2G39050	0	0	0	0	0	0	0	0	0	0	0	0	0	0	0	0	0	0	0	1	0	0	0	0	0	0	0	0	0	0	0	0	0	0	0	0	0	0	0	0	0	0	0	0	0	0
AT2G39110	0	0	0	1	0	1	0	0	0	0	0	0	0	0	1	0	0	0	0	1	0	0	0	0	0	0	0	0	0	0	0	0	0	0	1	0	0	0	0	0	0	0	0	0	0	0
AT2G39200	0	0	0	0	0	0	0	0	0	0	0	0	0	0	0	0	0	0	0	1	0	0	0	0	0	0	0	0	0	0	0	0	0	0	0	0	0	0	0	0	1	0	0	0	0	0
AT2G39210	0	0	0	0	0	0	0	0	0	0	0	0	0	0	0	0	0	0	0	1	0	0	0	0	0	0	0	0	0	0	0	0	0	0	0	0	0	0	0	0	1	0	0	0	0	0
AT2G39350	0	0	0	0	0	0	0	0	0	0	0	0	0	0	0	0	0	0	0	1	0	0	0	0	0	0	0	0	0	0	0	0	0	0	0	0	0	0	0	0	0	0	0	0	0	0
AT2G39390	0	0	0	0	0	0	0	0	1	0	0	0	0	0	0	0	0	0	0	0	1	0	0	0	0	0	1	0	0	1	0	0	0	0	0	0	0	0	1	0	0	1	0	0	0	0
AT2G39400	0	0	0	0	0	0	0	0	0	0	0	0	0	0	0	0	0	0	0	1	0	0	0	0	0	0	0	0	0	0	0	0	0	0	0	0	0	0	0	0	0	0	0	0	0	0
AT2G39420	0	0	0	0	0	0	0	0	0	0	0	0	0	0	0	0	0	0	0	1	0	0	0	0	0	0	0	0	0	0	0	0	0	0	0	0	0	0	0	0	0	0	0	0	0	0
AT2G39460	0	0	0	0	0	1	0	0	0	0	0	0	0	0	1	0	0	0	0	0	1	0	0	0	0	0	0	0	0	0	0	0	0	0	0	0	0	0	0	0	0	1	0	0	0	0
AT2G39518	0	0	0	0	0	0	0	0	0	0	0	0	0	0	0	0	0	0	0	1	0	0	0	0	0	0	0	0	0	0	0	0	0	0	0	0	0	0	0	0	0	0	0	0	0	0
AT2G39530	0	0	0	0	0	0	0	0	0	0	0	0	0	0	0	0	1	0	0	0	0	0	0	0	0	0	0	0	0	0	0	0	0	0	0	0	0	0	0	0	0	0	1	0	0	0
AT2G39570	1	0	0	1	0	1	0	0	0	1	0	1	0	0	1	0	0	0	0	1	0	0	0	0	0	1	0	0	1	0	0	0	0	0	1	0	0	0	0	0	1	0	0	0	0	0
AT2G39650	0	0	0	0	0	0	0	0	0	0	0	1	0	0	0	0	0	0	0	0	0	0	0	0	0	1	0	0	1	0	0	0	0	0	0	0	0	0	0	0	0	0	0	0	0	0
AT2G39700	1	0	0	0	0	0	0	0	0	0	0	0	0	0	1	0	0	0	0	0	0	0	0	0	0	0	0	0	1	0	0	0	0	0	0	0	0	0	0	0	1	0	0	1	0	0
AT2G39770	0	0	0	0	0	0	0	0	0	0	0	0	0	0	0	0	0	0	0	0	0	1	0	0	0	1	0	0	0	0	0	0	0	0	0	0	0	0	0	0	0	0	0	0	0	0
AT2G39870	0	0	0	0	0	0	0	0	0	0	0	0	0	0	0	0	0	0	0	0	0	0	0	0	0	0	0	0	1	0	0	0	0	0	0	0	0	0	0	0	0	0	0	0	0	0
AT2G39990	1	0	0	1	0	1	0	0	0	0	0	1	0	0	0	0	0	0	0	1	0	0	0	0	0	1	0	0	1	0	0	0	0	0	1	0	0	0	0	0	1	0	0	1	0	0
AT2G40000	0	0	0	1	0	0	0	0	0	0	0	1	0	0	0	0	0	0	0	1	0	0	0	0	0	1	0	0	1	0	0	0	0	0	1	0	0	0	0	0	1	0	0	1	0	0
AT2G40010	0	0	0	0	0	0	0	0	0	0	0	1	0	0	0	0	0	0	0	0	0	0	0	0	0	0	0	0	1	0	0	0	0	0	0	0	0	0	0	0	0	0	0	0	0	0
AT2G40080	0	0	0	0	0	0	0	0	0	0	0	0	0	0	0	0	0	0	0	0	0	1	0	0	0	0	0	0	0	0	0	0	0	0	0	0	0	0	0	0	0	0	0	0	0	0
AT2G40140	1	0	0	1	0	1	0	0	0	0	0	1	0	0	1	0	0	0	0	1	0	0	0	0	0	1	0	0	1	0	0	0	0	0	1	0	0	0	0	0	1	0	0	1	0	0
AT2G40205	0	0	1	0	0	0	0	0	1	0	1	0	0	1	0	0	1	0	0	0	0	0	0	0	1	0	1	1	0	1	1	0	0	1	0	0	1	0	1	1	0	1	1	0	1	1
AT2G40380	0	0	0	0	0	0	0	0	0	0	0	0	0	0	0	0	0	0	0	0	0	0	0	0	0	1	0	0	0	0	0	0	0	0	0	0	0	0	0	0	0	0	0	0	0	0
AT2G40430	0	0	0	0	0	1	0	0	0	0	0	0	0	0	0	0	0	0	0	0	0	0	0	0	0	0	0	0	0	0	0	0	0	0	0	0	0	0	0	0	0	0	0	0	0	0
AT2G40470	0	0	0	0	0	0	0	0	0	0	0	0	0	0	0	0	0	0	0	0	0	1	0	0	0	0	0	0	0	0	0	0	0	0	0	0	0	0	0	0	0	0	0	0	0	0
AT2G40475	0	0	0	0	0	0	0	0	0	0	0	0	0	0	0	0	0	0	0	0	0	1	0	0	0	0	0	0	0	0	0	0	0	0	0	0	0	0	0	0	0	0	0	0	0	0
AT2G40510	0	0	0	0	0	0	0	0	1	0	0	0	1	0	0	0	0	0	0	0	1	0	0	0	0	0	1	0	0	1	0	0	0	0	0	0	0	0	0	0	0	1	0	0	0	0
AT2G40590	0	0	0	0	0	0	0	0	0	0	0	0	0	0	1	0	0	0	0	0	0	0	0	0	0	0	0	0	0	0	0	0	0	0	0	0	0	0	0	0	0	1	0	0	0	0
AT2G40660	0	0	0	0	0	1	0	0	0	0	0	0	0	0	0	0	0	0	0	0	0	0	0	0	0	0	0	0	0	0	0	0	0	0	0	0	0	0	0	0	0	0	0	0	0	0
AT2G40765	0	0	1	0	0	0	0	1	1	0	1	0	0	0	0	0	1	0	0	0	0	1	0	0	0	0	0	0	0	1	1	0	0	0	0	0	1	0	0	0	0	0	1	0	0	0
AT2G40880	0	0	0	0	0	0	0	0	0	0	0	0	0	0	0	0	0	0	0	0	0	1	0	0	0	0	0	0	0	0	0	0	0	0	0	0	0	0	0	0	0	0	0	0	0	0
AT2G40970	0	0	0	0	0	0	0	0	0	0	0	0	0	0	0	0	0	0	0	0	0	0	0	0	0	0	0	0	1	0	0	0	0	0	1	0	0	0	0	0	0	0	0	0	0	0
AT2G41010	0	0	0	1	0	0	0	0	0	0	0	1	0	0	0	0	0	0	0	0	0	0	0	0	0	0	0	0	1	0	0	0	0	0	1	0	0	0	0	0	0	0	0	0	0	0
AT2G41070	0	0	0	0	0	0	0	0	0	0	0	0	0	0	0	0	0	0	0	0	0	0	0	0	0	0	0	0	0	0	0	0	0	0	0	0	0	0	0	0	1	0	0	0	0	0
AT2G41100	1	0	0	1	0	0	0	0	0	0	0	1	0	0	1	0	0	0	0	1	0	0	0	0	0	1	0	0	1	0	0	0	0	0	1	0	0	0	0	0	1	0	0	1	0	0
AT2G41110	0	0	0	0	0	0	0	1	0	0	0	1	0	0	0	0	0	0	0	0	0	1	0	0	0	0	0	0	0	0	0	0	0	0	0	0	0	0	0	0	0	1	0	0	1	0
AT2G41220	0	0	0	0	0	0	0	1	0	0	0	0	0	0	0	0	0	0	0	0	0	0	0	0	0	0	0	0	0	0	0	0	0	0	0	0	0	0	0	0	0	0	0	0	0	0
AT2G41250	0	0	0	0	0	0	0	0	0	0	0	0	0	0	0	0	0	0	0	1	0	0	0	0	0	0	0	0	0	0	0	0	0	0	0	0	0	0	0	0	1	0	0	0	0	0
AT2G41410	0	0	0	0	0	0	0	0	0	0	0	0	0	0	0	0	0	0	0	0	0	0	0	0	0	1	0	0	1	0	0	0	0	0	0	0	0	0	0	0	0	0	0	0	0	0
AT2G41420	0	0	0	1	0	0	0	0	0	1	0	0	0	0	0	0	0	0	0	1	0	0	0	0	0	0	0	0	0	0	0	0	0	0	0	0	0	0	0	0	1	0	0	0	0	0
AT2G41430	1	0	0	1	0	0	0	0	0	1	0	1	0	0	1	0	0	0	0	1	0	0	0	0	0	1	0	0	1	0	0	1	0	0	1	0	0	1	0	0	1	0	0	1	0	0
AT2G41530	0	0	0	1	0	0	0	0	0	0	0	0	0	0	0	0	0	0	0	0	0	0	0	0	0	0	0	0	0	0	0	0	0	0	1	0	0	0	0	0	0	0	0	0	0	0
AT2G41630	1	0	0	1	0	1	0	0	0	1	0	1	0	0	0	0	0	0	0	1	0	0	0	0	0	1	0	0	1	0	0	0	0	0	1	0	0	1	0	0	1	0	0	1	0	0
AT2G41640	0	0	0	0	0	0	0	0	0	0	0	0	0	0	0	0	0	0	0	1	0	0	0	0	0	0	0	0	0	0	0	0	0	0	0	0	0	0	0	0	0	0	0	0	0	0
AT2G41650	0	0	0	0	0	0	0	0	1	0	0	0	0	0	0	0	1	0	0	0	0	0	0	0	0	0	1	0	0	0	1	0	0	0	0	0	1	0	0	0	0	1	0	0	1	1
AT2G41780	0	0	0	0	0	0	0	0	0	0	0	0	0	0	0	0	0	0	0	0	0	1	0	0	0	0	0	0	0	0	0	0	0	0	0	0	0	0	0	0	0	0	1	0	0	0
AT2G41800	0	0	0	0	0	0	0	0	0	0	0	0	0	0	0	0	1	0	0	0	0	1	0	0	0	0	0	0	0	0	0	0	0	0	0	0	0	0	0	0	0	0	1	1	0	0
AT2G41840	0	0	0	0	0	1	0	0	0	0	0	0	0	0	0	0	0	0	0	0	1	0	0	0	0	0	0	0	0	0	0	0	0	0	1	0	0	0	0	0	0	1	0	0	0	0
AT2G42110	0	0	0	0	0	0	0	0	0	0	0	0	0	0	0	1	0	0	0	0	0	0	0	0	0	0	0	0	0	1	0	0	0	0	0	1	0	0	0	0	0	0	0	0	1	0
AT2G42210	0	0	0	0	0	0	0	0	0	0	0	0	0	0	1	0	0	0	0	0	0	0	0	0	0	0	0	0	0	0	0	0	0	0	1	0	0	0	0	0	0	0	0	0	0	0
AT2G42510	0	0	0	0	0	0	0	0	0	0	0	0	0	0	0	0	0	0	0	0	0	0	0	0	0	0	0	0	0	0	0	0	1	0	0	0	0	0	0	0	0	0	0	0	0	0
AT2G42740	0	0	0	0	0	1	0	0	0	0	0	0	0	0	0	0	0	0	0	0	0	0	0	0	0	0	0	0	0	0	0	0	0	0	1	0	0	0	0	0	0	0	0	0	0	0
AT2G42870	0	0	0	0	0	0	0	0	0	0	0	0	0	0	0	0	0	0	0	0	0	1	0	0	0	0	0	0	0	0	0	0	0	0	0	0	0	0	0	0	0	0	0	0	0	0
AT2G42910	1	0	0	1	0	1	0	0	0	0	0	1	0	0	1	0	0	0	0	0	0	0	1	0	0	0	0	0	0	0	0	0	0	0	1	0	0	0	0	0	1	0	0	0	0	0
AT2G43090	0	0	0	0	0	1	0	0	0	0	0	1	0	0	0	0	0	0	0	0	0	0	0	0	0	0	0	0	0	0	0	0	0	0	0	0	0	0	0	0	0	0	0	0	0	0
AT2G43120	0	0	0	0	0	0	0	0	0	0	0	0	0	0	0	0	0	1	0	0	0	0	0	0	0	0	0	0	0	0	0	0	0	0	0	0	0	0	0	0	0	0	0	0	0	0
AT2G43130	0	0	0	0	0	0	0	0	0	0	0	0	0	0	0	0	0	0	0	0	0	1	0	0	0	0	0	0	0	0	0	0	0	0	0	0	0	0	0	0	0	0	0	0	0	0
AT2G43150	0	0	0	0	0	0	0	1	0	0	0	0	0	0	0	0	0	0	0	0	0	0	0	0	0	0	0	0	0	0	0	0	0	0	0	0	0	0	0	0	0	0	0	0	0	0
AT2G43340	0	0	0	1	0	0	0	0	0	0	0	0	0	0	0	0	0	0	0	0	0	0	0	0	0	0	0	0	0	0	0	0	0	0	0	0	0	0	0	0	0	0	0	1	0	0
AT2G43350	0	0	0	0	0	0	0	0	0	0	0	0	0	0	0	0	0	0	0	0	0	0	0	0	0	0	0	0	0	0	0	0	0	0	1	0	0	0	0	0	0	0	0	0	0	0
AT2G43360	0	0	0	0	0	1	0	0	0	0	0	0	0	0	0	0	0	0	0	0	0	0	0	0	0	0	0	0	0	0	0	0	0	0	0	0	0	0	0	0	0	0	0	0	0	0
AT2G43460	0	0	0	0	0	0	0	0	0	0	0	0	1	0	0	0	0	0	0	0	1	0	0	0	0	0	1	0	0	1	0	0	0	0	0	0	0	0	1	0	0	1	0	0	0	0
AT2G43480	0	0	0	0	0	0	0	0	0	0	0	0	0	0	0	0	0	0	0	1	0	0	0	0	0	0	0	0	0	0	0	0	0	0	0	0	0	0	0	0	0	0	0	0	0	0
AT2G43535	0	0	0	0	0	1	0	0	0	0	0	0	0	0	0	0	0	0	0	0	0	0	0	0	0	0	0	0	0	0	0	0	0	0	0	0	0	0	0	0	0	0	0	0	0	0
AT2G43600	0	0	0	0	0	0	0	0	0	0	0	0	0	0	0	0	0	0	0	0	0	0	0	0	0	0	0	0	0	0	0	0	0	0	0	0	0	0	0	0	0	0	1	0	0	0
AT2G43610	0	0	0	0	0	0	0	0	0	0	0	0	0	0	0	0	1	0	0	0	0	1	0	0	0	0	0	0	0	0	0	0	0	0	0	0	0	0	0	0	0	0	1	0	0	0
AT2G43640	0	0	0	1	0	0	0	0	0	0	0	0	0	0	1	0	0	0	0	0	0	0	0	0	0	0	0	0	0	0	0	0	0	0	1	0	0	0	0	0	0	0	0	0	0	0
AT2G43780	0	0	0	0	0	1	0	0	0	0	0	0	0	0	0	0	0	0	0	0	0	0	0	0	0	0	0	0	0	0	0	0	0	0	0	0	0	0	0	0	0	0	0	0	0	0
AT2G43790	0	0	0	0	0	0	0	0	0	0	0	0	0	0	0	0	0	0	0	1	0	0	0	0	0	0	0	0	0	0	0	0	0	0	0	0	0	0	0	0	0	0	0	0	0	0
AT2G43810	0	0	0	0	0	0	0	0	0	0	0	0	0	0	1	0	0	0	0	0	0	0	0	0	0	1	0	0	0	0	0	0	0	0	0	0	0	0	0	0	0	0	0	0	0	0
AT2G43870	0	0	0	0	0	0	0	0	0	0	0	0	0	0	0	0	0	0	0	0	0	1	0	0	0	0	0	0	0	0	0	0	0	0	0	0	0	0	0	0	0	0	0	0	0	0
AT2G43880	0	0	0	0	0	0	0	1	0	0	0	0	0	0	0	0	0	0	0	0	0	1	0	0	0	0	0	0	0	0	0	0	0	0	0	0	0	0	0	0	0	0	1	0	0	0
AT2G44120	0	0	0	0	0	1	0	0	0	0	0	0	0	0	0	0	0	0	0	0	1	0	0	0	0	0	0	0	0	0	0	0	0	0	0	0	0	0	0	0	0	0	0	0	0	0
AT2G44180	0	0	0	0	0	0	0	0	0	0	0	0	0	0	0	0	0	0	0	0	0	0	0	0	0	0	0	0	0	0	0	0	0	0	0	0	0	0	0	0	1	0	0	0	0	0
AT2G44190	0	0	0	0	0	0	0	0	0	0	0	0	0	0	0	0	0	0	0	0	0	0	0	0	0	0	0	0	0	0	0	0	1	0	0	0	0	0	0	0	0	0	0	0	0	0
AT2G44270	0	0	0	0	0	1	0	0	0	0	0	0	0	0	1	0	0	0	0	0	0	0	0	0	0	1	0	0	0	0	0	0	0	0	1	0	0	0	0	0	0	0	0	0	0	0
AT2G44310	0	0	0	0	0	0	0	0	0	0	0	0	0	0	0	0	0	0	0	0	0	1	0	0	0	0	0	0	0	0	0	0	0	0	0	0	0	0	0	0	0	0	0	0	0	0
AT2G44350	0	0	0	0	0	0	0	1	0	0	0	0	0	0	0	0	0	0	0	0	0	0	0	0	0	0	0	0	0	0	0	0	0	0	0	0	0	0	0	0	0	0	0	0	0	0
AT2G44450	0	0	0	0	0	0	0	0	0	0	0	0	0	0	0	0	0	0	0	0	1	0	0	0	0	0	0	0	0	0	0	0	0	0	0	0	0	0	0	0	0	1	0	0	0	0
AT2G44490	0	0	0	0	0	0	0	0	0	0	0	0	0	0	0	0	0	0	0	1	0	0	0	0	0	0	0	0	0	0	0	0	0	0	0	0	0	0	0	0	0	0	0	0	0	0
AT2G44500	0	0	0	0	0	0	0	0	0	0	0	1	0	0	0	0	0	0	0	0	0	0	0	0	0	1	0	0	0	0	0	0	0	0	0	0	0	0	0	0	0	0	0	0	0	0
AT2G44525	0	0	0	0	0	0	0	0	0	0	0	0	0	0	0	0	0	0	0	0	0	0	0	0	0	0	0	0	0	0	0	0	0	0	0	0	0	0	0	0	1	0	0	0	0	0
AT2G44670	0	0	0	0	0	0	0	0	0	0	0	0	0	0	0	0	0	0	0	0	0	1	0	0	0	0	0	0	0	0	0	0	0	0	0	0	0	0	0	0	0	0	0	0	0	0
AT2G44740	0	0	0	0	0	0	0	1	0	0	0	0	0	0	0	0	0	0	0	0	0	0	0	0	0	0	0	0	0	0	0	0	0	0	0	0	0	0	0	0	0	0	0	0	0	0
AT2G44790	0	0	0	0	0	0	0	0	0	0	0	0	0	0	0	0	0	0	0	0	0	1	0	0	0	0	0	0	0	0	0	0	0	0	0	0	0	0	0	0	0	0	0	0	0	0
AT2G44840	1	0	0	1	0	0	0	0	0	0	0	1	0	0	1	0	0	0	0	0	0	0	0	0	0	1	0	0	1	0	0	0	0	0	1	0	0	1	0	0	0	0	0	1	0	0
AT2G44860	0	0	0	0	0	1	0	0	0	0	0	0	0	0	1	0	0	0	0	0	0	0	0	0	0	0	0	0	0	0	0	0	0	0	0	0	0	0	0	0	0	0	0	0	0	0
AT2G45050	0	0	0	1	0	1	0	0	0	0	0	0	0	0	1	0	0	0	0	0	0	0	0	0	0	0	0	0	0	0	0	0	0	0	1	0	0	0	0	0	0	0	0	0	0	0
AT2G45070	0	0	1	0	0	0	0	1	1	0	0	0	0	1	0	0	0	0	0	0	0	1	0	0	0	0	0	1	0	0	1	0	0	0	0	0	1	0	0	0	0	0	1	0	0	1
AT2G45170	0	0	0	0	0	0	0	0	0	0	0	0	0	0	0	0	0	0	0	0	0	0	0	0	0	0	0	0	0	0	0	0	0	0	1	0	0	0	0	0	0	0	0	0	0	0
AT2G45200	0	0	0	1	0	0	0	0	0	0	0	0	0	0	0	0	0	0	0	0	0	0	0	0	0	0	0	0	0	0	0	0	0	0	0	0	0	0	0	0	0	0	0	0	0	0
AT2G45400	0	0	0	0	0	0	0	1	0	0	0	0	0	0	0	0	1	0	0	0	0	0	0	0	0	0	0	0	0	0	0	0	0	0	0	0	0	0	0	0	0	0	1	0	0	0
AT2G45430	0	0	0	0	0	0	0	0	0	0	0	0	0	0	0	0	0	0	0	0	0	0	0	0	0	1	0	0	1	0	0	0	0	0	0	0	0	0	0	0	0	0	0	0	0	0
AT2G45450	0	0	0	0	0	0	0	0	0	0	0	0	0	0	0	0	0	0	0	0	0	1	0	0	0	0	0	0	0	0	0	0	0	0	0	0	0	0	0	0	0	0	0	0	0	0
AT2G45490	0	0	0	0	0	0	1	0	0	0	0	0	0	0	0	0	0	0	0	0	1	0	0	0	0	0	0	0	0	1	0	0	0	0	0	0	0	0	0	0	0	1	0	0	0	0
AT2G45680	0	0	0	0	0	0	0	0	0	0	0	0	0	0	0	0	0	0	0	0	0	0	0	0	0	0	0	0	1	0	0	0	0	0	0	0	0	0	0	0	0	0	0	0	0	0
AT2G45710	0	0	0	0	0	0	0	0	0	0	0	0	0	0	0	0	0	0	0	0	1	0	0	0	0	0	0	0	0	0	0	0	0	0	0	0	0	0	0	0	0	0	0	0	0	0
AT2G45760	0	0	0	0	0	0	0	0	0	0	0	0	0	0	0	0	0	0	0	1	0	0	0	0	0	0	0	0	0	0	0	0	0	0	0	0	0	0	0	0	1	0	0	0	0	0
AT2G45790	0	0	0	0	0	0	0	0	0	0	0	0	0	0	0	0	0	0	0	0	0	1	0	0	0	0	0	0	0	0	0	0	0	0	0	0	0	0	0	0	0	0	1	0	0	0
AT2G45820	0	0	0	1	0	0	0	0	0	0	0	0	0	0	0	0	0	0	0	0	0	0	0	0	0	0	0	0	0	0	0	0	0	0	1	0	0	0	0	0	0	0	0	0	0	0
AT2G45860	0	0	0	0	0	0	0	0	0	0	0	0	0	0	0	0	1	0	0	0	0	0	0	0	0	0	1	0	0	1	0	0	0	0	0	0	0	0	0	0	0	0	0	0	0	0
AT2G45960	0	0	0	0	0	0	0	0	0	0	0	0	0	0	1	0	0	0	0	0	0	0	0	0	0	0	0	0	1	0	0	0	0	0	0	0	0	0	0	0	1	0	0	0	0	0
AT2G46150	0	0	0	0	0	0	0	0	0	0	0	0	0	0	0	0	0	0	0	1	0	0	0	0	0	0	0	0	0	0	0	0	0	0	0	0	0	0	0	0	1	0	0	0	0	0
AT2G46170	0	0	0	0	0	0	0	0	0	0	0	0	0	0	0	0	0	0	0	1	0	0	0	0	0	0	0	0	0	0	0	0	0	0	0	0	0	0	0	0	0	0	0	0	0	0
AT2G46230	1	0	0	1	0	1	0	0	0	0	0	1	0	0	0	0	0	0	0	1	0	0	0	0	0	1	0	0	1	0	0	0	0	0	1	0	0	0	0	0	1	0	0	1	0	0
AT2G46240	0	0	0	0	0	0	0	0	0	0	0	0	0	0	0	0	0	0	0	0	0	1	0	0	0	0	0	0	0	0	0	0	0	0	0	0	0	0	0	0	0	0	0	0	0	0
AT2G46280	1	0	0	1	0	1	0	0	0	0	0	1	0	0	1	0	0	0	0	1	0	0	0	0	0	1	0	0	1	0	0	0	0	0	1	0	0	0	0	0	1	0	0	1	0	0
AT2G46330	0	0	0	0	0	0	0	0	0	0	0	0	0	0	0	0	0	0	0	0	0	0	0	0	0	0	0	0	1	0	0	0	0	0	0	0	0	0	0	0	0	0	0	0	0	0
AT2G46370	1	0	0	0	0	0	0	0	0	0	0	0	0	0	0	0	0	0	0	1	0	0	0	0	0	0	0	0	1	0	0	0	0	0	0	0	0	0	0	0	1	0	0	0	0	0
AT2G46390	0	0	1	0	0	0	0	1	1	0	0	0	0	0	0	0	1	0	0	0	0	1	0	0	0	0	0	1	0	0	1	0	0	0	0	0	1	0	0	0	0	0	1	0	0	1
AT2G46400	1	0	0	1	0	1	0	0	0	1	0	1	0	0	1	0	0	0	0	1	0	0	0	0	0	1	0	0	1	0	0	0	0	0	1	0	0	1	0	0	1	0	0	1	0	0
AT2G46490	0	0	0	0	0	0	0	0	0	0	0	0	0	0	0	0	0	0	0	0	0	1	0	0	0	0	0	0	0	0	0	0	0	0	0	0	0	0	0	0	0	0	0	0	0	0
AT2G46500	0	0	0	0	0	0	0	0	0	0	0	1	0	0	0	0	0	0	0	1	0	0	0	0	0	1	0	0	0	0	0	0	0	0	0	0	0	0	0	0	1	0	0	0	0	0
AT2G46505	0	0	0	0	0	0	0	0	0	0	0	0	0	0	0	0	0	0	0	0	0	0	0	0	0	1	0	0	0	0	0	0	0	0	0	0	0	0	0	0	0	0	0	0	0	0
AT2G46510	0	0	0	0	0	0	0	0	0	1	0	0	0	0	0	0	0	0	0	1	0	0	0	0	0	1	0	0	0	0	0	0	0	0	0	0	0	0	0	0	1	0	0	1	0	0
AT2G46540	0	0	0	0	0	0	0	0	0	0	0	0	0	0	0	0	0	0	0	0	0	1	0	0	0	0	0	0	0	0	0	0	0	0	0	0	0	0	0	0	0	0	0	0	0	0
AT2G46600	0	0	0	0	0	0	0	0	0	0	0	0	0	0	0	0	0	0	0	0	0	1	0	0	0	0	0	0	0	0	0	0	0	0	0	0	0	0	0	0	0	0	0	0	0	0
AT2G46610	0	0	0	0	0	0	0	0	0	0	0	1	0	0	0	0	0	0	0	0	0	0	0	0	0	0	0	0	0	0	0	0	0	0	0	0	0	0	0	0	0	0	0	0	0	0
AT2G46740	0	0	0	0	0	0	0	0	0	0	0	0	0	0	0	0	0	0	0	0	0	1	0	0	0	0	0	0	0	0	0	0	0	0	0	0	0	0	0	0	0	0	0	0	0	0
AT2G47000	0	0	0	0	0	0	0	1	0	0	0	0	0	0	0	0	0	0	0	0	0	1	0	0	0	0	0	0	0	0	0	0	0	0	0	0	0	0	0	0	0	0	0	0	0	0
AT2G47060	1	0	0	1	0	0	0	0	0	1	0	1	0	0	1	0	0	0	0	1	0	0	0	0	0	1	0	0	0	0	0	0	0	0	1	0	0	0	0	0	1	0	0	1	0	0
AT2G47110	0	0	0	0	0	1	0	0	0	0	0	0	0	0	0	0	0	0	0	0	1	0	0	0	0	0	0	0	0	0	0	0	0	0	0	0	0	0	0	0	0	1	0	0	0	0
AT2G47140	0	0	0	0	0	0	0	0	0	0	0	0	0	0	0	0	0	0	0	0	0	0	0	0	0	0	0	0	0	0	0	0	0	0	0	0	0	0	0	0	0	0	1	1	0	0
AT2G47170	0	0	0	0	0	0	0	1	0	0	0	0	0	0	0	0	0	0	0	0	0	0	0	0	0	0	0	0	0	0	0	0	0	0	0	0	0	0	0	0	0	0	0	0	0	0
AT2G47260	0	0	0	0	0	0	0	0	0	0	0	0	0	0	0	0	0	0	0	1	0	0	0	0	0	0	0	0	0	0	0	0	0	0	0	0	0	0	0	0	1	0	0	0	0	0
AT2G47270	0	0	0	0	0	0	0	1	0	0	0	0	0	0	0	0	0	0	0	0	0	1	0	0	0	0	0	0	0	0	0	0	0	0	0	0	0	0	0	0	0	0	0	0	0	0
AT2G47380	0	0	0	0	0	0	0	0	0	0	0	0	0	0	0	0	0	0	0	0	0	1	0	0	0	0	0	0	0	0	0	0	0	0	0	0	0	0	0	0	0	0	0	0	0	0
AT2G47470	0	0	0	0	0	0	0	0	0	0	0	0	0	0	0	0	1	0	0	0	0	0	0	0	0	0	0	0	0	0	0	0	0	0	0	0	0	0	0	0	0	0	0	0	0	0
AT2G47485	0	0	0	0	0	0	0	0	0	0	0	0	0	0	0	0	0	0	0	0	0	1	0	0	0	0	0	0	0	0	0	0	0	0	0	0	0	0	0	0	0	0	1	0	0	0
AT2G47500	0	0	0	0	0	0	0	0	0	0	0	0	0	0	0	0	0	0	0	0	1	0	0	0	0	0	1	0	0	1	0	0	0	0	0	0	0	0	0	0	0	0	0	0	0	0
AT2G47510	0	0	0	1	0	0	0	0	0	0	0	0	0	0	0	0	0	0	0	1	0	0	0	0	0	0	0	0	0	0	0	0	0	0	0	0	0	0	0	0	0	0	0	0	0	0
AT2G47540	0	0	0	0	0	0	0	0	0	0	0	0	0	0	0	0	0	0	1	0	0	0	0	0	0	0	0	0	0	0	0	0	0	0	0	0	0	0	0	0	0	0	0	0	0	0
AT2G47550	0	0	0	0	0	0	0	0	0	0	0	0	0	0	0	0	0	0	0	1	0	0	0	0	0	0	0	0	0	0	0	0	0	0	0	0	0	0	0	0	0	0	0	0	0	0
AT2G47610	0	0	0	0	0	1	0	0	0	0	0	0	0	0	0	0	0	0	0	0	1	0	0	0	0	0	0	0	0	0	0	0	0	0	0	0	0	0	0	0	0	1	0	0	0	0
AT2G47730	0	0	0	0	0	0	0	0	0	0	0	1	0	0	0	0	0	0	0	0	0	0	0	0	0	0	0	0	1	0	0	0	0	0	0	0	0	0	0	0	0	0	1	1	0	0
AT2G47920	0	0	0	0	0	0	0	0	0	0	0	0	0	0	0	0	0	0	0	0	0	0	0	0	0	0	0	0	0	0	0	0	0	0	0	0	0	0	0	0	0	1	0	0	0	0
AT2G47960	0	0	0	1	0	1	0	0	0	0	0	0	0	0	0	0	0	0	0	1	0	0	0	0	0	0	0	0	0	0	0	0	0	0	1	0	0	1	0	0	1	0	0	0	0	0
AT2G48100	0	0	0	0	0	0	0	0	0	0	0	0	0	0	0	0	0	0	0	0	0	0	0	0	0	0	0	0	0	0	0	0	0	0	1	0	0	0	0	0	0	0	0	0	0	0
AT3G01120	0	0	0	1	0	0	0	0	0	0	0	0	0	0	0	0	0	0	0	1	0	0	0	0	0	0	0	0	1	0	0	0	0	0	0	0	0	0	0	0	1	0	0	0	0	0
AT3G01130	0	0	0	0	0	0	0	0	1	0	0	0	0	0	0	0	0	0	0	0	0	1	0	0	0	0	0	0	0	0	0	0	0	0	0	0	1	0	0	0	0	0	0	0	0	0
AT3G01220	0	0	0	0	0	0	0	1	0	0	0	0	0	0	0	0	0	0	0	0	0	0	0	0	0	0	0	0	0	0	0	0	0	0	0	0	0	0	0	0	0	0	0	0	0	0
AT3G01280	0	0	0	0	0	1	0	0	0	0	0	1	0	0	1	0	0	0	0	0	0	0	0	0	0	1	0	0	1	0	0	0	0	0	1	0	0	0	0	0	1	0	0	1	0	0
AT3G01290	0	0	0	0	0	0	0	0	0	0	0	0	0	0	0	0	0	0	0	0	0	1	0	0	0	0	0	0	0	0	0	0	0	0	0	0	0	0	0	0	0	0	0	0	0	0
AT3G01390	0	0	0	0	0	0	0	1	0	0	0	0	0	0	0	0	0	0	0	0	0	1	0	0	0	0	0	0	0	0	0	0	0	0	0	0	0	0	0	0	0	0	0	0	0	0
AT3G01410	0	0	0	0	0	0	0	0	0	0	0	0	0	0	0	0	0	0	0	0	1	0	0	0	0	0	0	0	0	1	0	0	0	0	0	0	0	0	0	0	0	1	0	0	1	0
AT3G01470	0	0	0	0	0	0	0	1	0	0	0	0	0	0	0	0	0	0	0	0	0	1	0	0	0	0	0	0	0	0	0	0	0	0	0	0	0	0	0	0	0	0	0	0	0	0
AT3G01513	0	0	0	0	0	0	0	0	0	0	0	0	0	0	0	0	0	0	0	1	0	0	0	0	0	0	0	0	0	0	0	0	0	0	0	0	0	0	0	0	1	0	0	0	0	0
AT3G01600	0	0	0	0	0	0	0	0	0	0	0	1	0	0	0	0	0	0	0	0	0	0	0	0	0	1	0	0	0	0	0	0	0	0	0	0	0	0	0	0	0	0	0	0	0	0
AT3G01710	0	0	0	0	0	0	0	0	0	0	0	0	0	0	0	0	0	0	0	0	0	0	0	0	0	0	0	0	0	1	0	0	0	0	0	0	0	0	1	0	0	0	0	0	0	0
AT3G01780	0	0	1	0	0	0	0	0	0	0	0	0	0	0	0	0	0	0	0	0	0	0	0	0	0	0	0	0	0	0	0	0	0	0	0	0	0	0	0	0	0	0	0	0	0	0
AT3G01790	0	0	0	0	0	1	0	0	0	0	0	0	0	0	0	0	0	0	0	0	0	0	0	0	0	0	0	0	0	0	0	0	0	0	0	0	0	0	0	0	0	0	0	0	0	0
AT3G01820	0	0	0	0	0	1	0	0	0	0	0	0	0	0	1	0	0	0	0	1	0	0	0	0	0	0	0	0	1	0	0	0	0	0	1	0	0	0	0	0	1	0	0	1	0	0
AT3G01830	0	0	0	0	0	0	0	0	0	0	0	0	0	0	0	0	0	0	0	1	0	0	0	0	0	0	0	0	0	0	0	0	0	0	0	0	0	0	0	0	0	0	0	0	0	0
AT3G02040	0	0	0	0	0	0	0	0	0	0	0	0	0	0	1	0	0	0	0	0	0	0	0	0	0	0	0	0	0	0	0	0	0	0	1	0	0	0	0	0	0	0	0	0	0	0
AT3G02080	0	0	0	0	0	1	0	0	0	0	0	0	0	0	0	0	0	0	0	1	1	0	0	0	0	0	0	0	0	0	0	0	0	0	0	0	0	0	0	0	0	1	0	0	0	0
AT3G02110	0	0	0	0	0	0	0	0	0	0	0	0	0	0	0	0	0	0	0	0	0	1	0	0	0	0	0	0	0	0	0	0	0	0	0	0	0	0	0	0	0	0	0	0	0	0
AT3G02120	0	0	0	0	1	0	0	0	0	0	0	0	0	0	0	1	0	0	0	0	0	0	0	0	0	0	0	0	0	0	0	0	0	0	0	1	0	0	0	0	0	0	0	0	1	0
AT3G02180	0	0	0	0	0	0	0	0	0	0	0	0	0	0	0	0	0	0	0	0	0	1	0	0	0	0	0	0	0	0	0	0	0	0	0	0	0	0	0	0	0	0	0	0	0	0
AT3G02190	0	0	1	0	0	0	0	0	1	0	0	0	0	0	0	0	0	0	0	0	0	1	0	0	0	0	1	0	0	1	1	0	0	0	0	0	1	0	1	0	0	0	1	0	1	1
AT3G02200	0	0	0	1	0	1	0	0	0	0	0	1	0	0	0	0	0	0	0	1	0	0	0	0	0	1	0	0	1	0	0	0	0	0	1	0	0	0	0	0	1	0	0	0	0	0
AT3G02220	0	0	0	0	0	0	0	0	0	0	0	0	0	0	1	0	0	0	0	0	0	0	0	0	0	0	0	0	0	0	0	0	0	0	0	0	0	0	0	0	0	0	0	0	0	0
AT3G02230	0	0	0	0	0	0	0	1	0	0	0	0	0	0	0	0	0	0	0	0	0	1	0	0	0	0	0	0	1	0	0	0	0	0	0	0	0	0	0	0	0	0	1	0	0	0
AT3G02260	0	0	1	0	0	0	0	0	0	0	0	0	0	0	0	0	0	0	0	0	0	0	0	0	0	0	0	0	0	0	0	0	0	0	0	0	0	0	0	0	0	0	0	0	0	0
AT3G02470	0	0	0	1	0	0	0	0	0	0	0	0	0	0	0	0	0	0	0	0	0	0	0	0	0	0	0	0	1	0	0	0	0	0	0	0	0	0	0	0	0	0	0	1	0	0
AT3G02480	0	0	0	0	0	0	0	0	0	0	0	0	0	0	1	0	0	0	0	0	0	0	0	0	0	0	0	0	0	0	0	0	0	0	0	0	0	0	0	0	0	0	0	0	0	0
AT3G02560	1	0	0	0	0	1	0	0	0	0	0	1	0	0	1	0	0	0	0	1	1	0	0	0	0	1	0	0	0	0	0	0	0	0	1	0	0	0	0	0	1	0	0	0	0	0
AT3G02570	0	0	0	0	0	0	0	0	0	0	0	0	0	0	0	0	0	0	0	0	0	1	0	0	0	0	0	0	0	0	0	0	0	0	0	0	0	0	0	0	0	0	0	0	0	0
AT3G02640	0	0	0	0	1	0	0	0	0	0	0	0	1	0	0	1	0	0	0	0	1	0	0	0	0	0	0	0	0	0	0	0	0	0	0	1	0	0	0	0	0	1	0	0	1	0
AT3G02780	0	0	0	1	0	0	0	0	0	1	0	0	0	0	1	0	0	0	0	1	0	0	1	0	0	0	0	0	1	0	0	0	0	0	1	0	0	0	0	0	1	0	0	0	0	0
AT3G02800	0	0	0	0	0	0	0	0	0	0	0	0	0	0	0	0	0	0	0	1	0	0	0	0	0	0	0	0	0	0	0	0	0	0	0	0	0	0	0	0	1	0	0	0	0	0
AT3G02840	0	0	0	1	0	1	0	0	0	0	0	0	0	0	0	0	0	0	0	1	0	0	0	0	0	0	0	0	0	0	0	0	0	0	0	0	0	0	0	0	1	0	0	0	0	0
AT3G02875	1	0	0	0	0	0	0	0	0	0	0	0	0	0	0	0	0	0	0	1	0	0	0	0	0	0	0	0	0	0	0	0	0	0	0	0	0	0	0	0	1	0	0	0	0	0
AT3G03070	0	0	0	0	0	0	0	1	0	0	0	0	0	0	0	0	0	0	0	0	0	0	0	0	0	0	0	0	0	0	0	0	0	0	0	0	0	0	0	0	0	0	0	0	0	0
AT3G03130	0	1	0	0	1	0	1	0	0	0	0	0	1	0	0	1	0	0	0	0	1	0	0	1	0	0	1	0	0	1	0	0	0	0	0	1	0	0	1	0	0	1	0	0	1	0
AT3G03150	0	0	0	0	0	0	0	0	0	0	0	0	0	0	0	0	0	0	0	1	0	0	0	0	0	0	0	0	0	0	0	0	0	0	0	0	0	0	0	0	0	0	0	0	0	0
AT3G03170	0	0	0	0	0	1	0	0	0	0	0	0	0	0	0	0	0	0	0	1	0	0	0	0	0	0	0	0	0	0	0	0	0	0	0	0	0	0	0	0	1	0	0	0	0	0
AT3G03280	0	0	0	1	0	1	0	0	0	0	0	0	0	0	0	0	0	0	0	1	0	0	0	0	0	0	0	0	0	0	0	0	0	0	1	0	0	0	0	0	0	0	0	0	0	0
AT3G03500	0	0	0	0	0	0	0	0	0	0	0	0	0	0	0	0	1	0	0	0	0	1	0	0	0	0	0	0	0	0	0	0	0	0	0	0	0	0	0	0	0	0	1	0	0	0
AT3G03650	0	0	0	0	0	0	0	0	0	0	0	0	0	0	0	0	0	0	0	0	0	1	0	0	0	0	0	0	0	0	0	0	0	0	0	0	0	0	0	0	0	0	0	0	0	0
AT3G03680	0	0	0	0	0	0	0	0	0	0	0	0	0	0	0	0	0	0	0	0	0	0	0	0	0	0	0	0	0	0	0	0	0	0	0	0	0	0	0	0	0	1	0	0	1	0
AT3G03920	0	0	0	0	0	0	0	0	0	0	0	0	0	0	0	0	0	0	0	0	1	0	0	0	0	0	0	0	0	0	0	0	0	0	0	0	0	0	0	0	0	0	0	0	0	0
AT3G03960	0	0	0	0	0	0	0	0	0	0	0	0	0	0	0	0	0	0	0	0	1	0	0	0	0	0	0	0	0	0	0	0	0	0	0	0	0	0	0	0	0	0	0	0	0	0
AT3G03980	0	0	0	0	0	0	0	0	0	0	0	0	0	0	0	0	0	0	0	0	1	0	0	0	0	0	0	0	0	0	0	0	0	0	0	0	0	0	0	0	0	1	0	0	0	0
AT3G03990	0	0	0	0	0	0	0	0	0	0	0	0	0	0	0	0	0	0	0	0	0	0	0	0	0	0	0	0	1	0	0	0	0	0	0	0	0	0	0	0	0	0	0	0	0	0
AT3G04080	0	0	0	0	0	0	0	0	0	0	0	0	0	0	0	0	0	0	0	0	0	1	0	0	0	0	0	0	0	0	0	0	0	0	0	0	0	0	0	0	0	0	0	0	0	0
AT3G04120	0	0	0	0	0	0	0	0	0	0	0	0	0	0	0	0	0	0	0	0	0	0	0	0	0	0	0	0	1	0	0	0	0	0	0	0	0	0	0	0	0	0	0	1	0	0
AT3G04230	0	0	0	0	0	0	0	0	0	0	0	0	0	0	0	0	0	0	0	0	0	0	0	0	0	0	0	0	0	1	0	0	0	0	0	0	0	0	0	0	0	0	0	0	0	0
AT3G04320	0	0	0	0	0	0	0	0	0	0	0	0	0	0	0	0	1	0	0	0	0	0	0	0	0	0	0	0	0	0	0	0	0	0	0	0	0	0	0	0	0	0	1	0	0	0
AT3G04330	0	0	0	0	0	0	0	0	0	0	0	0	0	0	0	0	1	0	0	0	0	1	0	0	0	0	0	0	0	0	0	0	0	0	0	0	0	0	0	0	0	0	1	0	0	0
AT3G04400	0	0	0	0	0	1	0	0	0	0	0	0	0	0	0	0	0	0	0	0	1	0	0	0	0	0	1	0	0	0	0	0	0	0	0	0	0	0	1	0	0	1	0	0	0	0
AT3G04570	0	0	0	0	0	0	0	0	0	0	0	0	0	0	0	0	0	0	0	0	1	0	0	0	0	0	0	0	0	0	0	0	0	0	0	0	0	0	0	0	0	1	0	0	0	0
AT3G04600	0	0	0	0	0	1	0	0	0	0	0	0	0	0	0	0	0	0	0	0	0	0	0	0	0	0	0	0	0	0	0	0	0	0	0	0	0	0	0	0	0	0	0	0	0	0
AT3G04630	0	0	0	0	0	0	0	0	0	0	0	0	0	0	0	0	0	0	0	0	0	0	0	0	0	0	1	0	0	0	0	0	0	0	0	0	0	0	0	0	0	0	0	0	0	0
AT3G04640	0	0	0	1	0	1	0	0	0	0	0	0	0	0	1	0	0	0	0	1	0	0	0	0	0	1	0	0	1	0	0	0	0	0	1	0	0	0	0	0	0	0	0	0	0	0
AT3G04670	0	0	0	0	0	0	0	0	0	0	0	0	0	0	0	0	0	0	0	1	0	0	0	0	0	0	0	0	0	0	0	0	0	0	0	0	0	0	0	0	0	0	0	0	0	0
AT3G04720	0	0	0	0	0	0	0	0	0	0	0	0	0	0	0	0	1	0	0	0	0	1	0	0	0	0	0	0	0	0	0	0	0	0	0	0	0	0	0	0	0	0	1	0	0	0
AT3G04730	0	0	0	0	0	0	0	1	0	0	0	0	0	0	0	0	0	0	0	0	0	1	0	0	0	0	0	0	0	0	0	0	0	0	0	0	0	0	0	0	0	0	0	0	0	0
AT3G04840	0	0	0	0	0	1	0	0	0	0	0	0	0	0	0	0	0	0	0	0	1	0	0	0	0	0	0	0	0	0	0	0	0	0	0	0	0	0	0	0	0	1	0	0	0	0
AT3G04920	1	0	0	0	0	1	0	0	0	0	0	1	0	0	0	0	0	0	0	1	0	0	0	0	0	1	0	0	1	0	0	0	0	0	1	0	0	0	0	0	0	0	0	1	0	0
AT3G05020	0	0	0	1	0	0	0	0	0	0	0	0	0	0	1	0	0	0	0	0	0	0	0	0	0	0	0	0	1	0	0	0	0	0	1	0	0	0	0	0	0	0	0	0	0	0
AT3G05060	0	0	0	0	0	0	0	0	0	0	0	0	0	0	0	0	0	0	0	0	1	0	0	0	0	0	0	0	0	0	0	0	0	0	0	0	0	0	0	0	0	0	0	0	0	0
AT3G05130	0	0	0	0	0	0	0	0	0	0	0	0	0	0	0	0	0	0	0	0	1	0	0	0	0	0	0	0	0	0	0	0	0	0	0	0	0	0	0	0	0	0	0	0	0	0
AT3G05165	0	0	0	0	0	0	0	0	0	0	0	0	0	0	0	0	0	0	0	0	0	1	0	0	0	0	0	0	0	0	0	0	0	0	0	0	0	0	0	0	0	0	0	0	0	0
AT3G05330	0	0	0	0	1	0	0	0	0	0	0	0	0	0	0	1	0	0	0	0	1	0	0	0	0	0	0	0	0	0	0	0	0	0	0	1	0	0	0	0	0	0	0	0	0	0
AT3G05390	0	0	0	0	0	0	0	0	0	0	0	0	0	0	0	0	0	0	0	0	0	1	0	0	0	0	0	0	0	0	0	0	0	0	0	0	0	0	0	0	0	0	1	0	0	0
AT3G05490	0	0	0	0	0	0	0	0	0	0	0	0	0	0	0	0	0	0	0	0	0	0	0	0	0	0	0	0	0	0	0	0	0	0	0	0	0	0	0	0	0	1	0	0	1	0
AT3G05500	0	0	0	1	0	0	0	0	0	0	0	0	0	0	0	0	0	0	0	1	0	0	0	0	0	0	0	0	0	0	0	0	0	0	0	0	0	0	0	0	0	0	0	0	0	0
AT3G05560	0	0	0	0	0	1	0	0	0	0	0	0	0	0	0	0	0	0	0	0	1	0	0	0	0	0	0	0	0	0	0	0	0	0	0	0	0	0	0	0	0	1	0	0	0	0
AT3G05590	0	0	0	0	0	1	0	0	0	0	0	0	0	0	0	0	0	0	0	0	1	0	0	0	0	0	0	0	0	0	0	0	0	0	0	0	0	0	0	0	0	1	0	0	0	0
AT3G05890	0	0	0	0	0	0	0	1	1	0	0	0	0	0	0	0	1	0	0	0	0	1	0	0	0	0	0	0	0	0	0	0	0	0	0	0	1	0	0	0	0	0	0	0	0	0
AT3G05920	0	0	0	0	0	0	0	1	0	0	0	0	0	0	0	0	0	0	0	0	0	0	0	0	0	0	0	0	0	0	0	0	0	0	0	0	0	0	0	0	0	0	0	0	0	0
AT3G06030	0	0	0	0	0	0	0	0	0	0	0	0	0	0	0	0	0	0	0	0	0	0	0	0	0	0	0	0	0	0	0	0	0	0	0	0	0	0	0	0	0	1	0	0	0	0
AT3G06035	0	0	0	0	0	0	0	0	0	0	0	0	0	0	0	0	0	0	0	0	0	0	0	0	0	0	0	0	0	0	0	0	0	0	0	0	0	0	0	0	0	1	0	0	0	0
AT3G06125	0	0	0	0	0	0	0	0	0	1	0	0	0	0	0	0	0	0	0	1	0	0	0	0	0	0	0	0	0	0	0	0	0	0	0	0	0	0	0	0	0	0	0	0	0	0
AT3G06300	0	0	0	0	0	0	0	1	0	0	0	0	0	0	0	0	0	0	0	0	0	0	0	0	0	0	0	0	0	0	0	0	0	0	0	0	0	0	0	0	0	0	0	0	0	0
AT3G06320	0	0	0	0	0	0	0	0	0	0	0	0	0	0	0	0	0	0	0	0	0	0	0	0	0	0	1	0	0	1	0	0	0	0	0	0	0	0	0	0	0	1	0	0	0	0
AT3G06355	1	0	0	1	0	0	0	0	0	1	0	1	0	0	1	0	0	1	0	1	0	0	0	0	0	1	0	0	1	0	0	0	0	0	1	0	0	1	0	0	1	0	0	1	0	0
AT3G06420	1	0	0	1	0	0	0	0	0	1	0	1	0	0	0	0	0	0	0	1	0	0	0	0	0	0	0	0	0	0	0	0	0	0	1	0	0	0	0	0	1	0	0	1	0	0
AT3G06460	0	0	0	0	0	0	0	0	0	0	0	0	0	0	0	0	1	0	0	0	0	1	0	0	0	0	0	0	0	0	0	0	0	0	0	0	0	0	0	0	0	0	0	0	0	0
AT3G06500	1	0	0	1	0	1	0	0	0	0	0	0	0	0	0	0	0	0	0	1	0	0	0	0	0	1	0	0	1	0	0	0	0	0	1	0	0	0	0	0	1	0	0	0	0	0
AT3G06610	0	0	0	0	0	0	0	0	0	0	0	0	0	0	0	0	0	0	0	0	0	0	0	0	0	0	1	0	0	0	0	0	0	0	0	0	0	0	0	0	0	0	0	0	0	0
AT3G06680	0	0	1	0	0	0	0	0	1	0	0	0	1	0	0	0	1	0	0	0	1	1	0	0	0	0	1	0	0	1	1	0	0	0	0	0	1	0	1	0	0	1	0	0	1	1
AT3G06700	0	0	1	0	0	0	0	0	1	0	0	0	1	1	0	0	0	0	0	0	1	1	0	0	0	0	1	1	0	1	1	0	0	1	0	0	1	0	1	1	0	1	1	0	1	1
AT3G06760	1	0	0	0	0	1	0	0	0	1	0	0	0	0	0	0	0	0	0	1	0	0	0	0	0	1	0	0	1	0	0	0	0	0	1	0	0	1	0	0	1	0	0	0	0	0
AT3G06840	0	0	0	0	0	0	0	0	0	0	0	0	0	0	0	0	0	0	0	0	1	0	0	0	0	0	0	0	0	0	0	0	0	0	0	0	0	0	0	0	0	1	0	0	0	0
AT3G06850	0	0	0	0	0	0	0	0	0	0	0	0	0	0	0	0	0	0	0	1	0	0	0	0	0	1	0	0	0	0	0	0	0	0	0	0	0	0	0	0	1	0	0	0	0	0
AT3G07010	0	0	0	0	0	0	0	1	0	0	0	0	0	0	0	0	0	0	0	0	0	0	0	0	0	0	0	0	0	0	0	0	0	0	0	0	0	0	0	0	0	0	0	0	0	0
AT3G07110	0	0	0	0	0	1	0	0	0	0	0	0	0	0	1	0	0	0	0	0	1	0	0	0	0	0	0	0	0	0	0	0	0	0	0	0	0	0	0	0	0	1	0	0	0	0
AT3G07230	0	0	1	0	0	0	0	0	1	0	0	0	0	1	0	0	1	0	0	0	0	1	0	0	1	0	0	0	0	0	1	0	0	1	0	0	1	0	0	0	0	0	1	0	0	1
AT3G07255	0	0	0	0	0	1	0	0	0	0	0	1	0	0	0	0	0	0	0	1	0	0	0	0	0	1	0	0	0	0	0	0	0	0	0	0	0	0	0	0	0	0	0	0	0	0
AT3G07270	0	0	0	0	0	0	0	0	0	0	0	0	0	0	0	0	0	0	0	1	0	0	0	0	0	0	0	0	0	0	0	0	0	0	0	0	0	0	0	0	0	0	0	0	0	0
AT3G07340	0	0	0	0	0	0	0	0	0	0	0	0	0	0	0	0	0	0	0	1	0	0	0	0	0	0	0	0	0	0	0	0	0	0	0	0	0	0	0	0	0	0	0	0	0	0
AT3G07350	0	0	0	1	0	0	0	0	0	0	0	1	0	0	0	0	0	0	0	1	0	0	0	0	0	1	0	0	1	0	0	0	0	0	1	0	0	1	0	0	1	0	0	0	0	0
AT3G07410	0	0	0	0	0	0	0	0	0	0	0	0	0	0	0	0	0	0	0	0	0	1	0	0	0	0	0	0	0	0	0	0	0	0	0	0	0	0	0	0	0	0	1	0	0	0
AT3G07460	0	0	0	0	0	0	0	1	0	0	0	0	0	0	0	0	0	0	0	0	0	0	0	0	0	0	0	0	0	0	0	0	0	0	0	0	0	0	0	0	0	0	0	0	0	0
AT3G07480	0	0	0	0	0	0	0	0	0	0	0	0	0	0	0	0	0	0	0	0	0	1	0	0	0	0	0	0	0	0	0	0	0	0	0	0	0	0	0	0	0	0	1	0	0	0
AT3G07680	1	0	0	1	0	0	0	0	0	0	0	0	0	0	1	0	0	0	0	0	0	0	0	0	0	0	0	0	0	0	0	0	0	0	0	0	0	0	0	0	0	0	0	0	0	0
AT3G07790	0	0	0	0	0	1	0	0	0	0	0	0	0	0	0	0	0	0	0	1	0	0	0	0	0	0	0	0	0	0	0	0	0	0	0	0	0	0	0	0	1	0	0	0	0	0
AT3G07800	0	0	0	0	0	0	0	0	0	0	0	0	0	0	0	0	0	0	0	0	1	0	0	0	0	0	0	0	0	0	0	0	0	0	0	0	0	0	0	0	0	1	0	0	0	0
AT3G07880	0	0	0	0	0	0	0	0	0	0	0	0	0	0	0	0	0	0	0	0	0	0	0	0	0	0	0	0	1	0	0	0	0	0	0	0	0	0	0	0	0	0	0	0	0	0
AT3G07910	0	0	0	0	0	0	0	0	1	0	0	0	0	0	0	0	0	0	0	0	0	0	0	0	0	0	0	0	0	1	0	0	0	0	0	0	1	0	1	0	0	0	0	0	0	0
AT3G08030	0	0	0	0	0	0	0	1	0	0	0	0	0	0	0	0	0	0	0	0	0	1	0	0	0	0	0	0	0	0	0	0	0	0	0	0	0	0	0	0	0	0	0	0	0	0
AT3G08520	0	0	1	0	0	0	0	0	1	0	0	0	0	1	0	0	0	0	0	0	0	0	0	0	0	0	1	1	0	1	1	0	0	0	0	0	1	0	0	0	0	1	0	0	0	1
AT3G08530	0	0	0	0	0	0	0	0	0	0	0	0	0	0	0	0	1	0	0	0	0	0	0	0	0	0	0	0	0	0	0	0	0	0	0	0	0	0	0	0	0	0	0	0	0	0
AT3G08580	1	0	0	1	0	1	0	0	0	1	0	1	0	0	1	0	0	0	0	0	0	0	1	0	0	1	0	0	1	0	0	0	0	0	1	0	0	1	0	0	1	0	0	1	0	0
AT3G08610	0	0	0	0	0	0	0	1	0	0	0	0	0	0	0	0	0	0	0	0	0	1	0	0	0	0	0	0	0	0	0	0	0	0	0	0	0	0	0	0	0	0	1	0	0	0
AT3G08710	1	0	0	0	0	0	0	0	0	0	0	0	0	0	0	0	0	0	0	1	0	0	0	0	0	1	0	0	1	0	0	0	0	0	0	0	0	0	0	0	1	0	0	1	0	0
AT3G08720	1	0	0	1	0	0	0	0	0	0	0	1	0	0	1	0	0	0	0	1	0	0	0	0	0	1	0	0	1	0	0	0	0	0	1	0	0	0	0	0	1	0	0	1	0	0
AT3G08740	0	0	0	0	0	0	0	0	0	0	0	0	0	0	0	0	0	0	0	0	0	0	0	0	0	1	0	0	1	0	0	0	0	0	0	0	0	0	0	0	0	0	0	0	0	0
AT3G08760	0	0	0	0	0	0	0	0	0	0	0	0	0	0	0	0	0	0	0	1	0	0	0	0	0	1	0	0	1	0	0	0	0	0	0	0	0	0	0	0	1	0	0	0	0	0
AT3G08943	0	0	0	0	0	0	0	0	0	0	0	1	0	0	0	0	0	1	0	0	0	0	0	0	0	1	0	0	1	0	0	0	0	0	0	0	0	0	0	0	0	0	0	0	0	0
AT3G09200	0	0	0	0	0	1	0	0	0	0	0	0	0	0	1	0	0	0	0	0	1	0	0	0	0	0	0	0	0	0	0	0	0	0	1	0	0	0	0	0	0	1	0	0	0	0
AT3G09260	0	0	0	1	0	0	0	0	0	0	0	0	0	0	0	0	0	0	0	1	0	0	0	0	0	0	0	0	0	0	0	0	0	0	0	0	0	0	0	0	1	0	0	0	0	0
AT3G09270	0	0	0	0	0	0	0	0	0	0	0	0	0	0	0	0	0	0	0	1	0	0	0	0	0	0	0	0	0	0	0	0	0	0	0	0	0	0	0	0	0	0	0	0	0	0
AT3G09300	0	0	0	0	0	0	0	1	0	0	0	0	0	0	0	0	0	0	0	0	0	0	0	0	0	0	0	0	0	0	0	0	0	0	0	0	0	0	0	0	0	0	0	0	0	0
AT3G09440	0	0	0	0	0	0	0	0	0	0	0	0	0	0	0	0	1	0	0	0	0	1	0	0	0	0	0	0	0	0	0	0	0	0	0	0	0	0	0	0	0	0	0	0	0	0
AT3G09455	0	0	0	0	0	0	0	0	1	0	0	0	0	0	0	0	0	0	0	0	0	1	0	0	0	0	0	0	0	0	0	0	0	0	0	0	0	0	0	0	0	0	0	0	0	0
AT3G09500	0	0	0	0	0	0	0	0	1	0	0	0	1	0	0	0	0	0	0	0	1	0	0	0	0	0	1	0	0	1	0	0	0	0	0	0	0	0	1	0	0	1	0	0	0	0
AT3G09630	0	0	1	0	0	0	0	0	0	0	0	0	0	0	0	0	1	0	0	0	1	0	0	0	0	0	0	0	0	0	0	0	0	0	0	0	0	0	0	0	0	0	0	0	0	0
AT3G09735	0	0	0	0	0	0	0	1	1	0	0	0	0	0	0	0	0	0	0	0	0	1	0	0	0	0	0	0	0	0	0	0	0	0	0	0	0	0	0	0	0	0	1	0	0	0
AT3G09820	0	0	1	0	0	0	0	0	0	0	0	0	0	0	0	0	0	0	0	0	0	0	0	0	0	0	0	0	0	0	0	0	0	0	0	0	0	0	0	0	0	0	0	0	0	0
AT3G09830	0	0	0	0	0	0	0	0	0	0	0	0	0	0	0	0	0	0	0	1	0	0	0	0	0	0	0	0	0	0	0	0	0	0	0	0	0	0	0	0	0	0	0	0	0	0
AT3G09840	0	0	1	0	0	0	0	0	0	0	0	0	0	0	0	0	1	0	0	0	0	0	0	0	0	0	0	0	0	0	0	0	0	0	0	0	1	0	0	0	0	0	0	0	0	0
AT3G09940	1	0	0	0	0	0	0	0	0	0	0	1	0	0	0	0	0	0	0	1	0	0	0	0	0	0	0	0	0	0	0	0	0	0	0	0	0	0	0	0	1	0	0	1	0	0
AT3G09980	0	0	0	0	0	0	0	0	0	0	0	0	0	0	0	0	0	0	0	0	0	1	0	0	0	0	0	0	0	0	0	0	0	0	0	0	0	0	0	0	0	0	0	0	0	0
AT3G10020	0	0	0	1	0	0	0	0	0	0	0	0	0	0	0	0	0	0	0	0	0	0	0	0	0	1	0	0	1	0	0	0	0	0	1	0	0	0	0	0	1	0	0	0	0	0
AT3G10090	0	0	0	0	0	0	0	0	1	0	0	0	0	0	0	0	0	0	0	0	1	0	0	0	0	0	1	0	0	1	0	0	0	0	0	0	0	0	0	0	0	1	0	0	1	0
AT3G10300	0	0	0	1	0	0	0	0	0	0	0	0	0	0	0	0	0	0	0	1	0	0	0	0	0	0	0	0	0	0	0	0	0	0	1	0	0	0	0	0	1	0	0	0	0	0
AT3G10310	0	0	0	0	0	0	1	0	0	0	0	0	0	0	0	1	0	0	0	0	1	0	0	0	0	0	1	0	0	1	0	0	0	0	0	0	0	0	1	0	0	1	0	0	0	0
AT3G10525	0	0	0	0	0	0	0	1	1	0	0	0	0	0	0	0	0	0	0	0	0	1	0	0	0	0	0	0	0	0	0	0	0	0	0	0	1	0	0	0	0	0	0	0	0	0
AT3G10720	0	0	0	0	0	0	0	0	0	0	0	0	0	0	0	0	1	0	0	0	0	0	0	0	0	0	0	0	0	0	0	0	0	0	0	0	0	0	0	0	0	0	0	0	0	0
AT3G10770	0	0	0	0	0	0	0	0	0	0	0	0	0	0	0	0	0	0	0	1	0	0	0	0	0	0	0	0	0	0	0	0	0	0	0	0	0	0	0	0	1	0	0	0	0	0
AT3G10860	0	0	0	0	0	0	0	1	1	0	0	0	0	0	0	0	0	0	0	0	0	1	0	0	0	0	0	1	0	1	0	0	0	0	0	0	1	0	0	0	0	0	1	0	0	1
AT3G10930	1	0	0	1	0	1	0	0	0	0	0	1	0	0	1	0	0	0	0	1	0	0	0	0	0	1	0	0	1	0	0	0	0	0	1	0	0	0	0	0	1	0	0	1	0	0
AT3G10940	0	0	0	0	0	0	0	0	0	0	0	0	0	0	0	0	0	0	0	0	0	0	0	0	0	0	0	0	0	0	0	0	0	0	0	0	0	0	0	0	1	0	0	0	0	0
AT3G10985	1	0	0	1	0	0	0	0	0	1	0	1	0	0	1	0	0	0	0	1	0	0	0	0	0	1	0	0	1	0	0	0	0	0	1	0	0	0	0	0	1	0	0	1	0	0
AT3G11120	0	0	1	0	0	0	0	0	1	0	0	0	0	1	0	0	1	0	0	0	0	0	0	0	0	0	1	1	0	1	1	0	0	0	0	0	1	0	1	0	0	1	0	0	0	1
AT3G11130	0	0	0	0	0	0	0	1	1	0	0	0	0	0	0	0	1	0	0	0	0	0	0	0	0	0	0	0	0	0	0	0	0	0	0	0	1	0	0	0	0	0	0	0	0	0
AT3G11170	0	0	0	0	0	0	0	0	0	0	0	0	0	0	0	0	0	0	0	1	0	0	0	0	0	0	0	0	0	0	0	0	0	0	0	0	0	0	0	0	0	0	0	0	0	0
AT3G11200	0	0	0	0	0	0	0	0	0	0	0	0	0	0	0	0	0	0	0	0	0	0	0	0	0	0	0	0	0	0	0	0	0	0	0	0	0	0	0	0	1	0	0	0	0	0
AT3G11250	0	0	0	0	0	1	0	0	0	0	0	0	0	0	0	0	0	0	0	0	0	0	0	0	0	0	0	0	0	0	0	0	0	0	0	0	0	0	0	0	0	0	0	0	0	0
AT3G11410	0	0	0	0	0	0	0	0	0	0	0	0	0	0	0	0	0	0	0	1	0	0	0	0	0	1	0	0	1	0	0	0	0	0	0	0	0	0	0	0	0	0	0	0	0	0
AT3G11450	0	0	0	0	0	1	0	0	0	0	0	0	0	0	0	0	0	0	0	0	0	0	0	0	0	0	0	0	0	0	0	0	0	0	0	0	0	0	0	0	0	0	0	0	0	0
AT3G11510	0	0	1	0	0	0	0	0	1	0	0	0	0	0	0	0	0	0	0	0	1	0	0	0	0	0	0	0	0	0	0	0	0	0	0	0	0	0	1	0	0	1	0	0	0	0
AT3G11520	0	0	0	0	1	0	1	0	0	0	0	0	0	0	0	1	0	0	0	0	1	0	0	1	0	0	1	0	0	1	0	0	0	0	0	1	0	0	0	0	0	1	0	0	0	0
AT3G11600	0	0	0	0	0	0	0	0	0	0	0	0	0	0	0	0	0	0	0	0	0	1	0	0	0	0	0	0	0	0	0	0	0	0	0	0	0	0	0	0	0	0	0	0	0	0
AT3G11630	0	0	0	0	0	1	0	0	0	0	0	0	0	0	0	0	0	0	0	0	0	0	1	0	0	0	0	0	0	0	0	0	0	0	0	0	0	0	0	0	0	0	0	0	0	0
AT3G11650	0	0	0	0	0	0	0	0	0	0	0	0	0	0	0	0	0	0	0	0	0	0	0	0	0	0	1	0	0	1	0	0	0	0	0	0	0	0	0	0	0	1	0	0	0	0
AT3G11730	1	0	0	0	0	0	0	0	0	0	0	0	0	0	0	0	0	0	0	0	0	0	0	0	0	0	0	0	0	0	0	0	0	0	0	0	0	0	0	0	0	0	0	0	0	0
AT3G11820	1	0	0	0	0	0	0	0	0	0	0	1	0	0	0	0	0	0	0	1	0	0	0	0	0	1	0	0	1	0	0	0	0	0	0	0	0	0	0	0	0	0	0	0	0	0
AT3G11940	0	0	0	0	0	1	0	0	0	0	0	1	0	0	0	0	0	0	0	1	1	0	0	0	0	0	0	0	0	0	0	0	0	0	1	0	0	0	0	0	0	1	0	0	0	0
AT3G12120	0	0	0	1	0	0	0	0	0	0	0	0	0	0	0	0	0	0	0	0	0	0	0	0	0	0	0	0	1	0	0	0	0	0	0	0	0	1	0	0	0	0	0	0	0	0
AT3G12300	1	0	0	0	0	0	0	0	0	0	0	0	0	0	1	0	0	0	0	1	0	0	0	0	0	0	0	0	0	0	0	0	0	0	0	0	0	0	0	0	0	0	0	0	0	0
AT3G12510	0	0	0	0	0	0	0	0	0	0	0	0	0	0	1	0	0	0	0	0	0	0	0	0	0	0	0	0	0	0	0	0	0	0	0	0	0	0	0	0	0	0	0	0	0	0
AT3G12587	0	0	0	0	0	0	0	0	1	0	0	0	0	0	0	0	0	0	0	0	0	1	0	0	0	0	0	0	0	0	0	0	0	0	0	0	1	0	0	0	0	0	0	0	0	0
AT3G12610	0	0	0	0	0	0	0	1	0	0	0	0	0	0	0	0	0	0	0	0	0	0	0	0	0	0	0	0	0	0	0	0	0	0	0	0	0	0	0	0	0	0	0	0	0	0
AT3G12630	0	0	0	0	0	0	0	0	0	0	0	0	0	0	0	0	0	0	0	0	0	0	0	0	0	0	0	0	1	0	0	0	0	0	0	0	0	0	0	0	0	0	0	0	0	0
AT3G12740	0	0	0	0	0	0	0	0	0	0	0	0	0	0	0	0	0	0	0	1	0	0	0	0	0	0	0	0	0	0	0	0	0	0	0	0	0	0	0	0	0	0	0	0	0	0
AT3G12830	0	0	0	0	0	0	0	0	0	0	0	1	0	0	0	0	0	0	0	0	0	0	0	0	0	1	0	0	1	0	0	0	0	0	0	0	0	0	0	0	0	0	0	0	0	0
AT3G12870	0	0	0	0	1	0	0	0	0	0	0	0	0	0	0	1	0	0	0	0	1	0	0	0	0	0	0	0	0	1	0	0	0	0	0	1	0	0	0	0	0	0	0	0	0	0
AT3G12920	0	0	0	0	0	0	0	0	0	0	0	0	0	0	0	0	0	0	0	0	0	0	0	0	0	1	0	0	1	0	0	0	0	0	0	0	0	0	0	0	0	0	0	0	0	0
AT3G12955	0	0	0	0	0	0	0	0	0	0	0	0	0	0	0	0	0	0	0	1	0	0	0	0	0	0	0	0	0	0	0	0	0	0	0	0	0	0	0	0	0	0	0	0	0	0
AT3G12965	1	0	0	1	0	1	0	0	0	0	0	1	0	0	1	0	0	1	0	1	0	0	0	0	0	1	0	0	1	0	0	0	0	0	1	0	0	1	0	0	1	0	0	1	0	0
AT3G13110	0	0	0	1	0	0	0	0	0	0	0	0	0	0	0	0	0	0	0	1	0	0	0	0	0	0	0	0	0	0	0	0	0	0	1	0	0	0	0	0	1	0	0	0	0	0
AT3G13120	1	0	0	0	0	0	0	0	0	0	0	0	0	0	0	0	0	0	0	0	0	0	0	0	0	0	0	0	0	0	0	0	0	0	0	0	0	0	0	0	0	0	0	0	0	0
AT3G13175	0	0	0	0	0	0	0	0	0	0	0	0	0	0	0	0	0	0	0	0	0	0	0	0	0	0	1	0	0	0	0	0	0	0	0	0	0	0	0	0	0	1	0	0	0	0
AT3G13230	0	0	0	0	0	1	0	0	0	0	0	0	0	0	1	0	0	0	0	0	0	0	0	0	0	0	0	0	1	0	0	0	0	0	0	0	0	0	0	0	0	0	0	0	0	0
AT3G13310	1	0	0	1	0	0	0	0	0	0	0	1	0	0	0	0	0	0	0	0	0	0	0	0	0	1	0	0	1	0	0	0	0	0	1	0	0	0	0	0	0	0	0	1	0	0
AT3G13410	0	0	0	1	0	0	0	0	0	0	0	0	0	0	0	0	0	0	0	0	0	0	0	0	0	0	0	0	0	0	0	0	0	0	0	0	0	0	0	0	0	0	0	0	0	0
AT3G13430	0	0	0	0	0	1	0	0	0	0	0	0	0	0	0	0	0	0	0	1	0	0	0	0	0	0	0	0	0	0	0	0	0	0	1	0	0	0	0	0	1	0	0	0	0	0
AT3G13435	0	0	0	0	0	0	0	0	0	0	0	0	0	0	0	0	0	0	0	0	0	0	0	0	0	0	0	0	0	0	0	0	0	0	0	0	0	0	0	0	0	0	1	0	0	0
AT3G13520	0	0	0	0	0	0	0	0	0	0	0	0	0	0	0	0	0	0	0	0	0	1	0	0	0	0	0	0	0	0	0	0	0	0	0	0	0	0	0	0	0	0	0	0	0	0
AT3G13650	0	0	0	0	0	0	0	1	0	0	0	0	0	0	0	0	0	0	0	0	0	0	0	0	0	0	0	0	0	0	0	0	0	0	0	0	0	0	0	0	0	0	0	0	0	0
AT3G13690	0	0	0	0	0	0	0	0	0	0	0	0	0	0	0	0	0	0	0	0	1	0	0	0	0	0	0	0	0	0	0	0	0	0	0	0	0	0	0	0	0	1	0	0	1	0
AT3G13790	0	0	0	0	0	0	0	1	0	0	0	0	0	0	0	0	1	0	0	0	0	0	0	0	0	0	0	0	0	0	0	0	0	0	0	0	0	0	0	0	0	0	0	0	0	0
AT3G13882	0	0	0	0	0	1	0	0	0	0	0	0	0	0	1	0	0	0	0	0	0	0	0	0	0	0	0	0	0	0	0	0	0	0	0	0	0	0	0	0	0	0	0	0	0	0
AT3G14050	0	0	0	0	0	0	0	0	0	0	0	0	0	0	0	0	0	0	0	1	0	0	0	0	0	0	0	0	0	0	0	0	0	0	0	0	0	0	0	0	0	0	0	0	0	0
AT3G14067	0	0	0	0	0	0	0	1	0	0	0	0	0	0	0	0	0	0	0	0	0	0	0	0	0	0	0	0	0	0	0	0	0	0	0	0	0	0	0	0	0	0	0	0	0	0
AT3G14190	0	0	0	0	0	0	0	0	0	0	0	0	0	0	0	1	0	0	0	0	1	0	0	0	0	0	0	0	0	0	0	0	0	0	0	0	0	0	0	0	0	0	0	0	1	0
AT3G14260	0	0	0	0	0	0	0	0	0	0	0	0	0	0	0	0	0	0	0	0	0	0	0	0	0	0	0	0	0	0	0	0	0	0	1	0	0	0	0	0	0	0	0	0	0	0
AT3G14290	0	0	0	0	0	0	0	0	0	0	0	1	0	0	0	0	0	0	0	0	0	0	0	0	0	1	0	0	0	0	0	0	0	0	0	0	0	0	0	0	0	0	0	0	0	0
AT3G14362	0	0	0	0	0	0	0	0	0	0	0	0	0	0	0	0	0	0	0	0	0	1	0	0	0	0	0	0	0	0	0	0	0	0	0	0	0	0	0	0	0	0	0	0	0	1
AT3G14530	0	0	0	0	0	1	0	0	0	0	0	0	0	0	0	0	0	0	0	0	0	0	0	0	0	0	0	0	0	0	0	0	0	0	0	0	0	0	0	0	0	0	0	0	0	0
AT3G14560	0	0	0	0	0	0	0	0	0	0	0	0	0	0	0	0	0	0	0	0	0	1	0	0	0	0	0	0	0	0	0	0	0	0	0	0	0	0	0	0	0	0	0	0	0	0
AT3G14595	0	0	0	0	0	0	0	0	0	0	0	0	0	0	0	0	0	0	0	0	0	1	0	0	0	0	0	0	0	0	0	0	0	0	0	0	0	0	0	0	0	0	0	0	0	0
AT3G14600	0	0	0	0	0	1	0	0	0	0	0	0	0	0	0	0	0	0	0	0	1	0	0	0	0	0	0	0	0	0	0	0	0	0	0	0	0	0	0	0	0	1	0	0	0	0
AT3G14740	0	0	0	0	0	0	0	0	0	0	0	0	0	0	0	0	0	0	0	0	0	0	0	0	0	0	0	0	0	0	1	0	0	0	0	0	0	0	0	0	0	0	0	0	0	0
AT3G14870	0	0	0	0	0	0	0	0	0	0	0	0	0	0	0	0	0	0	0	0	0	0	0	0	0	1	0	0	1	0	0	0	0	0	0	0	0	0	0	0	0	0	0	0	0	0
AT3G14940	0	0	0	0	0	0	0	1	0	0	0	0	0	0	0	0	0	0	0	0	0	0	0	0	0	0	0	0	0	0	0	0	0	0	0	0	0	0	0	0	0	0	0	0	0	0
AT3G14990	0	0	0	1	0	0	0	0	0	0	0	1	0	0	0	0	0	0	0	1	0	0	0	0	0	1	0	0	1	0	0	1	0	0	0	0	0	0	0	0	1	0	0	1	0	0
AT3G15210	0	0	0	1	0	1	0	0	0	1	0	1	0	0	1	0	0	0	0	1	0	0	0	0	0	1	0	0	1	0	0	0	0	0	1	0	0	1	0	0	1	0	0	0	0	0
AT3G15450	1	0	0	1	0	1	0	0	0	1	0	1	0	0	1	0	0	0	0	1	0	0	0	0	0	1	0	0	1	0	0	1	0	0	1	0	0	1	0	0	1	0	0	1	0	0
AT3G15480	0	0	0	1	0	0	0	0	0	0	0	0	0	0	1	0	0	0	0	1	0	0	0	0	0	0	0	0	0	0	0	0	0	0	1	0	0	0	0	0	0	0	0	0	0	0
AT3G15518	0	0	0	0	0	0	0	0	0	0	0	0	0	0	0	0	0	0	0	1	0	0	0	0	0	0	0	0	0	0	0	0	0	0	0	0	0	0	0	0	0	0	0	0	0	0
AT3G15530	0	0	0	0	0	0	0	0	0	0	0	0	0	0	0	0	0	0	0	0	0	0	0	0	0	0	0	0	1	0	0	0	0	0	0	0	0	0	0	0	0	0	0	0	0	0
AT3G15540	0	0	0	0	0	0	0	0	0	0	0	0	0	0	0	0	0	0	0	0	0	1	0	0	0	0	0	0	0	0	0	0	0	0	0	0	0	0	0	0	0	0	0	0	0	0
AT3G15550	0	0	0	0	0	0	1	0	0	0	0	0	0	0	0	0	0	0	0	0	1	0	0	0	0	0	0	0	0	0	0	0	0	0	0	0	0	0	0	0	0	0	0	0	0	0
AT3G15630	1	0	0	1	0	0	0	0	0	0	0	1	0	0	1	0	0	0	0	1	0	0	0	0	0	1	0	0	1	0	0	1	0	0	1	0	0	0	0	0	1	0	0	1	0	0
AT3G15660	1	0	0	1	0	1	0	0	0	0	0	1	0	0	1	0	0	0	0	1	0	0	0	0	0	1	0	0	1	0	0	0	0	0	1	0	0	0	0	0	0	0	0	1	0	0
AT3G15730	0	0	0	0	0	0	0	1	0	0	0	0	0	0	0	0	0	0	0	0	0	0	0	0	0	0	0	0	0	0	0	0	0	0	0	0	0	0	0	0	0	0	0	0	0	0
AT3G15810	0	0	0	0	0	0	0	0	0	0	0	1	0	0	0	0	0	0	0	0	0	1	0	0	0	0	0	0	0	0	0	0	0	0	0	0	0	0	0	0	0	0	0	0	0	0
AT3G15950	0	0	0	0	0	0	0	0	0	0	0	0	0	0	0	0	0	0	0	1	0	0	0	0	0	0	0	0	0	0	0	0	0	0	0	0	0	0	0	0	0	0	0	0	0	0
AT3G16050	0	0	0	0	0	0	0	0	0	0	0	0	0	0	0	0	0	0	0	0	0	1	0	0	0	0	0	0	1	0	0	0	0	0	0	0	0	0	0	0	0	0	0	0	0	0
AT3G16060	0	0	0	0	0	0	0	0	0	0	0	0	0	0	0	0	0	0	0	0	0	0	0	0	0	0	0	0	0	1	0	0	0	0	0	0	0	0	0	0	0	1	0	0	0	0
AT3G16080	0	0	0	0	0	0	0	0	1	0	0	0	1	0	0	0	0	0	0	0	1	0	0	0	0	0	1	0	0	1	1	0	0	0	0	0	0	0	1	0	0	1	0	0	1	0
AT3G16190	0	0	0	0	0	0	0	0	0	0	0	0	0	0	0	0	0	0	0	0	0	0	0	0	0	1	0	0	0	0	0	0	0	0	0	0	0	0	0	0	0	0	0	0	0	0
AT3G16240	0	0	0	0	0	0	0	1	0	0	0	0	0	0	0	0	0	0	0	0	0	0	0	0	0	0	0	0	0	0	0	0	0	0	0	0	0	0	0	0	0	0	0	0	0	0
AT3G16310	0	0	0	0	0	0	0	0	0	0	0	1	0	0	0	0	0	0	0	0	0	0	0	0	0	0	0	0	0	0	0	0	0	0	0	0	0	0	0	0	0	0	0	0	0	0
AT3G16400	0	0	0	1	0	0	0	0	0	0	0	0	0	0	0	0	0	0	0	1	0	0	0	0	0	0	0	0	0	0	0	0	0	0	0	0	0	0	0	0	1	0	0	0	0	0
AT3G16410	0	0	0	0	0	0	0	0	0	0	0	0	0	0	0	0	1	0	0	0	0	0	0	0	0	0	0	0	0	0	0	0	0	0	0	0	0	0	0	0	0	0	0	0	0	0
AT3G16420	0	0	0	1	0	0	0	0	0	0	0	0	0	0	0	0	0	0	0	0	0	0	0	0	0	0	0	0	0	0	0	0	0	0	0	0	0	0	0	0	0	0	0	0	0	0
AT3G16430	0	0	0	1	0	0	0	0	0	0	0	0	0	0	0	0	0	0	0	0	0	0	0	0	0	0	0	0	0	0	0	0	0	0	0	0	0	0	0	0	0	0	0	0	0	0
AT3G16440	0	0	0	0	0	0	0	0	0	0	0	0	0	0	0	0	1	0	0	0	0	1	0	0	0	0	0	0	0	0	0	0	0	0	0	0	0	0	0	0	0	0	0	0	0	0
AT3G16460	0	0	0	1	0	0	0	0	0	0	0	0	0	0	0	0	0	0	0	1	0	0	0	0	0	0	0	0	0	0	0	0	0	0	0	0	0	0	0	0	1	0	0	0	0	0
AT3G16570	0	0	0	0	0	0	0	1	0	0	0	0	0	0	0	0	0	0	0	0	0	0	0	0	0	0	0	0	0	0	0	0	0	0	0	0	0	0	0	0	0	0	0	0	0	0
AT3G16640	1	0	0	0	0	0	0	0	0	1	0	1	0	0	1	0	0	0	0	1	0	0	0	0	0	1	0	0	1	0	0	0	0	0	1	0	0	1	0	0	0	0	0	1	0	0
AT3G16720	0	0	0	0	0	0	0	0	0	0	0	0	0	0	0	0	0	0	0	0	0	0	0	0	0	0	0	0	0	0	0	0	0	0	0	0	0	0	0	0	1	0	0	0	0	0
AT3G16780	0	0	1	0	0	0	0	0	0	0	0	0	0	0	0	0	0	0	0	0	1	0	0	0	0	0	0	0	0	0	0	0	0	0	0	0	0	0	0	0	0	1	0	0	0	0
AT3G16950	0	0	0	1	0	1	0	0	0	0	0	0	0	0	0	0	0	0	0	0	0	0	0	0	0	0	0	0	0	0	0	0	0	0	0	0	0	0	0	0	0	0	0	0	0	0
AT3G17090	0	0	0	0	0	0	0	0	0	0	0	0	0	0	0	0	0	0	0	1	0	0	0	0	0	0	0	0	0	0	0	0	0	0	0	0	0	0	0	0	0	0	0	0	0	0
AT3G17100	0	0	0	0	0	0	0	0	0	0	0	0	0	0	0	0	0	0	0	0	0	0	0	0	0	0	0	0	1	0	0	0	0	0	0	0	0	0	0	0	0	0	0	0	0	0
AT3G17160	0	0	0	0	0	0	0	0	0	0	0	0	0	1	0	0	0	0	0	0	0	0	0	0	0	0	0	0	0	0	1	0	0	0	0	0	0	0	0	0	0	0	0	0	0	1
AT3G17210	0	0	0	0	0	0	0	1	0	0	0	0	0	0	0	0	0	0	0	0	0	1	0	0	0	0	0	0	0	0	0	0	0	0	0	0	0	0	0	0	0	0	0	0	0	0
AT3G17300	0	0	0	0	0	0	0	0	0	0	0	0	0	0	1	0	0	0	0	0	0	0	0	0	0	0	0	0	0	0	0	0	0	0	0	0	0	0	0	0	0	0	0	0	0	0
AT3G17360	0	0	0	0	0	0	1	0	0	0	0	0	0	0	0	0	0	0	0	0	1	0	0	0	0	0	1	0	0	1	0	0	0	0	0	0	0	0	0	0	0	1	0	0	0	0
AT3G17390	0	0	0	0	0	0	0	1	0	0	0	0	0	0	0	0	1	0	0	0	0	1	0	0	0	0	0	0	0	0	0	0	0	0	0	0	0	0	0	0	0	1	0	0	0	0
AT3G17465	0	0	0	0	0	1	0	0	0	0	0	0	0	0	0	0	0	0	0	0	0	0	0	0	0	0	0	0	0	0	0	0	0	0	1	0	0	0	0	0	0	0	0	0	0	0
AT3G17580	0	0	0	0	0	0	0	0	0	0	0	0	0	0	0	0	0	0	0	0	0	1	0	0	0	0	0	0	0	0	0	0	0	0	0	0	0	0	0	0	0	0	1	0	0	0
AT3G17590	0	0	0	0	0	0	0	0	0	0	0	0	0	0	0	0	0	0	0	0	0	0	0	0	0	0	0	0	0	0	0	0	0	0	0	0	0	0	0	0	1	0	0	0	0	0
AT3G17680	0	0	0	0	0	0	0	0	0	0	0	0	0	0	0	0	0	0	0	0	0	0	0	0	0	0	0	0	0	1	0	0	0	0	0	0	0	0	0	0	0	0	0	0	0	0
AT3G17810	0	0	0	0	0	0	0	0	0	0	0	0	0	0	0	0	0	0	0	0	0	0	0	0	0	0	0	0	0	0	0	0	0	0	0	0	0	0	0	0	1	0	0	0	0	0
AT3G17820	0	0	0	0	0	0	0	0	0	0	0	0	0	0	0	0	0	0	0	1	0	0	0	0	0	0	0	0	0	0	0	0	0	0	0	0	0	0	0	0	0	0	0	0	0	0
AT3G17860	0	0	0	1	0	1	0	0	0	1	0	0	0	0	0	0	0	0	0	1	0	0	0	0	0	0	0	0	1	0	0	0	0	0	1	0	0	0	0	0	0	0	0	0	0	0
AT3G18000	0	0	0	0	0	0	0	0	0	0	0	0	0	0	0	0	0	0	0	0	0	0	0	0	0	0	0	0	0	0	0	0	0	0	0	0	0	0	0	0	0	0	0	0	0	1
AT3G18130	0	0	0	0	0	1	0	0	0	0	0	0	0	0	0	0	0	0	0	0	0	0	0	0	0	0	0	0	0	0	0	0	0	0	0	0	0	0	0	0	0	1	0	0	0	0
AT3G18410	0	0	0	0	0	0	0	1	1	0	0	0	0	0	0	0	0	0	0	0	0	1	0	0	0	0	0	0	0	0	0	0	0	0	0	0	1	0	0	0	0	0	1	0	0	0
AT3G18430	0	0	0	0	0	0	0	0	0	0	0	1	0	0	0	0	0	0	0	0	0	0	0	0	0	0	0	0	0	0	0	0	0	0	0	0	0	0	0	0	0	0	0	0	0	0
AT3G18710	0	0	0	0	0	0	0	0	0	0	0	0	0	0	0	0	0	0	0	0	0	0	0	0	0	1	0	0	0	0	0	0	0	0	0	0	0	0	0	0	1	0	0	0	0	0
AT3G18740	0	0	0	0	0	1	0	0	1	0	0	0	1	0	0	0	0	0	0	0	1	0	0	0	0	0	1	0	0	1	0	0	0	0	0	0	0	0	1	0	0	1	0	0	0	0
AT3G18760	0	0	0	0	0	1	0	0	0	0	0	0	0	0	1	0	0	0	0	0	0	0	0	0	0	0	0	0	0	0	0	0	0	0	0	0	0	0	0	0	0	0	0	0	0	0
AT3G18820	0	0	0	0	0	0	0	0	0	0	0	0	0	0	0	0	0	0	0	0	0	1	0	0	0	0	0	0	0	0	0	0	0	0	0	0	0	0	0	0	0	0	0	0	0	0
AT3G18830	1	0	0	0	0	0	0	0	0	0	0	0	0	0	0	0	0	0	0	0	0	0	0	0	0	0	0	0	0	0	0	0	0	0	0	0	0	0	0	0	1	0	0	0	0	0
AT3G18940	0	0	0	0	0	0	0	0	0	0	0	1	0	0	0	0	0	0	0	0	0	0	0	0	0	1	0	0	1	0	0	0	0	0	1	0	0	0	0	0	1	0	0	1	0	0
AT3G18950	0	0	0	0	0	0	0	0	0	0	0	0	0	0	0	0	0	0	0	1	0	0	0	0	0	0	0	0	0	0	0	0	0	0	0	0	0	0	0	0	0	0	0	0	0	0
AT3G19010	0	0	0	1	0	0	0	0	0	0	0	0	0	0	0	0	0	0	0	1	0	0	0	0	0	0	0	0	0	0	0	0	0	0	1	0	0	0	0	0	1	0	0	0	0	0
AT3G19050	0	0	0	0	1	0	1	0	0	0	0	0	1	0	0	1	0	0	0	0	1	0	0	1	0	0	1	0	0	1	0	0	0	0	0	0	0	0	1	0	0	1	0	0	1	0
AT3G19200	0	0	0	0	0	0	0	0	0	0	0	0	0	0	0	0	0	0	0	0	0	0	0	0	0	0	0	0	1	0	0	0	0	0	0	0	0	0	0	0	0	0	0	0	0	0
AT3G19240	1	0	0	1	0	0	0	0	0	0	0	0	0	0	0	0	0	0	0	0	0	0	0	0	0	1	0	0	1	0	0	0	0	0	1	0	0	1	0	0	1	0	0	0	0	0
AT3G19390	0	0	0	0	0	0	0	0	0	0	0	0	0	0	0	0	0	0	0	1	0	0	0	0	0	1	0	0	1	0	0	0	0	0	0	0	0	0	0	0	1	0	0	0	0	0
AT3G19430	0	0	0	0	0	0	0	0	0	0	0	0	0	0	0	0	1	0	0	0	0	1	0	0	0	0	0	0	0	0	0	0	0	0	0	0	0	0	0	0	0	0	0	0	0	0
AT3G19520	0	0	0	0	0	0	0	0	0	0	0	0	0	0	0	0	0	0	0	0	0	0	0	0	0	1	0	0	1	0	0	0	0	0	0	0	0	0	0	0	0	0	0	0	0	0
AT3G19580	1	0	0	1	0	1	0	0	0	0	0	1	0	0	1	0	0	0	0	1	0	0	0	0	0	1	0	0	1	0	0	0	0	0	1	0	0	1	0	0	1	0	0	1	0	0
AT3G19590	0	1	0	0	0	0	0	0	0	0	0	0	1	0	0	1	0	0	0	0	1	0	0	0	0	0	1	0	0	1	0	0	0	0	0	0	0	0	1	0	0	1	0	0	1	0
AT3G19680	0	0	0	0	0	0	0	0	0	0	0	0	0	0	0	0	0	0	0	0	0	1	0	0	0	0	0	0	0	0	0	0	0	0	0	0	0	0	0	0	0	0	0	0	0	0
AT3G19760	0	0	0	0	0	0	0	0	0	0	0	0	0	0	0	0	0	0	0	1	0	0	0	0	0	0	0	0	0	0	0	0	0	0	0	0	0	0	0	0	0	0	0	0	0	0
AT3G19820	0	0	0	0	0	0	0	0	0	0	0	0	0	0	0	0	0	0	0	1	0	0	0	0	0	0	0	0	0	0	0	0	0	0	0	0	0	0	0	0	0	0	0	0	0	0
AT3G19910	0	1	0	0	0	0	0	0	0	0	0	0	0	0	0	0	0	0	0	0	1	0	0	0	0	0	1	0	0	1	0	0	0	0	0	0	0	0	0	0	0	1	0	0	1	0
AT3G19930	0	0	0	0	0	0	0	0	0	0	0	0	0	0	0	0	0	0	0	1	0	0	0	0	0	0	0	0	0	0	0	0	0	0	0	0	0	0	0	0	1	0	0	0	0	0
AT3G20000	0	0	0	0	0	1	0	0	0	0	0	0	0	0	0	0	0	0	0	0	0	0	0	0	0	0	0	0	1	0	0	0	0	0	0	0	0	0	0	0	1	0	0	0	0	0
AT3G20060	0	0	0	0	0	0	0	0	0	0	0	0	0	0	0	0	0	0	0	0	0	0	0	0	0	0	0	0	0	0	0	0	0	0	0	0	0	0	0	0	0	1	0	0	1	0
AT3G20150	0	1	0	0	0	0	1	0	0	0	0	0	1	0	0	1	0	0	0	0	1	0	0	1	0	0	1	0	0	1	0	0	1	0	0	0	0	0	1	0	0	1	0	0	1	0
AT3G20160	0	0	0	0	0	0	0	0	0	0	0	0	0	0	0	0	0	0	0	0	0	1	0	0	0	0	0	0	0	0	0	0	0	0	0	0	0	0	0	0	0	0	0	0	0	0
AT3G20340	1	0	0	1	0	1	0	0	0	0	0	1	0	0	1	0	0	0	0	1	0	0	0	0	0	1	0	0	1	0	0	1	0	0	1	0	0	0	0	0	1	0	0	1	0	0
AT3G20370	0	0	0	0	0	0	0	0	0	0	0	0	0	0	0	0	0	0	0	0	0	0	0	0	0	0	0	0	0	0	0	0	0	0	0	0	0	0	0	0	0	0	1	0	0	0
AT3G20390	0	0	0	1	0	0	0	0	0	0	0	0	0	0	0	0	0	0	0	0	0	0	0	0	0	0	0	0	0	0	0	0	0	0	1	0	0	0	0	0	0	0	0	0	0	0
AT3G20670	0	0	0	0	0	0	0	0	1	0	0	0	0	0	0	0	0	0	0	0	0	0	0	0	0	0	0	0	0	0	1	0	0	0	0	0	0	0	0	0	0	0	1	0	0	1
AT3G20840	0	0	0	0	0	0	0	0	0	0	0	0	0	0	0	0	0	0	0	0	0	0	0	0	0	0	0	0	0	0	0	0	0	0	0	0	0	0	0	0	0	0	0	0	0	1
AT3G20940	0	0	0	0	0	0	0	0	0	0	0	0	0	0	0	0	0	0	0	0	0	0	0	0	0	0	0	0	0	0	0	0	0	0	0	0	0	0	0	0	1	0	0	0	0	0
AT3G21070	0	0	0	0	0	0	0	0	0	0	0	0	0	0	0	0	0	0	0	1	0	0	0	0	0	0	0	0	0	0	0	0	0	0	0	0	0	0	0	0	1	0	0	0	0	0
AT3G21350	0	0	0	0	0	0	0	0	0	0	0	0	0	0	1	0	0	0	0	0	0	0	0	0	0	0	0	0	0	0	0	0	0	0	0	0	0	0	0	0	0	0	0	0	0	0
AT3G21420	0	0	0	0	0	0	0	0	0	0	0	0	0	0	0	0	0	0	0	0	0	0	0	0	0	0	0	0	1	0	0	0	0	0	0	0	0	0	0	0	0	0	0	0	0	0
AT3G21465	0	0	0	0	0	1	0	0	0	0	0	0	0	0	0	0	0	0	0	0	0	0	0	0	0	0	0	0	0	0	0	0	0	0	1	0	0	0	0	0	0	0	0	0	0	0
AT3G21630	0	0	0	0	0	0	0	0	0	0	0	0	0	0	0	0	0	0	0	1	0	0	0	0	0	0	0	0	0	0	0	0	0	0	0	0	0	0	0	0	0	0	0	0	0	0
AT3G21680	0	0	0	0	0	0	0	1	0	0	0	0	0	0	0	0	0	0	0	0	0	1	0	0	0	0	0	0	0	0	0	0	0	0	0	0	0	0	0	0	0	0	0	0	0	0
AT3G21890	0	0	0	0	0	0	0	0	0	0	0	0	0	0	0	0	0	0	0	0	0	1	0	0	0	0	0	0	0	0	0	0	0	0	0	0	0	0	0	0	0	0	0	0	0	0
AT3G22060	0	0	0	0	0	0	0	0	0	0	0	0	0	0	0	0	0	0	0	0	0	1	0	0	0	0	0	0	0	0	0	0	0	0	0	0	0	0	0	0	0	0	0	0	0	0
AT3G22230	0	0	0	0	0	1	0	0	0	0	0	0	1	0	0	0	0	0	0	0	1	0	0	0	0	0	1	0	0	1	0	0	0	0	0	0	0	0	1	0	0	1	0	0	0	0
AT3G22300	0	0	0	0	0	1	0	0	0	0	0	0	0	0	0	0	0	0	0	0	0	0	0	0	0	0	0	0	0	0	0	0	0	0	0	0	0	0	0	0	0	0	0	0	0	0
AT3G22320	0	0	0	0	0	0	0	0	0	0	0	0	0	0	0	0	0	0	0	0	0	0	0	0	0	0	0	0	1	0	0	0	0	0	0	0	0	0	0	0	1	0	0	0	0	0
AT3G22370	0	0	0	1	0	1	0	0	0	0	0	1	0	0	1	0	0	0	0	1	0	0	0	0	0	1	0	0	0	0	0	0	0	0	1	0	0	0	0	0	0	0	0	1	0	0
AT3G22660	0	0	0	0	0	1	0	0	0	0	0	0	0	0	0	0	0	0	0	0	0	0	0	0	0	0	0	0	0	0	0	0	0	0	0	0	0	0	0	0	0	0	0	0	0	0
AT3G22680	1	0	0	0	0	1	0	0	0	0	0	0	0	0	1	0	0	0	0	0	0	0	0	0	0	0	0	0	1	0	0	0	0	0	0	0	0	0	0	0	0	0	0	0	0	0
AT3G22830	0	0	0	1	0	0	0	0	0	0	0	1	0	0	0	0	0	0	0	0	0	0	1	0	0	1	0	0	1	0	0	0	0	0	0	0	0	0	0	0	1	0	0	0	0	0
AT3G22845	0	0	0	1	0	0	0	0	0	0	0	1	0	0	0	0	0	0	0	1	0	0	0	0	0	0	0	0	1	0	0	0	0	0	0	0	0	0	0	0	1	0	0	0	0	0
AT3G22880	0	0	0	0	0	0	0	0	0	0	0	0	0	0	0	0	0	0	0	0	1	0	0	0	0	0	0	0	0	0	0	0	0	0	0	0	0	0	0	0	0	1	0	0	0	0
AT3G22890	0	0	0	1	0	0	0	0	0	0	0	0	0	0	0	0	0	0	0	0	0	0	0	0	0	1	0	0	0	0	0	0	0	0	0	0	0	1	0	0	0	0	0	0	0	0
AT3G22910	0	0	0	0	0	0	0	0	0	0	0	0	0	0	0	0	0	1	0	1	0	0	0	0	0	0	0	0	0	0	0	0	0	0	0	0	0	0	0	0	0	0	0	0	0	0
AT3G23000	0	0	0	0	0	0	0	0	0	0	0	0	0	0	0	0	0	0	0	0	0	0	0	0	0	0	0	0	1	0	0	0	0	0	0	0	0	0	0	0	0	0	0	0	0	0
AT3G23030	0	0	0	0	0	0	0	0	0	0	0	0	0	0	0	0	1	0	0	0	0	0	0	0	0	0	0	0	0	0	0	0	0	0	0	0	0	0	0	0	0	0	0	0	0	0
AT3G23050	0	0	0	0	0	0	0	1	0	0	0	0	0	0	0	0	1	0	0	0	0	1	0	0	0	0	0	0	0	0	0	0	0	0	0	0	0	0	0	0	0	0	1	0	0	0
AT3G23080	0	0	0	0	0	0	0	0	0	0	0	0	0	0	0	0	0	0	0	0	0	0	0	0	0	0	0	0	0	0	0	0	0	0	0	0	0	0	0	0	1	0	0	0	0	0
AT3G23170	0	0	0	0	0	0	0	0	0	0	0	0	0	0	0	0	0	0	0	0	0	0	0	0	0	0	0	0	0	0	0	0	0	0	1	0	0	0	0	0	0	0	0	0	0	0
AT3G23230	1	0	0	0	0	0	0	0	0	0	0	0	0	0	1	0	0	1	0	0	0	0	0	0	0	0	0	0	0	0	0	0	0	0	1	0	0	0	0	0	1	0	0	0	0	0
AT3G23390	0	0	0	0	0	0	0	0	0	0	0	0	0	0	0	0	0	0	0	0	1	0	0	0	0	0	1	0	0	0	0	0	0	0	0	0	0	0	1	0	0	1	0	0	0	0
AT3G23600	0	0	0	0	0	0	0	0	0	0	0	0	0	0	1	0	0	0	0	0	0	1	0	0	0	0	0	0	0	0	0	0	0	0	0	0	0	0	0	0	0	0	0	0	0	0
AT3G23620	0	0	0	0	0	1	0	0	0	0	0	0	0	0	0	0	0	0	0	0	0	0	0	0	0	0	0	0	0	0	0	0	0	0	0	0	0	0	0	0	0	0	0	0	0	0
AT3G23670	0	0	0	0	0	0	1	0	0	0	0	0	0	0	0	1	0	0	0	0	1	0	0	1	0	0	1	0	0	1	0	0	0	0	0	1	0	0	1	0	0	1	0	0	1	0
AT3G23805	0	0	0	0	0	0	0	0	0	0	0	0	0	0	0	0	0	0	0	0	0	1	0	0	0	0	0	0	0	0	0	0	0	0	0	0	0	0	0	0	0	0	0	0	0	0
AT3G23810	0	0	1	0	0	0	0	1	0	0	0	0	0	0	0	0	0	0	0	0	0	0	0	0	0	0	0	0	0	0	0	0	0	0	0	0	0	0	0	0	0	0	0	0	0	0
AT3G23820	0	0	0	0	0	0	0	1	0	0	0	0	0	0	0	0	0	0	0	0	0	1	0	0	0	0	0	0	0	0	0	0	0	0	0	0	0	0	0	0	0	0	1	0	0	0
AT3G23890	0	1	0	0	1	0	1	0	0	0	0	0	1	0	0	1	0	0	0	0	1	0	0	1	0	0	1	0	0	1	0	0	1	0	0	0	0	0	1	0	0	1	0	0	1	0
AT3G23920	1	0	0	1	0	0	0	0	0	0	0	1	0	0	0	0	0	0	0	0	0	0	0	0	0	1	0	0	1	0	0	0	0	0	1	0	0	1	0	0	0	0	0	1	0	0
AT3G23990	0	0	0	0	0	1	0	0	0	0	0	0	0	0	0	0	0	0	0	0	1	0	0	0	0	0	0	0	0	0	0	0	0	0	0	0	0	0	0	0	0	0	0	0	0	0
AT3G24080	0	0	0	0	0	0	0	0	0	0	0	0	0	0	0	0	0	0	0	0	0	0	0	0	0	0	1	0	0	1	1	0	0	0	0	0	0	0	0	0	0	0	0	0	0	1
AT3G24100	0	0	0	0	0	0	0	1	1	0	0	0	0	0	0	0	0	0	0	0	0	1	0	0	0	0	0	0	0	0	0	0	0	0	0	0	0	0	0	0	0	0	0	0	0	0
AT3G24300	0	0	0	0	0	0	0	1	0	0	0	0	0	0	0	0	0	0	0	0	0	0	0	0	0	0	0	0	0	0	0	0	0	0	0	0	0	0	0	0	0	0	0	0	0	0
AT3G24500	0	0	0	0	0	0	0	0	0	0	0	0	0	0	0	0	0	0	0	0	0	1	0	0	0	0	0	0	1	0	0	0	0	0	0	0	0	0	0	0	0	0	1	0	0	0
AT3G24750	0	0	0	0	0	0	0	1	0	0	0	0	0	0	0	0	0	0	0	0	0	1	0	0	0	0	0	0	0	0	0	0	0	0	0	0	0	0	0	0	0	0	0	0	0	0
AT3G24830	0	0	0	0	0	1	0	0	0	0	0	0	0	0	0	0	0	0	0	0	1	0	0	0	0	0	0	0	0	0	0	0	0	0	0	0	0	0	0	0	0	1	0	0	0	0
AT3G24900	0	0	0	0	0	0	0	0	0	0	0	0	0	0	0	0	0	0	0	0	0	0	0	0	0	0	0	0	0	0	0	0	1	0	0	0	0	0	0	0	0	0	0	0	0	0
AT3G24982	0	0	0	0	0	0	0	0	0	0	0	0	0	0	0	0	0	0	1	0	0	0	0	0	0	0	0	0	0	0	0	0	0	0	0	0	0	0	0	0	0	0	0	0	0	0
AT3G25070	0	0	0	0	0	0	0	0	0	0	0	0	0	0	0	0	0	0	0	1	0	0	0	0	0	0	0	0	0	0	0	0	0	0	0	0	0	0	0	0	1	0	0	0	0	0
AT3G25130	0	0	0	0	0	0	0	0	0	0	0	0	0	0	0	0	0	0	1	0	0	0	0	0	0	0	0	0	0	0	0	0	0	0	0	0	0	0	0	0	0	0	0	0	0	0
AT3G25220	0	0	0	0	0	0	0	0	0	0	0	0	0	0	0	0	0	0	0	0	0	1	0	0	0	0	0	0	0	0	0	0	0	0	0	0	0	0	0	0	0	0	0	0	0	0
AT3G25230	0	0	0	0	0	0	0	0	0	0	0	0	0	0	0	0	1	0	0	0	0	0	0	0	0	0	0	0	0	0	0	0	0	0	0	0	0	0	0	0	0	0	0	0	0	0
AT3G25250	0	0	0	1	0	0	0	0	0	0	0	1	0	0	0	0	0	0	0	0	0	0	0	0	0	1	0	0	1	0	0	0	0	0	0	0	0	0	0	0	0	0	0	0	0	0
AT3G25290	0	0	0	0	0	0	0	0	0	0	0	0	0	0	0	0	0	0	0	0	0	0	0	0	0	1	0	0	0	0	0	0	0	0	0	0	0	0	0	0	0	0	0	0	0	0
AT3G25520	1	0	0	1	0	1	0	0	0	0	0	1	0	0	1	0	0	0	0	1	1	0	0	0	0	1	0	0	1	0	0	0	0	0	1	0	0	0	0	0	1	0	0	1	0	0
AT3G25585	0	0	0	1	0	0	0	0	0	0	0	0	0	0	0	0	0	0	0	0	0	0	0	0	0	0	0	0	0	0	0	0	0	0	0	0	0	0	0	0	0	0	0	0	0	0
AT3G25780	0	0	0	0	0	0	0	0	0	0	0	1	0	0	0	0	0	0	0	1	0	0	0	0	0	0	0	0	0	0	0	0	0	0	0	0	0	0	0	0	0	0	0	0	0	0
AT3G25860	0	0	0	1	0	1	0	0	0	0	0	0	0	0	0	0	0	0	0	0	0	0	0	0	0	0	0	0	0	0	0	0	0	0	0	0	0	0	0	0	0	0	0	0	0	0
AT3G25980	0	0	0	0	1	0	1	0	0	0	0	0	0	0	0	1	0	0	0	0	1	0	0	0	0	0	0	0	0	1	0	0	0	0	0	1	0	0	0	0	0	1	0	0	1	0
AT3G26050	0	0	0	0	0	0	0	0	0	0	0	0	0	0	0	0	0	0	0	0	1	0	0	0	0	0	0	0	0	0	0	0	0	0	0	1	0	0	0	0	0	0	0	0	0	0
AT3G26090	0	0	0	0	0	0	0	0	0	0	0	0	0	0	0	0	0	0	0	1	0	0	0	0	0	0	0	0	0	0	0	0	0	0	0	0	0	0	0	0	0	0	0	0	0	0
AT3G26240	0	0	0	0	0	0	0	0	0	0	0	0	0	0	0	0	0	0	0	1	0	0	0	0	0	0	0	0	0	0	0	0	0	0	0	0	0	0	0	0	1	0	0	0	0	0
AT3G26410	0	0	0	0	0	0	0	0	0	0	0	0	0	0	0	0	0	0	0	0	0	0	0	0	0	1	0	0	0	0	0	0	0	0	0	0	0	0	0	0	0	0	0	0	0	0
AT3G26440	0	0	0	0	0	0	0	0	0	0	0	0	0	0	0	0	0	0	0	0	0	1	0	0	0	0	0	0	0	0	0	0	0	0	0	0	0	0	0	0	0	0	0	0	0	0
AT3G26470	0	0	0	0	0	0	0	0	0	0	0	0	0	0	0	0	0	0	0	0	0	0	0	0	0	0	0	0	0	0	0	0	0	0	0	0	0	0	0	0	0	0	1	0	0	0
AT3G26510	0	0	0	0	0	0	0	0	0	0	0	0	0	0	0	0	0	0	0	0	0	1	0	0	0	0	0	0	0	0	0	0	0	0	0	0	0	0	0	0	0	0	0	0	0	0
AT3G26520	0	0	0	0	0	0	0	1	0	0	0	0	0	0	0	0	0	0	0	0	0	1	0	0	0	0	0	0	0	0	0	0	0	0	0	0	0	0	0	0	0	0	0	0	0	0
AT3G27030	0	0	0	0	0	0	0	0	0	0	0	0	0	0	0	0	0	0	0	0	0	1	0	0	0	0	0	0	0	0	0	0	0	0	0	0	0	0	0	0	0	0	0	0	0	0
AT3G27060	0	0	0	0	0	0	0	0	1	0	0	0	0	0	0	0	1	0	0	0	0	0	0	0	0	0	0	0	0	0	0	0	0	0	0	0	1	0	0	0	0	1	0	0	0	0
AT3G27240	0	0	0	1	0	0	0	0	0	0	0	1	0	0	0	0	0	0	0	0	0	0	0	0	0	0	0	0	0	0	0	0	0	0	1	0	0	1	0	0	0	0	0	1	0	0
AT3G27330	0	0	0	0	0	0	0	0	0	0	0	0	1	0	0	1	0	0	0	0	1	0	0	0	0	0	1	0	0	1	0	0	0	0	0	0	0	0	1	0	0	1	0	0	1	0
AT3G27350	0	0	0	0	0	0	0	0	0	0	0	0	0	0	0	0	0	0	0	0	0	0	0	0	0	0	0	0	0	0	0	0	0	0	0	0	0	0	0	0	0	1	0	0	0	0
AT3G27360	0	0	0	0	0	0	0	0	1	0	0	0	0	0	0	0	0	0	0	0	0	0	0	0	0	0	0	0	0	0	1	0	0	0	0	0	0	0	0	1	0	0	1	0	0	1
AT3G27630	0	0	0	0	0	0	0	1	0	0	0	0	0	0	0	0	1	0	0	0	0	1	0	0	0	0	0	0	0	1	0	0	0	0	0	0	0	0	0	0	0	1	0	0	0	0
AT3G27740	0	0	0	0	0	1	0	0	0	0	0	0	0	0	0	0	0	0	0	0	0	0	0	0	0	0	0	0	0	0	0	0	0	0	0	0	0	0	0	0	0	0	0	0	0	0
AT3G27890	0	0	0	0	0	0	0	0	0	0	0	0	0	0	0	0	0	0	0	1	0	0	0	0	0	0	0	0	0	0	0	0	0	0	0	0	0	0	0	0	0	0	0	0	0	0
AT3G27950	0	0	0	0	0	0	0	0	0	0	0	0	0	0	0	0	0	0	0	0	0	1	0	0	0	0	0	0	0	0	0	0	0	0	0	0	0	0	0	0	0	0	0	0	0	0
AT3G28200	0	0	0	0	0	0	0	0	0	0	0	0	0	0	0	0	0	0	0	0	0	0	0	0	0	0	0	0	0	0	0	0	0	0	0	0	0	0	0	0	1	0	0	0	0	0
AT3G28210	0	0	0	1	0	0	0	0	0	0	0	1	0	0	0	0	0	0	0	0	0	1	0	0	0	1	0	0	0	0	0	0	0	0	1	0	0	0	0	0	0	0	0	1	0	0
AT3G28710	0	0	0	1	0	0	0	0	0	0	0	0	0	0	0	0	0	0	0	0	0	0	0	0	0	0	0	0	0	0	0	0	0	0	0	0	0	0	0	0	0	0	0	0	0	0
AT3G28740	0	0	0	0	0	0	0	1	0	0	0	0	0	0	0	0	0	0	0	1	0	0	0	0	0	0	0	0	0	0	0	0	0	0	0	0	0	0	0	0	0	0	0	0	0	0
AT3G28860	0	0	0	0	0	0	0	0	0	0	0	0	0	0	0	0	0	0	0	0	0	0	0	0	0	0	0	0	0	0	1	0	0	0	0	0	0	0	0	0	0	0	0	0	0	0
AT3G28900	0	0	0	0	0	0	0	0	1	0	0	0	1	0	0	0	0	0	0	0	1	0	0	0	0	0	1	0	0	1	0	0	0	0	0	0	0	0	0	0	0	1	0	0	0	0
AT3G29000	0	0	0	0	0	0	0	0	0	0	0	1	0	0	0	0	0	0	0	0	0	0	0	0	0	1	0	0	0	0	0	0	0	0	0	0	0	0	0	0	0	0	0	0	0	0
AT3G29034	0	0	0	0	0	0	0	0	0	0	0	0	0	0	0	0	0	0	0	0	0	1	0	0	0	0	0	0	0	0	0	0	0	0	0	0	0	0	0	0	0	0	1	0	0	0
AT3G29075	0	0	0	0	0	0	0	0	0	0	0	0	0	0	0	0	0	0	0	0	0	1	0	0	0	0	0	0	0	0	0	0	0	0	0	0	0	0	0	0	0	0	0	0	0	0
AT3G29160	0	0	0	0	0	0	0	0	0	0	0	0	0	0	0	0	0	0	0	1	0	0	0	0	0	0	0	0	0	0	0	0	0	0	0	0	0	0	0	0	1	0	0	0	0	0
AT3G29250	0	0	0	0	0	0	0	0	0	0	0	0	0	0	0	0	1	0	0	0	0	0	0	0	0	0	0	0	0	0	0	0	0	0	0	0	0	0	0	0	0	0	1	0	0	0
AT3G30775	0	0	0	1	0	1	0	0	0	0	0	0	0	0	0	0	0	0	0	1	0	0	0	0	0	1	0	0	1	0	0	0	0	0	0	0	0	0	0	0	1	0	0	1	0	0
AT3G41762	0	0	0	0	0	0	0	0	0	0	0	0	0	0	0	0	0	0	1	0	0	0	0	0	0	0	0	0	0	0	0	0	0	0	0	0	0	0	0	0	0	0	0	0	0	0
AT3G41768	1	0	0	1	0	0	0	0	0	0	0	1	0	0	1	0	0	0	0	1	0	0	0	0	0	1	0	0	1	0	0	0	0	0	1	0	0	1	0	0	1	0	0	1	0	0
AT3G42790	0	0	0	0	0	0	0	0	0	0	0	0	0	0	0	0	0	0	0	0	0	0	0	0	0	0	0	0	0	0	0	0	0	0	0	0	0	0	0	0	1	0	0	0	0	0
AT3G43210	0	0	0	0	0	0	0	0	0	0	0	0	0	0	0	1	0	0	0	0	0	0	0	0	0	0	1	0	0	1	0	0	0	0	0	1	0	0	0	0	0	1	0	0	0	0
AT3G43720	0	0	0	0	0	0	0	0	0	0	0	0	0	0	0	0	0	0	0	0	0	0	0	0	0	0	0	0	0	0	0	0	0	0	0	0	0	0	0	0	0	0	1	0	0	0
AT3G43800	0	0	0	0	0	0	0	1	0	0	0	0	0	0	0	0	0	0	0	0	0	0	0	0	0	0	0	0	0	0	0	0	0	0	0	0	0	0	0	0	0	0	0	0	0	0
AT3G43810	0	0	0	0	0	0	0	0	0	0	0	0	0	0	0	0	0	0	0	0	0	1	0	0	0	0	0	0	0	0	0	0	0	0	0	0	0	0	0	0	0	0	0	0	0	0
AT3G43980	0	0	0	0	0	0	0	0	1	0	0	0	0	0	0	0	0	0	0	0	0	0	0	0	0	0	1	0	0	1	0	0	0	0	0	0	0	0	0	0	0	0	0	0	0	0
AT3G44010	0	0	1	0	0	0	0	0	1	0	0	0	0	1	0	0	0	0	0	0	0	0	0	0	0	0	0	1	0	0	1	0	0	0	0	0	1	0	0	0	0	1	0	0	0	1
AT3G44050	0	1	0	0	1	0	1	0	0	0	0	0	1	0	0	1	0	0	0	0	1	0	0	1	0	0	1	0	0	1	0	0	0	0	0	0	0	0	1	0	0	1	0	0	1	0
AT3G44190	0	0	0	1	0	0	0	0	0	1	0	1	0	0	0	0	0	0	0	1	0	0	1	0	0	1	0	0	1	0	0	0	0	0	0	0	0	0	0	0	1	0	0	1	0	0
AT3G44300	0	0	0	1	0	0	0	0	0	0	0	0	0	0	0	0	0	0	0	0	0	0	0	0	0	0	0	0	0	0	0	0	0	0	0	0	0	0	0	0	0	0	0	0	0	0
AT3G44590	0	0	0	0	0	0	0	0	1	0	0	0	0	0	0	0	0	0	0	0	0	0	0	0	0	0	1	0	0	1	0	0	0	0	0	0	0	0	0	0	0	0	0	0	0	0
AT3G44860	1	0	0	1	0	1	0	0	0	0	0	1	0	0	1	0	0	0	0	1	0	0	0	0	0	0	0	0	0	0	0	0	0	0	1	0	0	0	0	0	1	0	0	1	0	0
AT3G44870	1	0	0	1	0	1	0	0	0	1	0	1	0	0	1	0	0	0	0	1	0	0	0	0	0	0	0	0	1	0	0	0	0	0	1	0	0	0	0	0	1	0	0	1	0	0
AT3G45010	0	0	0	0	0	0	0	0	0	0	0	0	0	0	0	0	0	0	0	0	0	1	0	0	0	0	0	0	0	0	0	0	0	0	0	0	0	0	0	0	0	0	0	0	0	0
AT3G45030	0	0	0	0	0	1	0	0	1	0	0	0	1	0	0	0	0	0	0	0	1	0	0	0	0	0	1	0	0	1	0	0	0	0	0	0	0	0	1	0	0	1	0	0	0	0
AT3G45060	0	0	0	0	0	1	0	0	0	0	0	0	0	0	0	0	0	0	0	0	0	0	0	0	0	0	0	0	0	0	0	0	0	0	1	0	0	0	0	0	0	0	0	0	0	0
AT3G45130	0	0	0	0	0	0	0	0	0	0	0	0	0	0	0	0	0	0	0	0	0	1	0	0	0	0	0	0	0	0	0	0	0	0	0	0	0	0	0	0	0	0	0	0	0	0
AT3G45230	0	0	0	0	0	0	0	0	0	0	0	0	0	0	0	0	1	0	0	0	0	1	0	0	0	0	0	0	0	0	0	0	0	0	0	0	0	0	0	0	0	0	0	0	0	0
AT3G45640	1	0	0	0	0	1	0	0	0	0	0	1	0	0	0	0	0	0	0	1	0	0	0	0	0	1	0	0	1	0	0	0	0	0	0	0	0	0	0	0	1	0	0	1	0	0
AT3G45730	0	0	0	0	0	0	0	0	0	0	0	1	0	0	0	0	0	0	0	1	0	0	0	0	0	0	0	0	0	1	0	0	0	0	0	0	0	0	0	0	1	0	0	1	0	0
AT3G45930	0	0	0	0	0	0	0	0	1	0	0	0	0	1	0	0	1	0	0	0	0	1	0	0	1	0	0	1	0	0	1	0	0	1	0	0	1	0	0	1	0	0	1	0	0	1
AT3G45970	0	0	0	0	0	0	0	0	0	0	0	0	0	0	0	0	0	0	0	0	0	1	0	0	0	0	0	0	0	0	0	0	0	0	0	0	0	0	0	0	0	0	0	0	0	0
AT3G45980	0	0	0	0	0	0	0	1	1	0	0	0	0	0	0	0	0	0	0	0	0	1	0	0	0	0	0	0	0	0	1	0	0	1	0	0	1	0	0	1	0	0	1	0	0	1
AT3G46030	0	0	0	0	0	0	0	1	1	0	0	0	0	0	0	0	0	0	0	0	0	1	0	0	0	0	0	0	0	0	1	0	0	0	0	0	1	0	0	1	0	0	1	0	0	1
AT3G46040	0	0	0	0	0	1	0	0	0	0	0	1	0	0	0	0	0	0	0	1	1	0	0	0	0	0	0	0	0	0	0	0	0	0	1	0	0	0	0	0	1	0	0	0	0	0
AT3G46080	0	0	0	0	0	0	0	0	0	0	0	0	0	0	0	0	0	0	0	0	0	1	0	0	0	0	0	0	0	0	0	0	0	0	0	0	0	0	0	0	0	0	1	0	0	0
AT3G46230	0	0	0	0	0	0	0	0	0	0	0	0	0	0	0	0	1	0	0	0	0	1	0	0	0	0	0	0	0	0	0	0	0	0	0	0	0	0	0	0	0	0	0	0	0	0
AT3G46280	0	0	0	0	0	0	0	1	0	0	0	0	0	0	0	0	1	0	0	0	0	1	0	0	0	0	0	0	0	0	0	0	0	0	0	0	0	0	0	0	0	0	1	0	0	0
AT3G46320	0	0	0	0	0	0	0	0	1	0	0	0	0	0	0	0	0	0	0	0	0	1	0	0	0	0	0	0	0	0	1	0	0	1	0	0	1	0	0	1	0	0	1	0	0	1
AT3G46430	0	0	0	0	0	0	0	0	0	0	0	0	0	0	0	0	0	0	0	0	0	1	0	0	0	0	0	0	0	0	0	0	0	0	0	0	0	0	0	0	0	0	0	0	0	0
AT3G46560	0	0	0	0	0	0	0	0	1	0	0	0	0	0	0	0	0	0	0	0	0	0	0	0	0	0	1	0	0	1	0	0	0	0	0	0	0	0	0	0	0	0	0	0	0	0
AT3G46600	0	0	0	0	0	0	0	0	0	0	0	1	0	0	0	0	0	0	0	0	0	0	0	0	0	1	0	0	0	0	0	0	0	0	0	0	0	0	0	0	1	0	0	0	0	0
AT3G46620	0	0	0	1	0	1	0	0	0	0	0	1	0	0	0	0	0	0	0	1	0	0	0	0	0	1	0	0	1	0	0	0	0	0	1	0	0	0	0	0	0	0	0	0	0	0
AT3G46700	0	0	0	0	0	0	0	0	0	0	0	0	0	0	0	0	0	0	0	1	0	0	0	0	0	0	0	0	0	0	0	0	0	0	0	0	0	0	0	0	0	0	0	0	0	0
AT3G46830	0	0	0	0	0	0	0	1	0	0	0	0	0	0	0	0	0	0	0	0	0	0	0	0	0	0	0	0	0	0	0	0	0	0	0	0	0	0	0	0	0	0	0	0	0	0
AT3G47160	0	0	0	0	0	0	0	0	0	0	0	0	0	0	0	0	0	0	0	1	0	0	0	0	0	0	0	0	0	0	0	0	0	0	0	0	0	0	0	0	0	0	0	0	0	0
AT3G47210	0	0	0	0	0	0	0	0	0	0	0	0	0	0	0	0	0	0	0	0	0	0	0	0	0	1	0	0	0	0	0	0	0	0	0	0	0	0	0	0	0	0	0	0	0	0
AT3G47340	0	0	0	0	0	0	0	0	0	0	0	0	0	0	0	0	0	0	0	1	0	0	0	0	0	0	0	0	0	0	0	0	0	0	0	0	0	0	0	0	0	0	0	0	0	0
AT3G47370	0	0	0	0	0	1	0	0	0	0	0	0	0	0	1	0	0	0	0	0	0	0	0	0	0	0	0	0	0	0	0	0	0	0	0	0	0	0	0	0	0	1	0	0	0	0
AT3G47400	0	0	0	0	0	0	0	0	0	0	0	0	0	0	0	0	1	0	0	0	0	1	0	0	0	0	0	0	0	0	0	0	0	0	0	0	0	0	0	0	0	0	0	0	0	0
AT3G47460	0	0	0	0	0	0	1	0	0	0	0	0	0	0	0	0	0	0	0	0	1	0	0	0	0	0	0	0	0	0	0	0	0	0	0	0	0	0	0	0	0	0	0	0	0	0
AT3G47710	0	0	0	0	0	0	0	1	1	0	0	0	0	0	0	0	0	0	0	0	0	1	0	0	0	0	0	0	0	0	0	0	0	0	0	0	0	0	0	0	0	0	1	0	0	0
AT3G47800	0	0	0	0	0	0	0	0	0	0	0	0	0	0	0	0	0	0	0	1	0	0	0	0	0	0	0	0	0	0	0	0	0	0	0	0	0	0	0	0	1	0	0	0	0	0
AT3G47810	0	0	0	0	0	0	0	0	0	0	0	0	0	0	0	0	0	0	0	0	0	1	0	0	0	0	0	0	0	0	0	0	0	0	0	0	0	0	0	0	0	0	0	0	0	0
AT3G47833	0	0	0	0	0	0	0	1	0	0	0	0	0	0	0	0	0	0	0	0	0	1	0	0	0	0	0	0	0	0	0	0	0	0	0	0	0	0	0	0	0	0	1	0	0	0
AT3G47836	0	0	0	0	0	0	0	0	1	0	0	0	0	0	0	0	0	0	0	0	0	1	0	0	0	0	1	0	0	0	1	0	0	0	0	0	1	0	0	0	0	0	1	0	0	1
AT3G48000	0	0	0	0	0	0	0	0	0	0	0	0	0	0	0	0	0	0	0	1	0	0	0	0	0	0	0	0	0	0	0	0	0	0	0	0	0	0	0	0	1	0	0	0	0	0
AT3G48115	0	0	0	0	0	0	0	0	0	1	0	0	0	0	0	0	0	0	0	0	0	0	0	0	0	0	0	0	0	0	0	0	0	0	0	0	0	0	0	0	0	0	0	0	0	0
AT3G48140	0	0	0	0	0	0	0	1	1	0	0	0	0	0	0	0	1	0	0	0	0	1	0	0	0	0	0	0	0	0	0	0	0	0	0	0	1	0	0	0	0	0	1	0	0	0
AT3G48210	0	0	0	0	0	0	0	0	0	0	0	0	0	0	0	0	0	0	0	0	1	0	0	0	0	0	0	0	0	0	0	0	0	0	0	0	0	0	0	0	0	1	0	0	0	0
AT3G48260	0	0	0	0	0	0	0	1	0	0	0	0	0	0	0	0	0	0	0	0	0	1	0	0	0	0	0	0	0	0	0	0	0	0	0	0	0	0	0	0	0	0	1	0	0	0
AT3G48340	0	0	0	0	0	0	0	1	0	0	0	0	0	0	0	0	1	0	0	0	0	1	0	0	0	0	0	0	0	0	0	0	0	0	0	0	0	0	0	0	0	0	1	0	0	0
AT3G48360	0	0	0	0	0	0	0	0	0	0	0	0	0	0	0	0	0	0	0	1	0	0	0	0	0	0	0	0	0	0	0	0	0	0	0	0	0	0	0	0	1	0	0	0	0	0
AT3G48450	0	0	0	0	0	0	0	0	0	0	0	0	0	0	0	0	0	0	0	1	0	0	0	0	0	0	0	0	0	0	0	0	0	0	0	0	0	0	0	0	1	0	0	0	0	0
AT3G48460	0	0	0	0	0	0	0	0	0	0	0	0	0	0	0	0	0	0	0	1	0	0	0	0	0	0	0	0	0	0	0	0	0	0	0	0	0	0	0	0	1	0	0	0	0	0
AT3G48570	0	0	0	0	0	0	0	0	0	0	0	0	0	0	0	0	0	0	0	0	0	1	0	0	0	0	0	0	0	0	0	0	0	0	0	0	0	0	0	0	0	0	0	0	0	0
AT3G48680	0	0	0	0	0	0	0	0	0	0	0	0	0	0	1	0	0	0	0	0	0	0	0	0	0	0	0	0	0	0	0	0	0	0	1	0	0	0	0	0	0	0	0	0	0	0
AT3G48930	0	0	0	0	0	1	0	0	0	0	0	0	0	0	1	0	0	0	0	1	1	0	0	0	0	0	0	0	0	0	0	0	0	0	0	0	0	0	0	0	0	1	0	0	0	0
AT3G48990	0	0	0	0	0	0	0	0	0	0	0	0	0	0	0	0	0	0	0	1	0	0	1	0	0	0	0	0	0	0	0	0	0	0	0	0	0	0	0	0	1	0	0	0	0	0
AT3G49010	0	0	1	0	0	0	0	0	1	0	0	0	0	1	0	0	1	0	0	0	1	0	0	0	0	0	1	0	0	0	0	0	0	0	0	0	1	0	1	0	0	1	0	0	0	1
AT3G49190	0	0	0	0	0	0	0	0	0	0	0	0	0	0	0	0	1	0	0	0	0	1	0	0	0	0	0	0	0	0	0	0	0	0	0	0	0	0	0	0	0	0	1	0	0	0
AT3G49530	0	0	0	0	0	0	0	0	0	0	0	1	0	0	0	0	0	0	0	1	0	0	0	0	0	1	0	0	1	0	0	0	0	0	1	0	0	1	0	0	1	0	0	1	0	0
AT3G49720	0	0	0	0	0	0	0	1	0	0	0	0	0	0	0	0	0	0	0	0	0	0	0	0	0	0	0	0	0	0	0	0	0	0	0	0	0	0	0	0	0	0	0	0	0	0
AT3G49790	0	0	0	0	0	1	0	0	0	0	0	0	0	0	0	0	0	0	0	1	0	0	0	0	0	0	0	0	0	0	0	0	0	0	0	0	0	0	0	0	1	0	0	0	0	0
AT3G49845	0	0	0	0	0	0	0	1	0	0	0	0	0	0	0	0	0	0	0	0	0	0	0	0	0	0	0	0	0	0	0	0	0	0	0	0	0	0	0	0	0	0	0	0	0	0
AT3G49870	0	0	0	0	0	0	0	0	0	0	0	0	0	0	1	0	0	0	0	0	0	0	0	0	0	0	0	0	0	0	0	0	0	0	0	0	0	0	0	0	0	0	0	0	0	0
AT3G49910	0	0	1	0	0	1	0	0	1	0	0	0	0	0	0	0	0	0	0	0	1	0	0	0	0	0	0	0	0	0	0	0	0	0	0	0	0	0	0	0	0	1	0	0	0	0
AT3G50000	0	0	0	1	0	0	0	0	0	0	0	1	0	0	0	0	0	0	0	1	0	0	0	0	0	0	0	0	0	0	0	0	0	0	1	0	0	1	0	0	1	0	0	0	0	0
AT3G50060	0	0	0	0	0	0	0	0	0	0	0	1	0	0	0	0	0	0	0	0	0	0	0	0	0	1	0	0	1	0	0	0	0	0	0	0	0	0	0	0	0	0	0	0	0	0
AT3G50500	0	0	0	0	0	0	0	0	0	0	0	0	0	0	0	0	0	0	0	0	0	0	0	0	0	0	0	0	0	0	0	0	0	0	0	0	0	0	0	0	1	0	0	0	0	0
AT3G50550	0	0	0	0	0	0	0	0	0	0	0	0	0	0	0	0	0	0	0	0	0	0	0	0	0	0	0	0	0	0	0	0	0	0	0	0	0	0	0	0	0	1	0	0	0	0
AT3G50640	0	0	0	0	0	0	0	1	0	0	0	0	0	0	0	0	1	0	0	0	0	1	0	0	0	0	0	0	0	0	0	0	0	0	0	0	0	0	0	0	0	0	0	0	0	0
AT3G50800	0	0	0	0	0	0	0	0	0	0	0	0	0	0	0	0	0	0	0	0	0	1	0	0	0	0	0	0	0	0	0	0	0	0	0	0	0	0	0	0	0	0	0	0	0	0
AT3G50900	0	0	0	0	0	0	0	0	0	0	0	0	0	0	0	0	0	0	0	0	0	1	0	0	0	0	0	0	0	0	0	0	0	0	0	0	0	0	0	0	0	0	1	0	0	0
AT3G50930	0	0	0	0	0	0	0	0	0	0	0	1	0	0	0	0	0	0	0	0	0	0	0	0	0	1	0	0	1	0	0	0	0	0	0	0	0	0	0	0	0	0	0	0	0	0
AT3G50970	0	0	0	1	0	1	0	0	0	1	0	0	0	0	1	0	0	0	0	1	0	0	0	0	0	0	0	0	0	0	0	0	0	0	1	0	0	0	0	0	1	0	0	1	0	0
AT3G51230	0	0	0	0	0	0	0	0	0	0	0	0	0	0	0	0	0	0	0	0	0	0	0	0	0	0	0	0	0	0	0	0	0	0	0	1	0	0	0	0	0	0	0	0	0	0
AT3G51280	0	1	0	0	1	0	1	0	0	0	0	0	1	0	0	1	0	0	0	0	1	0	0	0	0	0	1	0	0	1	0	0	1	0	0	1	0	0	1	0	0	1	0	0	1	0
AT3G51450	0	0	0	0	0	0	0	0	0	0	0	0	0	0	0	0	0	0	0	1	0	0	0	0	0	0	0	0	0	0	0	0	0	0	0	0	0	0	0	0	1	0	0	0	0	0
AT3G51520	0	0	0	0	0	0	0	0	0	0	0	0	0	0	0	0	0	0	0	1	0	0	0	0	0	0	0	0	0	0	0	0	0	0	0	0	0	0	0	0	0	0	0	0	0	0
AT3G51600	0	0	0	0	0	0	0	0	0	0	0	0	0	0	0	0	0	0	0	0	0	0	0	0	0	0	0	0	0	0	0	0	0	0	0	0	0	0	0	0	0	0	1	0	0	0
AT3G51720	0	1	0	0	1	0	1	0	0	0	0	0	0	0	0	1	0	0	0	0	1	0	0	0	0	0	0	0	0	1	0	0	0	0	0	1	0	0	0	0	0	1	0	0	1	0
AT3G51730	0	0	0	0	0	0	0	0	0	0	0	0	0	0	0	0	0	0	0	0	0	0	0	0	0	0	0	0	0	0	0	0	0	0	0	0	0	0	0	0	1	0	0	0	0	0
AT3G51740	0	0	0	0	1	0	0	0	0	0	0	0	0	0	0	0	0	0	0	0	0	0	0	0	0	0	0	0	0	0	0	0	0	0	0	1	0	0	0	0	0	0	0	0	1	0
AT3G51800	0	0	0	0	0	1	0	0	0	0	0	0	0	0	0	0	0	0	0	0	1	0	0	0	0	0	0	0	0	0	0	0	0	0	0	0	0	0	0	0	1	0	0	0	0	0
AT3G51840	0	0	0	1	0	0	0	0	0	0	0	0	0	0	0	0	0	0	0	0	0	0	0	0	0	0	0	0	0	0	0	0	0	0	0	0	0	0	0	0	0	0	0	0	0	0
AT3G51910	0	0	0	0	0	0	0	0	0	0	0	1	0	0	0	0	0	0	0	0	0	1	0	0	0	1	0	0	1	0	0	0	0	0	0	0	0	0	0	0	0	0	0	0	0	0
AT3G52040	0	0	0	0	0	0	0	0	0	0	0	0	0	0	0	0	0	0	0	0	0	0	0	0	0	0	1	0	0	1	0	0	0	0	0	0	0	0	0	0	0	0	0	0	0	0
AT3G52090	0	0	0	0	0	0	0	0	0	0	0	0	0	0	1	0	0	0	0	0	0	0	0	0	0	0	0	0	0	0	0	0	0	0	0	0	0	0	0	0	0	0	0	0	0	0
AT3G52110	0	0	0	0	1	0	0	0	0	0	0	0	0	0	0	1	0	0	0	0	1	0	0	0	0	0	0	0	0	0	0	0	0	0	0	1	0	0	0	0	0	0	0	0	1	0
AT3G52300	0	0	0	0	0	0	0	0	0	1	0	0	0	0	1	0	0	0	0	0	0	0	0	0	0	0	0	0	0	0	0	0	0	0	0	0	0	0	0	0	0	0	0	0	0	0
AT3G52360	0	0	0	0	0	0	0	0	0	0	0	0	0	0	0	0	0	0	0	0	0	0	0	0	0	0	0	0	1	0	0	0	0	0	0	0	0	0	0	0	0	0	0	0	0	0
AT3G52400	0	0	0	0	0	0	0	0	0	0	0	0	0	0	0	0	0	0	0	1	0	0	0	0	0	0	0	0	0	0	0	0	0	0	0	0	0	0	0	0	0	0	0	0	0	0
AT3G52420	0	0	0	0	0	0	0	0	1	0	0	0	0	0	0	0	0	0	0	0	0	0	0	0	0	0	0	0	0	0	0	0	0	0	0	0	1	0	0	0	0	0	0	0	0	0
AT3G52430	0	0	0	0	0	0	0	0	0	0	0	0	0	0	0	0	0	0	0	0	0	0	0	0	0	1	0	0	0	0	0	0	0	0	0	0	0	0	0	0	0	0	0	0	0	0
AT3G52450	0	0	0	1	0	0	0	0	0	0	0	0	0	0	0	0	0	0	0	1	0	0	0	0	0	0	0	0	0	0	0	0	0	0	0	0	0	0	0	0	0	0	0	0	0	0
AT3G52500	0	0	0	0	0	0	0	1	0	0	0	0	0	0	0	0	0	0	0	0	0	1	0	0	0	0	0	0	0	0	0	0	0	0	0	0	0	0	0	0	0	0	0	0	0	0
AT3G52580	0	0	0	0	0	0	0	0	1	0	0	0	0	0	0	0	0	0	0	0	0	0	0	0	0	0	0	0	0	0	0	0	0	0	0	0	0	0	0	0	0	0	0	0	0	0
AT3G52590	0	1	0	0	0	0	0	0	1	0	0	0	1	0	0	0	0	0	0	0	1	0	0	0	0	0	1	0	0	1	0	0	0	0	0	0	0	0	1	0	0	1	0	0	0	0
AT3G52630	0	0	0	0	0	0	0	0	1	0	0	0	0	0	0	0	0	0	0	0	0	0	0	0	0	0	0	0	0	0	0	0	0	0	0	0	0	0	0	0	0	0	0	0	0	0
AT3G52730	0	0	0	0	0	0	0	0	0	0	0	0	0	0	0	0	0	0	0	0	0	1	0	0	0	0	0	0	0	0	0	0	0	0	0	0	0	0	0	0	0	0	0	0	0	0
AT3G52740	0	0	0	0	0	0	0	1	1	0	0	0	0	0	0	0	0	0	0	0	0	0	0	0	0	0	0	0	0	0	0	0	0	0	0	0	0	0	0	0	0	0	0	0	0	0
AT3G52748	0	0	0	0	0	0	0	0	0	0	0	0	0	0	0	0	0	0	0	1	0	0	0	0	0	0	0	0	0	0	0	0	0	0	0	0	0	0	0	0	1	0	0	0	0	0
AT3G52800	1	0	0	1	0	0	0	0	0	1	0	1	0	0	0	0	0	0	0	0	0	0	0	0	0	1	0	0	1	0	0	0	0	0	1	0	0	0	0	0	0	0	0	1	0	0
AT3G52920	0	0	0	0	0	0	0	0	0	0	0	0	0	0	0	0	0	0	0	0	0	0	0	0	0	0	0	0	0	0	0	0	0	0	0	0	0	0	0	0	0	1	0	0	1	0
AT3G52930	0	0	0	0	0	0	0	0	0	0	0	0	0	0	0	0	0	0	0	0	0	0	0	0	0	0	0	0	1	0	0	0	0	0	0	0	0	0	0	0	0	0	0	0	0	0
AT3G53020	0	0	0	0	0	1	0	0	0	0	0	0	0	0	0	0	0	0	0	0	1	0	0	0	0	0	1	0	0	0	0	0	0	0	0	0	0	0	1	0	0	1	0	0	0	0
AT3G53160	0	0	0	0	0	1	0	0	0	0	0	0	0	0	0	0	0	0	0	0	0	0	0	0	0	0	0	0	0	0	0	0	0	0	0	0	0	0	0	0	0	0	0	0	0	0
AT3G53180	0	0	0	0	0	0	0	0	0	0	0	0	0	0	0	0	0	0	0	1	0	0	0	0	0	0	0	0	0	0	0	0	0	0	0	0	0	0	0	0	0	0	0	0	0	0
AT3G53430	0	0	1	0	0	1	0	0	1	0	0	0	0	0	0	0	0	0	0	0	1	0	0	0	0	0	0	0	0	0	0	0	0	0	0	0	0	0	0	0	0	1	0	0	0	0
AT3G53460	0	0	0	0	0	1	0	0	0	0	0	0	0	0	0	0	0	0	0	0	0	0	0	0	0	0	0	0	1	0	0	0	0	0	0	0	0	0	0	0	1	0	0	0	0	0
AT3G53480	0	0	0	0	0	0	0	0	0	0	0	0	0	0	0	0	0	0	0	0	0	0	0	0	0	0	0	0	0	0	0	0	0	0	0	0	0	0	0	0	0	0	1	0	0	0
AT3G53500	0	0	0	0	0	0	0	0	0	0	0	0	0	0	0	0	0	0	0	0	0	0	0	0	0	0	0	0	0	0	0	0	0	0	0	0	0	0	0	0	1	0	0	0	0	0
AT3G53540	0	0	0	0	0	0	0	0	0	0	0	0	0	0	0	0	0	0	0	0	0	0	0	0	0	0	0	0	0	0	0	0	1	0	0	0	0	0	0	0	0	0	0	0	0	0
AT3G53600	0	0	0	0	0	0	0	0	0	0	0	0	0	0	0	0	0	0	0	1	0	0	0	0	0	0	0	0	0	0	0	0	0	0	0	0	0	0	0	0	1	0	0	0	0	0
AT3G53620	0	0	0	1	0	0	0	0	0	0	0	0	0	0	1	0	0	0	0	1	0	0	0	0	0	0	0	0	1	0	0	0	0	0	0	0	0	0	0	0	0	0	0	0	0	0
AT3G53630	0	0	0	0	0	1	0	0	0	0	0	0	0	0	1	0	0	0	0	0	0	0	0	0	0	0	0	0	0	0	0	0	0	0	0	0	0	0	0	0	0	0	0	0	0	0
AT3G53650	0	0	0	0	0	0	0	0	1	0	0	0	0	0	1	0	0	0	0	0	0	0	0	0	0	0	0	0	0	0	0	0	0	0	0	0	0	0	0	0	0	0	1	0	0	0
AT3G53670	0	0	0	1	0	0	0	0	0	0	0	0	0	0	0	0	0	0	0	1	0	0	0	0	0	0	0	0	0	0	0	0	0	0	0	0	0	0	0	0	1	0	0	0	0	0
AT3G53730	0	0	0	0	0	0	0	1	1	0	1	0	0	1	0	0	1	0	0	0	0	1	0	0	1	0	0	0	0	0	1	0	0	1	0	0	1	0	0	1	0	0	1	0	0	1
AT3G53740	0	0	0	0	0	0	0	0	1	0	0	0	1	0	0	0	0	0	0	0	1	0	0	0	0	0	1	0	0	1	0	0	0	0	0	0	0	0	1	0	0	1	0	0	0	0
AT3G53870	0	0	0	0	0	1	0	0	0	0	0	0	0	0	0	0	0	0	0	0	1	0	0	0	0	0	0	0	0	0	0	0	0	0	0	0	0	0	0	0	0	1	0	0	0	0
AT3G53890	0	0	0	0	0	0	0	0	1	0	0	0	0	0	0	0	1	0	0	0	1	0	0	0	0	0	1	0	0	1	0	0	0	0	0	0	1	0	1	0	0	1	0	0	1	0
AT3G53990	0	0	0	0	0	0	0	1	0	0	0	0	0	0	0	0	1	0	0	0	0	1	0	0	0	0	0	0	0	0	0	0	0	0	0	0	1	0	0	0	0	0	1	0	0	0
AT3G54020	0	0	0	0	0	0	0	0	0	1	0	0	0	0	0	0	0	0	0	0	0	0	0	0	0	0	0	0	0	0	0	0	0	0	0	0	0	0	0	0	0	0	0	0	0	0
AT3G54110	0	0	0	1	0	0	0	0	0	0	0	0	0	0	0	0	0	0	0	1	0	0	0	0	0	1	0	0	0	0	0	0	0	0	0	0	0	0	0	0	1	0	0	0	0	0
AT3G54150	0	0	0	0	0	0	0	0	0	0	0	0	0	0	0	0	0	0	0	1	0	0	0	0	0	0	0	0	0	0	0	0	0	0	0	0	0	0	0	0	0	0	0	0	0	0
AT3G54180	0	0	0	0	0	0	0	0	0	0	0	0	0	0	0	0	0	0	0	0	1	0	0	0	0	0	0	0	0	1	0	0	0	0	0	0	0	0	0	0	0	1	0	0	0	0
AT3G54200	0	0	0	1	0	1	0	0	0	0	0	0	0	0	0	0	0	0	0	1	0	0	0	0	0	1	0	0	0	0	0	0	0	0	1	0	0	1	0	0	1	0	0	0	0	0
AT3G54470	0	0	0	0	0	1	0	0	0	0	0	0	0	0	0	0	0	0	0	0	0	0	0	0	0	0	0	0	0	0	0	0	0	0	0	0	0	0	0	0	0	0	0	0	0	0
AT3G54560	0	0	0	0	0	0	0	0	1	0	0	0	0	0	0	0	0	0	0	0	0	0	0	0	0	0	0	0	0	0	1	0	0	1	0	0	1	0	0	1	0	0	1	0	0	1
AT3G54710	0	0	0	0	0	0	0	0	0	0	0	0	0	0	0	0	0	0	0	0	0	0	0	0	0	0	0	0	0	0	0	0	0	0	0	0	0	0	0	0	0	0	0	0	1	0
AT3G54770	0	0	0	0	0	0	0	1	0	0	0	0	0	0	0	0	0	0	0	0	0	1	0	0	0	0	0	0	0	0	0	0	0	0	0	0	0	0	0	0	0	0	0	0	0	0
AT3G54810	0	0	0	0	0	0	0	0	0	0	0	0	0	0	0	0	0	0	0	0	0	1	0	0	0	0	0	0	0	0	0	0	0	0	0	0	0	0	0	0	0	0	0	0	0	0
AT3G54880	1	0	0	1	0	1	0	0	0	0	0	0	0	0	1	0	0	0	0	1	0	0	0	0	0	1	0	0	1	0	0	0	0	0	1	0	0	0	0	0	1	0	0	1	0	0
AT3G55020	0	0	0	0	0	0	0	0	0	0	0	0	0	0	0	0	0	0	0	0	0	1	0	0	0	0	0	0	0	0	0	0	0	0	0	0	0	0	0	0	0	0	0	0	0	0
AT3G55060	0	0	0	0	0	0	1	0	0	0	0	0	0	0	0	0	0	0	0	0	0	0	0	0	0	0	0	0	0	0	0	0	0	0	0	0	0	0	0	0	0	0	0	0	0	0
AT3G55280	0	0	0	0	0	1	0	0	0	0	0	0	0	0	0	0	0	0	0	0	0	0	0	0	0	0	0	0	0	0	0	0	0	0	0	0	0	0	0	0	0	1	0	0	0	0
AT3G55360	0	0	0	0	0	0	0	0	0	0	0	0	0	0	0	0	0	0	0	0	0	1	0	0	0	0	0	0	0	0	0	0	0	0	0	0	0	0	0	0	0	0	0	0	0	0
AT3G55430	0	0	0	0	0	0	0	0	0	0	0	1	0	0	0	0	0	0	0	1	0	0	0	0	0	0	0	0	1	0	0	0	0	0	0	0	0	0	0	0	0	0	0	0	0	0
AT3G55450	0	0	0	0	0	0	0	0	0	0	0	0	0	0	0	0	0	0	0	1	0	0	0	0	0	0	0	0	0	0	0	0	0	0	0	0	0	0	0	0	0	0	0	0	0	0
AT3G55610	0	0	0	0	0	0	0	0	0	0	0	0	0	0	0	0	0	0	0	1	0	0	0	0	0	0	0	0	0	0	0	0	0	0	0	0	0	0	0	0	0	0	0	0	0	0
AT3G55660	0	0	0	0	0	0	0	0	0	0	0	0	0	0	0	1	0	0	0	0	1	0	0	0	0	0	0	0	0	0	0	0	0	0	0	1	0	0	0	0	0	1	0	0	0	0
AT3G55720	0	0	0	0	0	0	0	0	0	0	0	0	0	0	0	0	0	0	0	0	0	0	0	0	0	0	0	0	0	0	0	0	0	0	0	0	0	0	0	0	1	0	0	0	0	0
AT3G55750	0	0	0	0	0	1	0	0	0	0	0	0	0	0	0	0	0	0	0	0	1	0	0	0	0	0	0	0	0	0	0	0	0	0	0	0	0	0	0	0	0	1	0	0	0	0
AT3G55770	0	0	0	0	0	0	0	0	0	0	0	0	0	0	0	0	0	0	0	0	0	0	0	0	0	0	0	0	1	0	0	0	0	0	0	0	0	0	0	0	0	0	0	0	0	0
AT3G55970	0	0	0	0	0	0	0	0	0	0	0	0	0	0	0	0	0	0	0	1	0	0	0	0	0	0	0	0	0	0	0	0	0	0	0	0	0	0	0	0	1	0	0	0	0	0
AT3G55980	1	0	0	1	0	0	0	0	0	0	0	1	0	0	1	0	0	0	0	1	0	0	0	0	0	1	0	0	1	0	0	0	0	0	1	0	0	1	0	0	1	0	0	1	0	0
AT3G56020	0	0	1	0	0	0	0	0	1	0	1	0	0	1	0	0	1	0	0	0	0	0	0	0	1	0	1	1	0	1	1	0	0	0	0	0	1	0	1	0	0	1	0	0	1	1
AT3G56060	0	0	0	0	0	0	0	0	0	0	0	0	0	0	0	0	0	0	0	0	0	1	0	0	0	0	0	0	0	0	0	0	0	0	0	0	0	0	0	0	0	0	0	0	0	0
AT3G56070	0	0	0	0	0	0	0	0	0	0	0	1	0	0	0	0	0	0	0	0	0	0	0	0	0	0	0	0	1	0	0	0	0	0	0	0	0	0	0	0	0	0	0	1	0	0
AT3G56090	0	0	0	1	0	0	0	0	0	0	0	0	0	0	0	0	0	0	0	1	0	0	0	0	0	0	0	0	0	0	0	0	0	0	0	0	0	0	0	0	1	0	0	0	0	0
AT3G56100	0	0	0	0	0	0	0	0	0	0	0	0	0	0	0	0	0	0	0	0	0	0	0	1	0	0	1	0	0	1	0	0	0	0	0	0	0	0	0	0	0	0	0	0	0	0
AT3G56130	0	0	0	0	0	1	0	0	0	0	0	0	0	0	0	0	0	0	0	0	0	0	0	0	0	0	0	0	0	0	0	0	0	0	0	0	0	0	0	0	0	0	0	0	0	0
AT3G56150	0	0	1	0	0	0	0	0	0	0	0	0	0	0	0	0	0	0	0	0	0	0	0	0	0	0	0	0	0	0	0	0	0	0	0	0	0	0	0	0	0	0	0	0	0	0
AT3G56170	0	0	0	0	0	0	0	0	0	0	0	0	0	0	0	0	1	0	0	0	0	1	0	0	0	0	0	0	0	0	0	0	0	0	0	0	0	0	0	0	0	0	1	0	0	0
AT3G56190	0	0	0	1	0	0	0	0	0	0	0	0	0	0	0	0	0	0	0	0	0	0	0	0	0	0	0	0	0	0	0	0	0	0	0	0	0	0	0	0	0	0	0	0	0	0
AT3G56230	0	0	0	0	0	0	0	0	0	0	0	0	0	0	0	0	0	0	0	0	0	1	0	0	0	0	0	0	0	0	0	0	0	0	0	0	0	0	0	0	0	0	0	0	0	0
AT3G56310	0	0	0	0	0	0	0	0	0	0	0	0	0	0	0	0	0	0	0	0	0	0	0	0	0	0	0	0	0	0	0	0	0	0	0	0	0	0	0	0	1	0	0	0	0	0
AT3G56340	0	0	0	0	0	0	0	0	0	0	0	0	1	0	0	0	0	0	0	0	1	0	0	0	0	0	1	0	0	1	0	0	0	0	0	0	0	0	1	0	0	1	0	0	0	0
AT3G56360	0	0	0	0	0	0	0	0	0	0	0	0	0	0	0	0	0	0	0	0	0	0	0	0	0	0	0	0	0	0	0	0	0	0	1	0	0	0	0	0	0	0	0	0	0	0
AT3G56510	0	0	0	0	0	1	0	0	0	0	0	0	0	0	0	0	0	0	0	0	0	0	0	0	0	0	0	0	0	0	0	0	0	0	0	0	0	0	0	0	0	0	0	0	0	0
AT3G56680	0	0	0	0	0	1	0	0	0	0	0	0	0	0	0	0	0	0	0	0	0	0	0	0	0	0	0	0	0	0	0	0	0	0	0	0	0	0	0	0	1	0	0	0	0	0
AT3G56710	0	0	0	0	0	0	0	0	0	0	0	0	0	0	0	0	0	0	0	0	0	1	0	0	0	0	0	0	0	0	0	0	0	0	0	0	0	0	0	0	0	0	1	0	0	0
AT3G56800	0	0	0	0	0	0	0	0	0	1	0	0	0	0	0	0	0	0	0	0	0	0	0	0	0	0	0	0	1	0	0	0	0	0	0	0	0	0	0	0	0	0	0	0	0	0
AT3G56880	1	0	0	1	0	0	0	0	0	1	0	1	0	0	1	0	0	0	0	0	1	0	1	0	0	1	0	0	1	0	0	1	0	0	1	0	0	1	0	0	1	0	0	1	0	0
AT3G57010	0	0	0	0	0	0	0	0	0	0	0	0	0	0	0	0	0	0	0	0	0	0	0	0	0	0	0	1	0	0	0	0	0	0	0	0	0	0	0	0	0	0	0	0	0	1
AT3G57020	0	0	0	0	0	0	0	1	0	0	0	0	0	0	0	0	1	0	0	0	0	1	0	0	0	0	0	0	0	0	0	0	0	0	0	0	0	0	0	0	0	0	0	0	0	0
AT3G57040	0	0	0	0	0	0	0	0	0	0	0	0	0	0	0	0	0	0	0	0	0	1	0	0	0	0	0	0	0	0	0	0	0	0	0	0	0	0	0	0	0	0	0	0	0	0
AT3G57050	0	0	0	0	0	1	0	0	0	0	0	0	0	0	0	0	0	0	0	0	0	0	0	0	0	0	0	0	0	0	0	0	0	0	0	0	0	0	0	0	0	0	0	0	0	0
AT3G57060	0	0	0	0	0	0	0	0	0	0	0	0	0	0	0	0	0	0	0	0	1	0	0	0	0	0	0	0	0	1	0	0	0	0	0	0	0	0	0	0	0	1	0	0	0	0
AT3G57150	0	0	0	0	0	0	0	0	0	0	0	0	0	0	0	0	0	0	0	0	0	0	0	0	0	0	1	0	0	1	0	0	0	0	0	0	0	0	0	0	0	0	0	0	0	0
AT3G57280	0	0	0	1	0	0	0	0	0	0	0	0	0	0	0	0	0	0	0	1	0	0	0	0	0	0	0	0	0	0	0	0	0	0	1	0	0	0	0	0	0	0	0	0	0	0
AT3G57290	0	0	0	0	0	1	0	0	0	0	0	0	0	0	0	0	0	0	0	0	0	0	0	0	0	0	0	0	0	0	0	0	0	0	1	0	0	0	0	0	1	0	0	0	0	0
AT3G57450	0	0	0	1	0	0	0	0	0	0	0	1	0	0	0	0	0	0	0	0	0	0	0	0	0	1	0	0	1	0	0	0	0	0	1	0	0	0	0	0	0	0	0	1	0	0
AT3G57520	0	0	0	0	0	0	0	0	0	0	0	0	0	0	0	0	0	0	0	0	0	0	0	0	0	1	0	0	0	0	0	0	0	0	0	0	0	0	0	0	0	0	0	0	0	0
AT3G57530	1	0	0	0	0	0	0	0	0	0	0	1	0	0	0	0	0	0	0	1	0	0	0	0	0	1	0	0	0	0	0	0	0	0	0	0	0	0	0	0	1	0	0	1	0	0
AT3G57610	0	0	0	0	0	1	0	0	0	0	0	0	0	0	0	0	0	0	0	0	1	0	0	0	0	0	0	0	0	0	0	0	0	0	1	0	0	0	0	0	0	1	0	0	0	0
AT3G57760	0	0	0	0	0	0	0	0	0	0	0	0	0	0	0	0	0	0	0	1	0	0	0	0	0	0	0	0	0	0	0	0	0	0	0	0	0	0	0	0	0	0	0	0	0	0
AT3G57785	0	0	0	0	0	0	0	0	0	0	0	0	0	0	0	0	0	0	0	0	0	1	0	0	0	0	0	0	0	0	0	0	0	0	0	0	0	0	0	0	0	0	1	0	0	0
AT3G57830	0	0	0	0	0	0	0	0	0	0	0	0	0	0	0	0	0	0	0	0	0	0	0	0	0	0	0	0	0	1	0	0	0	0	0	0	0	0	0	0	0	0	0	0	0	0
AT3G57860	0	1	0	0	0	0	0	0	0	0	0	0	0	0	0	0	0	0	0	0	1	0	0	0	0	0	0	0	0	1	0	0	0	0	0	0	0	0	1	0	0	1	0	0	0	0
AT3G57870	0	0	0	1	0	0	0	0	0	0	0	0	0	0	0	0	0	0	0	0	0	1	0	0	0	0	0	0	0	0	0	0	0	0	1	0	0	0	0	0	0	0	0	0	0	0
AT3G57930	0	0	0	0	0	1	0	0	0	0	0	0	0	0	0	0	0	0	0	0	0	0	0	0	0	0	0	0	0	0	0	0	0	0	0	0	0	0	0	0	0	0	0	0	0	0
AT3G58100	0	0	0	0	0	0	0	0	0	0	0	0	0	0	0	0	0	0	0	0	0	0	0	0	0	0	0	0	0	0	0	0	0	0	0	0	0	0	0	0	0	1	0	0	1	0
AT3G58120	0	0	0	0	0	0	0	0	0	0	0	0	0	0	0	0	0	0	0	0	0	1	0	0	0	0	0	0	0	0	0	0	0	0	0	0	0	0	0	0	0	0	0	0	0	0
AT3G58270	0	0	0	0	0	0	0	0	0	0	0	1	0	0	0	0	0	0	0	0	0	0	0	0	0	0	0	0	0	0	0	0	0	0	0	0	0	0	0	0	0	0	0	0	0	0
AT3G58610	0	0	0	0	0	1	0	0	0	0	0	0	0	0	0	0	0	0	0	0	1	0	0	0	0	0	0	0	0	0	0	0	0	0	0	0	0	0	0	0	0	0	0	0	0	0
AT3G58650	0	0	0	0	1	0	1	0	0	0	0	0	1	0	0	1	0	0	0	0	1	0	0	1	0	0	1	0	0	1	0	0	0	0	0	0	0	0	1	0	0	1	0	0	1	0
AT3G58700	0	0	0	0	0	1	0	0	0	0	0	0	0	0	0	0	0	0	0	0	0	0	0	0	0	0	0	0	0	0	0	0	0	0	0	0	0	0	0	0	0	0	0	1	0	0
AT3G58710	0	0	0	1	0	1	0	0	0	0	0	0	0	0	1	0	0	0	0	1	0	0	0	0	0	0	0	0	0	0	0	0	0	0	1	0	0	0	0	0	0	0	0	0	0	0
AT3G58730	0	0	0	0	0	0	0	1	0	0	0	0	0	0	0	0	0	0	0	0	0	0	0	0	0	0	0	0	0	0	0	0	0	0	0	0	0	0	0	0	0	0	0	0	0	0
AT3G58850	0	0	0	0	0	0	0	1	0	0	0	0	0	0	0	0	0	0	0	0	0	1	0	0	0	0	0	0	0	0	0	0	0	0	0	0	0	0	0	0	0	0	0	0	0	0
AT3G59050	0	0	0	0	0	0	0	0	0	0	0	0	0	0	0	0	0	0	0	1	0	0	0	0	0	0	0	0	0	0	0	0	0	0	0	0	0	0	0	0	0	0	0	0	0	0
AT3G59080	0	0	0	0	0	1	0	0	0	0	0	0	0	0	0	0	0	0	0	1	0	0	0	0	0	0	0	0	0	0	0	0	0	0	0	0	0	0	0	0	1	0	0	0	0	0
AT3G59090	0	0	0	0	0	0	0	0	0	0	0	0	0	0	0	0	0	0	0	1	0	0	0	0	0	0	0	0	0	0	0	0	0	0	0	0	0	0	0	0	0	0	0	0	0	0
AT3G59310	0	0	0	0	0	0	0	0	0	0	0	0	0	0	0	0	0	0	0	1	0	0	0	0	0	0	0	0	0	0	0	0	0	0	0	0	0	0	0	0	0	0	0	0	0	0
AT3G59350	0	0	0	0	0	0	0	0	0	0	0	0	0	0	0	0	0	0	0	0	0	0	0	0	0	1	0	0	1	0	0	0	0	0	0	0	0	0	0	0	0	0	0	0	0	0
AT3G59480	0	0	0	0	0	0	0	0	0	0	0	0	0	0	0	0	0	0	0	1	0	0	0	0	0	0	0	0	0	0	0	0	0	0	0	0	0	0	0	0	1	0	0	0	0	0
AT3G59540	0	0	0	0	0	1	0	0	1	0	0	0	0	0	0	0	0	0	0	0	1	0	0	0	0	0	1	0	0	0	0	0	0	0	0	0	1	0	1	0	0	1	0	0	0	0
AT3G59600	1	0	0	0	0	0	0	0	0	0	0	0	0	0	0	0	0	0	0	0	0	0	0	0	0	0	0	0	0	0	0	0	0	0	1	0	0	0	0	0	0	0	0	0	0	0
AT3G59650	0	0	0	0	0	1	0	0	0	0	0	0	0	0	0	0	0	0	0	0	0	0	0	0	0	0	0	0	0	0	0	0	0	0	0	0	0	0	0	0	0	0	0	0	0	0
AT3G59760	0	0	0	1	0	0	0	0	0	0	0	0	0	0	0	0	0	0	0	0	0	0	0	0	0	0	0	0	0	0	0	0	0	0	0	0	0	0	0	0	0	0	0	0	0	0
AT3G59850	0	0	0	0	0	0	0	1	0	0	0	0	0	0	0	0	0	0	0	0	0	0	0	0	0	0	0	0	0	0	0	0	0	0	0	0	0	0	0	0	0	0	0	0	0	0
AT3G59890	1	0	0	0	0	0	0	0	0	0	0	0	0	0	0	0	0	0	0	0	0	0	0	0	0	0	0	0	0	0	0	0	0	0	0	0	0	0	0	0	0	0	0	0	0	0
AT3G59900	0	0	0	0	0	0	0	0	0	0	0	0	0	0	0	0	0	0	0	0	0	1	0	0	0	0	0	0	0	0	0	0	0	0	0	0	0	0	0	0	0	0	0	0	0	0
AT3G59940	0	0	0	0	0	1	0	0	0	0	0	0	0	0	0	0	0	0	0	0	0	0	0	0	0	0	0	0	0	0	0	0	0	0	0	0	0	0	0	0	0	0	0	0	0	0
AT3G60245	0	0	1	0	0	0	0	0	1	0	0	0	1	1	0	0	0	0	0	0	1	0	0	0	0	0	1	1	0	1	1	0	0	0	0	0	1	0	1	0	0	1	1	0	1	1
AT3G60300	0	0	0	1	0	0	0	0	0	0	0	1	0	0	0	0	0	0	0	1	0	0	0	0	0	0	0	0	0	0	0	0	0	0	1	0	0	0	0	0	1	0	0	1	0	0
AT3G60360	0	0	0	0	0	1	0	0	0	0	0	0	0	0	0	0	0	0	0	0	0	0	0	0	0	0	0	0	0	0	0	0	0	0	1	0	0	0	0	0	0	0	0	0	0	0
AT3G60540	0	0	0	0	0	0	0	0	0	0	0	0	0	0	0	0	0	0	0	0	0	1	0	0	0	0	0	0	0	0	0	0	0	0	0	0	0	0	0	0	0	0	0	0	0	0
AT3G60600	0	0	0	1	0	0	0	0	0	0	0	0	0	0	0	0	0	0	0	0	0	0	0	0	0	0	0	0	0	0	0	0	0	0	0	0	0	0	0	0	0	0	0	0	0	0
AT3G60770	0	0	0	0	0	1	0	0	0	0	0	0	0	0	1	0	0	0	0	0	1	0	0	0	0	0	0	0	0	0	0	0	0	0	0	0	0	0	0	0	0	1	0	0	0	0
AT3G60820	0	0	0	0	0	0	0	0	0	0	0	0	0	0	0	0	0	0	0	0	0	0	0	0	0	0	0	0	1	0	0	0	0	0	0	0	0	0	0	0	0	0	0	0	0	0
AT3G60840	0	0	0	0	0	0	1	0	0	0	0	0	0	0	0	0	0	0	0	0	0	0	0	0	0	0	0	0	0	1	0	0	1	0	0	0	0	0	1	0	0	1	0	0	0	0
AT3G60900	0	0	0	0	0	0	0	0	0	0	0	0	0	0	0	0	0	0	0	0	1	0	0	0	0	0	0	0	0	0	0	0	0	0	0	0	0	0	0	0	0	1	0	0	0	0
AT3G60910	0	0	0	0	0	0	0	0	0	0	0	0	0	0	1	0	0	0	0	0	0	0	0	0	0	0	0	0	0	0	0	0	0	0	0	0	0	0	0	0	0	0	0	0	0	0
AT3G61110	0	0	1	0	0	1	0	0	1	0	0	0	0	0	0	0	0	0	0	0	1	0	0	0	0	0	1	0	0	1	0	0	0	0	0	0	0	0	1	0	0	1	0	0	0	0
AT3G61200	0	0	0	0	0	0	0	0	0	0	0	0	0	0	0	0	0	0	0	0	0	1	0	0	0	0	0	0	0	0	0	0	0	0	0	0	0	0	0	0	0	0	0	0	0	0
AT3G61440	0	0	0	1	0	0	0	0	0	0	0	0	0	0	0	0	0	0	0	0	0	0	0	0	0	0	0	0	0	0	0	0	0	0	0	0	0	0	0	0	0	0	0	0	0	0
AT3G61610	0	0	0	0	0	0	0	0	0	0	0	0	0	0	0	0	0	0	0	0	0	0	0	0	0	0	0	0	0	0	0	0	0	0	0	0	0	0	0	0	0	1	0	0	0	0
AT3G61620	0	0	0	0	0	0	0	0	0	0	0	0	0	0	0	0	0	0	0	0	0	0	0	0	0	0	0	0	0	0	0	0	0	0	1	0	0	0	0	0	0	0	0	0	0	0
AT3G61630	0	0	0	0	0	0	0	0	0	0	0	1	0	0	0	0	0	0	0	0	0	0	0	0	0	1	0	0	1	0	0	0	0	0	0	0	0	0	0	0	0	0	0	1	0	0
AT3G61640	0	0	0	1	0	0	0	0	0	0	0	0	0	0	0	0	0	0	0	0	0	0	0	0	0	0	0	0	0	0	0	0	0	0	0	0	0	0	0	0	0	0	0	0	0	0
AT3G61820	0	0	0	0	0	0	0	0	0	0	0	0	0	0	0	0	0	0	0	0	0	0	0	0	0	0	0	0	0	0	0	0	0	0	0	1	0	0	0	0	0	0	0	0	0	0
AT3G61860	0	0	0	0	0	0	0	0	0	0	0	0	0	0	1	0	0	0	0	0	0	0	0	0	0	0	0	0	0	0	0	0	0	0	1	0	0	0	0	0	0	0	0	0	0	0
AT3G61930	0	0	0	0	0	0	0	0	0	0	0	0	0	0	0	0	0	0	0	0	0	1	0	0	0	0	0	0	0	0	0	0	0	0	0	0	0	0	0	0	0	0	0	0	0	0
AT3G62010	0	0	0	0	0	0	0	0	0	0	0	0	0	0	0	0	0	0	0	1	0	0	0	0	0	0	0	0	0	0	0	0	0	0	0	0	0	0	0	0	1	0	0	0	0	0
AT3G62020	0	0	0	0	0	0	0	0	0	0	0	0	0	0	0	0	0	0	0	0	0	0	0	0	0	0	0	0	0	0	0	0	0	0	0	0	0	0	0	0	0	1	0	0	0	0
AT3G62030	1	0	0	1	0	1	0	0	0	0	0	0	0	0	1	0	0	0	0	0	0	0	0	0	0	0	0	0	0	0	0	0	0	0	1	0	0	0	0	0	0	0	0	0	0	0
AT3G62220	0	0	0	0	0	0	0	0	0	0	0	0	0	0	0	0	0	0	0	1	0	0	0	0	0	0	0	0	0	0	0	0	0	0	0	0	0	0	0	0	0	0	0	0	0	0
AT3G62250	0	0	0	0	0	0	0	0	0	0	0	0	1	0	0	0	0	0	0	0	1	0	0	0	0	0	1	0	0	1	0	0	0	0	0	0	0	0	1	0	0	1	0	0	0	0
AT3G62260	0	0	0	0	0	0	0	0	0	0	0	0	0	0	0	0	0	0	0	1	0	0	0	0	0	1	0	0	1	0	0	0	0	0	0	0	0	0	0	0	0	0	0	0	0	0
AT3G62270	0	0	0	0	0	0	0	1	0	0	0	0	0	0	0	0	0	0	0	0	0	1	0	0	0	0	0	0	0	0	0	0	0	0	0	0	0	0	0	0	0	0	0	0	0	0
AT3G62280	0	0	0	0	0	0	0	1	0	0	0	0	0	0	0	0	0	0	0	0	0	0	0	0	0	0	0	0	0	0	0	0	0	0	0	0	0	0	0	0	0	0	0	0	0	0
AT3G62290	0	0	0	1	0	0	0	0	0	0	0	1	0	0	0	0	0	0	0	1	0	0	0	0	0	1	0	0	1	0	0	0	0	0	0	0	0	1	0	0	1	0	0	0	0	0
AT3G62400	0	0	0	0	0	0	0	1	0	0	0	0	0	0	0	0	0	0	0	0	0	1	0	0	0	0	0	0	0	0	0	0	0	0	0	0	0	0	0	0	0	0	0	0	0	0
AT3G62420	0	0	0	1	0	0	0	0	0	0	0	1	0	0	0	0	0	0	0	0	0	0	0	0	0	1	0	0	1	0	0	0	0	0	0	0	0	0	0	0	1	0	0	0	0	0
AT3G62530	0	0	0	0	0	1	0	0	0	0	0	0	0	0	1	0	0	0	0	0	0	0	0	0	0	0	0	0	0	0	0	0	0	0	1	0	0	0	0	0	1	0	0	0	0	0
AT3G62650	0	0	0	0	0	0	0	0	0	0	0	0	0	0	0	0	0	0	0	0	0	0	0	0	0	0	0	0	0	0	0	0	0	0	0	0	0	0	0	0	1	0	0	0	0	0
AT3G62720	0	0	0	1	0	0	0	0	0	0	0	1	0	0	0	0	0	0	0	0	0	0	0	0	0	1	0	0	1	0	0	0	0	0	0	0	0	0	0	0	0	0	0	0	0	0
AT3G62790	0	0	0	0	0	0	0	1	0	0	0	0	0	0	0	0	0	0	0	0	0	1	0	0	0	0	0	0	0	0	0	0	0	0	0	0	0	0	0	0	0	0	0	0	0	0
AT3G62810	0	0	0	0	0	0	0	0	1	0	0	0	0	0	0	0	0	0	0	0	0	0	0	0	0	0	0	0	0	0	0	0	0	0	0	0	1	0	0	0	0	0	0	0	0	0
AT3G62830	0	0	0	0	0	0	0	0	0	0	0	0	0	0	0	0	0	0	0	0	0	1	0	0	0	0	0	0	0	0	0	0	0	0	0	0	0	0	0	0	0	0	0	0	0	0
AT3G62840	0	0	0	0	0	0	0	0	0	0	0	0	0	0	0	0	0	0	0	0	1	0	0	0	0	0	0	0	0	0	0	0	0	0	0	0	0	0	0	0	0	0	0	0	0	0
AT3G62870	1	0	0	1	0	1	0	0	0	0	0	1	0	0	1	0	0	0	0	0	1	0	0	0	0	0	0	0	0	0	0	0	0	0	1	0	0	0	0	0	0	1	0	1	0	0
AT3G62980	0	0	0	0	0	0	0	0	0	0	0	0	0	0	0	0	0	0	0	0	0	0	0	0	0	1	0	0	1	0	0	0	0	0	0	0	0	0	0	0	0	0	0	0	0	0
AT3G63010	0	0	0	1	0	1	0	0	0	0	0	0	0	0	1	0	0	0	0	1	0	0	0	0	0	0	0	0	0	0	0	0	0	0	1	0	0	0	0	0	1	0	0	0	0	0
AT3G63130	0	0	0	0	0	0	0	0	0	0	0	0	0	0	0	0	0	0	0	0	1	0	0	0	0	0	0	0	0	0	0	0	0	0	0	0	0	0	0	0	0	1	0	0	0	0
AT3G63200	0	0	0	0	0	0	0	0	0	0	0	0	0	0	0	0	0	0	0	0	0	0	0	0	0	0	0	0	0	0	0	0	0	0	0	0	0	0	0	0	0	0	0	1	0	0
AT3G63310	1	0	0	0	0	0	0	0	0	0	0	1	0	0	0	0	0	0	0	0	0	0	0	0	0	1	0	0	1	0	0	0	0	0	0	0	0	0	0	0	0	0	0	0	0	0
AT3G63420	0	0	0	0	0	0	0	0	0	0	0	0	0	0	0	0	0	0	0	0	0	1	0	0	0	0	0	0	0	0	0	0	0	0	0	0	0	0	0	0	0	0	0	0	0	0
AT3G63430	0	0	0	0	0	0	0	0	0	0	0	0	0	0	0	0	0	0	0	0	0	0	0	0	0	0	0	0	0	0	0	0	0	0	0	0	0	0	0	0	0	0	0	0	1	0
AT3G63470	0	0	0	0	0	0	0	1	0	0	0	0	0	0	0	0	0	0	0	0	0	0	0	0	0	0	0	0	0	0	0	0	0	0	0	0	0	0	0	0	0	0	0	0	0	0
AT4G00026	0	0	0	0	0	1	0	0	0	0	0	0	0	0	0	0	0	0	0	0	0	0	0	0	0	0	0	0	0	0	0	0	0	0	0	0	0	0	0	0	0	0	0	0	0	0
AT4G00080	0	0	0	0	0	0	0	1	0	0	0	0	0	0	0	0	1	0	0	0	0	1	0	0	0	0	0	0	0	0	0	0	0	0	0	0	0	0	0	0	0	0	1	0	0	0
AT4G00100	0	0	0	0	0	1	0	0	0	0	0	0	0	0	0	0	0	0	0	0	1	0	0	0	0	0	0	0	0	0	0	0	0	0	0	0	0	0	0	0	0	1	0	0	0	0
AT4G00525	0	0	0	0	0	0	0	0	0	0	0	0	0	0	0	0	0	0	0	0	1	0	0	0	0	0	0	0	0	1	0	0	0	0	0	0	0	0	0	0	0	1	0	0	0	0
AT4G00570	0	0	0	0	0	0	0	0	0	0	0	0	0	0	0	0	0	0	0	0	0	0	0	0	0	0	0	0	0	0	0	0	0	0	0	0	0	0	0	0	1	0	0	0	0	0
AT4G00585	0	0	0	0	0	0	0	0	0	0	0	0	0	0	0	0	0	0	0	0	0	1	0	0	0	0	0	0	0	0	0	0	0	0	0	0	0	0	0	0	0	0	0	0	0	0
AT4G00810	0	0	0	0	0	0	0	0	1	0	0	0	0	0	0	0	0	0	0	0	1	0	0	0	0	0	1	0	0	1	0	0	0	0	0	0	0	0	1	0	0	1	0	0	0	0
AT4G00860	0	0	0	0	0	0	0	0	0	0	0	0	0	0	0	0	0	0	0	0	0	1	0	0	0	0	0	0	0	0	0	0	0	0	0	0	0	0	0	0	0	0	1	0	0	0
AT4G01026	0	0	0	0	0	1	0	0	0	0	0	0	0	0	0	0	0	0	0	1	0	0	0	0	0	0	0	0	0	0	0	0	0	0	0	0	0	0	0	0	1	0	0	0	0	0
AT4G01090	0	0	0	0	0	0	0	0	0	0	0	0	0	0	0	0	0	0	0	1	0	0	0	0	0	0	0	0	0	0	0	0	0	0	0	0	0	0	0	0	0	0	0	0	0	0
AT4G01100	0	0	0	1	0	1	0	0	0	0	0	1	0	0	0	0	0	0	0	1	0	0	0	0	0	1	0	0	1	0	0	0	0	0	1	0	0	0	0	0	1	0	0	1	0	0
AT4G01250	0	0	0	1	0	0	0	0	0	0	0	0	0	0	0	0	0	0	0	1	0	0	0	0	0	0	0	0	0	0	0	0	0	0	1	0	0	0	0	0	0	0	0	0	0	0
AT4G01410	0	0	0	0	0	0	0	0	0	0	0	1	0	0	1	0	0	0	0	1	0	0	0	0	0	0	0	0	0	0	0	0	0	0	0	0	0	0	0	0	1	0	0	1	0	0
AT4G01480	0	0	0	0	0	0	0	0	0	0	0	0	0	0	0	0	0	0	0	0	0	1	0	0	0	0	0	0	0	0	0	0	0	0	0	0	0	0	0	0	0	0	1	0	0	0
AT4G01560	0	0	0	0	0	1	0	0	0	0	0	1	0	0	0	0	0	0	0	0	1	0	0	0	0	1	0	0	1	0	0	0	0	0	1	0	0	0	0	0	0	0	0	0	0	0
AT4G01610	0	0	0	1	0	0	0	0	0	0	0	1	0	0	0	0	0	0	0	0	0	0	0	0	0	1	0	0	0	0	0	0	0	0	0	0	0	0	0	0	0	0	0	0	0	0
AT4G01630	0	0	0	0	0	0	0	1	0	0	0	0	0	0	0	0	0	0	0	0	0	0	0	0	0	0	0	0	0	0	0	0	0	0	0	0	0	0	0	0	0	0	0	0	0	0
AT4G01700	0	0	0	0	0	0	0	0	0	0	0	0	0	0	0	0	1	0	0	0	0	1	0	0	0	0	0	0	0	0	0	0	0	0	0	0	0	0	0	0	0	0	1	0	0	0
AT4G01730	0	1	0	0	1	0	1	0	0	0	0	0	1	0	0	1	0	0	0	0	1	0	0	1	0	0	1	0	0	1	0	0	1	0	0	1	0	0	1	0	0	1	0	0	1	0
AT4G01750	0	0	0	0	0	0	0	0	0	0	0	0	0	0	0	0	0	0	0	0	0	1	0	0	0	0	0	0	0	0	0	0	0	0	0	0	0	0	0	0	0	0	1	0	0	0
AT4G01770	0	0	0	0	0	0	0	0	0	0	0	0	0	0	0	0	0	0	0	0	0	1	0	0	0	0	0	0	0	0	0	0	0	0	0	0	0	0	0	0	0	0	0	0	0	0
AT4G01850	1	0	0	1	0	0	0	0	0	0	0	0	0	0	0	0	0	0	0	1	1	0	0	0	0	0	0	0	1	0	0	0	0	0	1	0	0	0	0	0	1	0	0	1	0	0
AT4G01900	0	0	0	1	0	1	0	0	0	0	0	0	0	0	0	0	0	0	0	0	0	0	0	0	0	0	0	0	0	0	0	0	0	0	1	0	0	0	0	0	0	0	0	0	0	0
AT4G01950	0	0	0	0	0	0	0	0	0	0	0	0	0	0	0	0	0	0	0	1	0	0	0	0	0	0	0	0	0	0	0	0	0	0	0	0	0	0	0	0	0	0	0	0	0	0
AT4G02100	0	0	0	0	0	0	0	0	0	0	0	0	0	0	0	0	0	0	0	1	0	0	0	0	0	0	0	0	0	0	0	0	0	0	0	0	0	0	0	0	0	0	0	0	0	0
AT4G02150	0	0	0	0	0	0	0	0	0	0	0	0	0	0	0	0	0	0	0	0	1	0	0	0	0	0	1	0	0	1	0	0	0	0	0	0	0	0	0	0	0	1	0	0	1	0
AT4G02200	0	0	0	0	0	0	0	0	0	1	0	0	0	0	0	0	0	0	0	1	0	0	0	0	0	0	0	0	0	0	0	0	0	0	0	0	0	0	0	0	0	0	0	0	0	0
AT4G02380	1	0	0	1	0	0	0	0	0	0	0	1	0	0	1	0	0	0	0	1	0	0	0	0	0	0	0	0	0	0	0	0	0	0	1	0	0	0	0	0	1	0	0	1	0	0
AT4G02390	0	0	0	0	0	0	0	0	0	0	0	0	0	0	0	0	0	0	0	0	0	0	0	0	0	0	0	0	0	0	0	0	0	0	0	0	0	0	0	0	0	1	0	0	0	0
AT4G02580	1	0	0	1	0	0	0	0	0	0	0	1	0	0	1	0	0	0	0	0	0	0	0	0	0	0	0	0	1	0	0	0	0	0	1	0	0	1	0	0	0	0	0	1	0	0
AT4G02620	0	0	0	0	0	0	0	0	0	0	0	0	0	0	0	0	0	0	0	0	0	1	0	0	0	0	0	0	0	0	0	0	0	0	0	0	0	0	0	0	0	0	0	0	0	0
AT4G02655	0	0	0	0	0	0	0	0	0	0	0	0	0	0	0	0	0	0	1	0	0	0	0	0	0	0	0	0	0	0	0	0	0	0	0	0	0	0	0	0	0	0	0	0	0	0
AT4G02800	0	0	0	0	0	0	0	0	0	0	0	0	0	0	0	1	0	0	0	0	0	0	0	0	0	0	0	0	0	0	0	0	0	0	0	1	0	0	0	0	0	0	0	0	1	0
AT4G02840	0	0	0	0	0	0	0	0	0	0	0	0	0	0	1	0	0	0	0	0	1	0	0	0	0	0	0	0	0	0	0	0	0	0	0	0	0	0	0	0	0	1	0	0	0	0
AT4G02930	0	0	0	0	0	1	0	0	0	0	0	0	0	0	0	0	0	0	0	0	0	0	0	0	0	0	0	0	0	0	0	0	0	0	0	0	0	0	0	0	1	0	0	0	0	0
AT4G03100	0	1	0	0	0	0	0	0	0	0	0	0	1	0	0	0	0	0	0	0	1	0	0	1	0	0	1	0	0	1	0	0	1	0	0	0	0	0	1	0	0	1	0	0	0	0
AT4G03240	0	0	0	0	0	1	0	0	0	0	0	0	0	0	1	0	0	0	0	0	0	0	0	0	0	0	0	0	0	0	0	0	0	0	1	0	0	0	0	0	0	0	0	0	0	0
AT4G03320	0	0	0	0	0	0	0	0	0	0	0	1	0	0	0	0	0	0	0	0	0	0	0	0	0	0	0	0	0	0	0	0	0	0	0	0	0	0	0	0	0	0	0	0	0	0
AT4G03510	1	0	0	1	0	1	0	0	0	0	0	1	0	0	1	0	0	0	0	1	0	0	0	0	0	0	0	0	1	0	0	0	0	0	1	0	0	0	0	0	1	0	0	1	0	0
AT4G03520	0	0	0	0	0	0	0	0	0	0	0	0	0	0	0	0	0	0	0	0	0	0	0	0	0	1	0	0	0	0	0	0	0	0	0	0	0	0	0	0	0	0	0	0	0	0
AT4G03965	0	0	0	0	0	0	0	0	0	0	0	0	0	0	0	0	0	0	0	0	0	0	0	0	0	0	0	0	0	0	0	0	0	0	0	0	0	0	0	0	0	1	0	0	0	0
AT4G04460	0	0	0	0	0	0	0	0	0	0	0	0	0	0	0	0	1	0	0	0	0	1	0	0	0	0	0	0	0	0	0	0	0	0	0	0	0	0	0	0	0	0	0	0	0	0
AT4G04470	0	0	0	0	0	0	0	0	0	0	0	0	0	0	0	0	0	0	0	1	0	0	0	0	0	0	0	0	0	0	0	0	0	0	0	0	0	0	0	0	0	0	0	0	0	0
AT4G04780	0	0	0	0	0	0	0	0	0	0	0	0	0	0	1	0	0	0	0	0	0	0	0	0	0	0	0	0	0	0	0	0	0	0	0	0	0	0	0	0	0	0	0	0	0	0
AT4G04800	0	0	0	0	0	0	0	0	0	0	0	0	0	0	0	0	0	0	0	0	0	1	0	0	0	0	0	0	0	0	0	0	0	0	0	0	0	0	0	0	0	0	0	0	0	0
AT4G05010	1	0	0	1	0	1	0	0	0	1	0	1	0	0	1	0	0	0	0	1	0	0	1	0	0	1	0	0	0	0	0	0	0	0	1	0	0	0	0	0	1	0	0	1	0	0
AT4G05050	0	0	0	0	0	0	0	0	0	0	0	0	0	0	0	0	0	0	0	0	0	0	0	0	0	0	0	0	1	0	0	0	0	0	0	0	0	0	0	0	1	0	0	0	0	0
AT4G05070	0	0	0	0	0	0	0	0	0	0	0	0	0	0	0	0	0	0	0	0	0	0	0	0	0	1	0	0	0	0	0	0	0	0	1	0	0	0	0	0	0	0	0	0	0	0
AT4G05190	0	1	0	0	1	0	1	0	0	0	0	0	1	0	0	1	0	0	0	0	1	0	0	1	0	0	1	0	0	1	0	0	1	0	0	1	0	0	1	0	0	1	0	0	1	0
AT4G05320	0	0	0	0	0	0	0	0	0	0	0	0	0	0	0	0	0	0	0	0	0	0	0	0	0	0	0	0	0	0	0	0	0	0	0	0	0	0	0	0	1	0	0	0	0	0
AT4G05520	0	1	0	0	1	0	1	0	0	0	0	0	0	0	0	0	0	0	0	0	1	0	0	0	0	0	1	0	0	1	0	0	0	0	0	0	0	0	1	0	0	1	0	0	1	0
AT4G07950	0	0	0	0	0	0	0	0	0	0	0	0	0	0	1	0	0	0	0	0	0	0	0	0	0	0	0	0	0	0	0	0	0	0	0	0	0	0	0	0	0	0	0	0	0	0
AT4G08035	0	0	0	0	0	0	0	0	0	0	0	0	0	0	0	0	0	1	0	0	0	0	0	0	0	1	0	0	1	0	0	0	0	0	0	0	0	0	0	0	0	0	0	0	0	0
AT4G08280	0	0	0	0	0	0	0	0	0	0	0	0	0	0	1	0	0	0	0	0	0	0	0	0	0	1	0	0	0	0	0	0	0	0	0	0	0	0	0	0	0	0	0	0	0	0
AT4G08520	0	0	0	1	0	0	0	0	0	0	0	0	0	0	0	0	0	0	0	1	0	0	0	0	0	0	0	0	0	0	0	0	0	0	0	0	0	0	0	0	0	0	0	0	0	0
AT4G08950	0	0	0	0	0	0	0	0	0	0	0	0	0	0	0	0	0	0	0	0	1	0	0	0	0	0	0	0	0	0	0	0	0	0	0	0	0	0	0	0	0	1	0	0	0	0
AT4G09000	0	0	0	0	0	0	0	1	0	0	0	0	0	0	0	0	0	0	0	0	0	0	0	0	0	0	0	0	0	0	0	0	0	0	0	0	0	0	0	0	0	0	0	0	0	0
AT4G09030	0	0	0	0	0	0	0	0	0	0	0	1	0	0	0	0	0	0	0	0	0	0	0	0	0	1	0	0	1	0	0	0	0	0	1	0	0	0	0	0	0	0	0	1	0	0
AT4G09060	0	0	0	0	1	0	1	0	0	0	0	0	0	0	0	1	0	0	0	0	1	0	0	1	0	0	1	0	0	1	0	0	0	0	0	1	0	0	1	0	0	1	0	0	1	0
AT4G09320	0	0	0	0	0	0	0	0	1	0	0	0	0	0	0	0	1	0	0	0	0	0	0	0	0	0	1	0	0	1	1	0	0	0	0	0	1	0	0	0	0	1	0	0	1	1
AT4G09570	0	0	0	0	0	0	0	0	0	0	0	1	0	0	0	0	0	0	0	1	0	0	0	0	0	1	0	0	1	0	0	0	0	0	0	0	0	0	0	0	0	0	0	0	0	0
AT4G09800	0	0	0	0	0	1	0	0	0	0	0	0	0	0	0	0	0	0	0	1	0	0	0	0	0	0	0	0	0	0	0	0	0	0	0	0	0	0	0	0	0	0	0	0	0	0
AT4G10350	0	0	0	0	0	0	0	0	0	0	0	0	0	0	0	0	1	0	0	0	0	1	0	0	0	0	0	0	0	0	0	0	0	0	0	0	0	0	0	0	0	0	1	0	0	0
AT4G10380	0	0	0	0	0	0	0	1	0	0	0	0	0	0	0	0	0	0	0	0	0	1	0	0	0	0	0	0	0	0	0	0	0	0	0	0	0	0	0	0	0	0	1	0	0	0
AT4G10450	0	0	0	0	0	1	0	0	0	0	0	0	0	0	1	0	0	0	0	0	0	0	0	0	0	0	0	0	0	0	0	0	0	0	1	0	0	0	0	0	0	0	0	1	0	0
AT4G10480	0	0	0	0	0	1	0	0	0	0	0	0	0	0	0	0	0	0	0	0	0	0	0	0	0	0	0	0	0	0	0	0	0	0	0	0	0	0	0	0	0	1	0	0	0	0
AT4G10610	1	0	0	0	0	0	0	0	0	0	0	0	0	0	0	0	0	0	0	1	0	0	0	0	0	0	0	0	0	0	0	0	0	0	0	0	0	0	0	0	1	0	0	0	0	0
AT4G11010	0	0	0	1	0	0	0	0	0	0	0	0	0	0	0	0	0	0	0	1	0	0	0	0	0	0	0	0	1	0	0	0	0	0	1	0	0	0	0	0	0	0	0	1	0	0
AT4G11080	0	1	0	0	1	0	1	0	0	0	0	0	1	0	0	1	0	0	0	0	1	0	0	1	0	0	1	0	0	1	0	0	1	0	0	0	0	0	1	0	0	1	0	0	1	0
AT4G11100	0	0	0	0	0	0	0	0	0	0	0	0	0	0	0	0	0	0	0	0	1	0	0	0	0	0	0	0	0	0	0	0	0	0	0	0	0	0	0	0	0	0	0	0	0	0
AT4G11220	0	0	0	0	0	0	0	0	0	0	0	1	0	0	0	0	0	0	0	0	0	0	0	0	0	1	0	0	1	0	0	0	0	0	0	0	0	0	0	0	0	0	0	0	0	0
AT4G11240	0	0	0	0	0	1	0	0	0	0	0	1	0	0	0	0	0	0	0	0	0	0	0	0	0	1	0	0	0	0	0	0	0	0	1	0	0	0	0	0	1	0	0	0	0	0
AT4G11280	1	0	0	1	0	0	0	0	0	0	0	0	0	0	0	0	0	0	0	1	0	0	0	0	0	1	0	0	1	0	0	0	0	0	1	0	0	0	0	0	1	0	0	0	0	0
AT4G11330	0	0	0	0	0	0	0	0	0	0	0	0	0	0	0	0	0	0	0	0	1	0	0	0	0	0	1	0	0	0	0	0	0	0	0	0	0	0	0	0	0	1	0	0	0	0
AT4G11360	0	0	0	1	0	0	0	0	0	1	0	1	0	0	1	0	0	0	0	1	0	0	0	0	0	1	0	0	0	0	0	1	0	0	1	0	0	1	0	0	1	0	0	0	0	0
AT4G11420	0	0	1	0	0	0	0	0	0	0	0	0	0	0	0	0	1	0	0	0	0	0	0	0	0	0	0	0	0	0	0	0	0	0	0	0	0	0	0	0	0	0	0	0	0	0
AT4G11600	0	0	0	1	0	0	0	0	0	1	0	1	0	0	0	0	0	0	0	1	0	0	1	0	0	0	0	0	1	0	0	0	0	0	0	0	0	0	0	0	1	0	0	1	0	0
AT4G11630	0	0	0	0	0	1	0	0	0	0	0	0	0	0	0	0	0	0	0	0	0	0	0	0	0	0	0	0	0	0	0	0	0	0	0	0	0	0	0	0	0	0	0	0	0	0
AT4G11850	0	0	0	0	0	0	0	0	0	0	0	0	0	0	0	0	0	0	0	1	0	0	0	0	0	0	0	0	0	0	0	0	0	0	0	0	0	0	0	0	0	0	0	0	0	0
AT4G12040	0	0	0	0	0	0	0	0	0	0	0	1	0	0	0	0	0	0	0	1	0	0	0	0	0	1	0	0	0	0	0	0	0	0	0	0	0	0	0	0	0	0	0	0	0	0
AT4G12400	0	0	0	0	0	0	0	0	0	0	0	0	0	0	0	0	0	0	0	0	0	1	0	0	0	0	0	0	0	0	0	0	0	0	0	0	0	0	0	0	0	1	0	0	0	0
AT4G12520	0	0	0	0	0	0	0	1	0	0	0	0	0	0	0	0	0	0	0	0	0	0	0	0	0	0	0	0	0	0	0	0	0	0	0	0	0	0	0	0	0	0	0	0	0	0
AT4G12540	0	0	0	0	0	0	0	0	0	0	0	0	0	0	0	0	0	0	0	0	0	0	0	0	0	0	1	0	0	0	0	0	1	0	0	0	0	0	0	0	0	0	0	0	0	0
AT4G12600	0	0	0	0	0	1	0	0	0	0	0	1	0	0	1	0	0	0	0	0	0	0	0	0	0	0	0	0	0	0	0	0	0	0	0	0	0	0	0	0	0	0	0	1	0	0
AT4G12720	1	0	0	0	0	0	0	0	0	0	0	1	0	0	0	0	0	0	0	1	0	0	0	0	0	1	0	0	1	0	0	0	0	0	0	0	0	0	0	0	1	0	0	1	0	0
AT4G12730	0	0	0	0	0	0	0	1	0	0	0	0	0	0	0	0	0	0	0	0	0	1	0	0	0	0	0	0	0	0	0	0	0	0	0	0	0	0	0	0	0	0	0	0	0	0
AT4G12790	0	0	0	1	0	1	0	0	0	0	0	0	0	0	0	0	0	0	0	1	0	0	0	0	0	0	0	0	0	0	0	0	0	0	1	0	0	0	0	0	1	0	0	0	0	0
AT4G12880	0	0	0	0	0	0	0	1	0	0	0	0	0	0	0	0	0	0	0	0	0	0	0	0	0	0	0	0	0	0	0	0	0	0	0	0	0	0	0	0	0	0	0	0	0	0
AT4G13110	0	0	0	0	0	1	0	0	0	0	0	0	0	0	0	0	0	0	0	1	0	0	0	0	0	0	0	0	0	0	0	0	0	0	0	0	0	0	0	0	1	0	0	0	0	0
AT4G13170	0	0	0	0	0	1	0	0	0	0	0	0	0	0	1	0	0	0	0	0	0	0	0	0	0	0	0	0	0	0	0	0	0	0	1	0	0	0	0	0	0	0	0	0	0	0
AT4G13180	0	0	0	0	0	0	0	1	1	0	0	0	0	0	0	0	0	0	0	0	0	1	0	0	0	0	0	0	0	0	0	0	0	0	0	0	1	0	0	0	0	0	1	0	0	0
AT4G13370	0	0	0	0	0	0	0	0	0	0	0	0	1	0	0	1	0	0	0	0	1	0	0	1	0	0	1	0	0	1	0	0	0	0	0	0	0	0	0	0	0	1	0	0	1	0
AT4G13395	0	0	0	1	0	0	0	0	0	0	0	0	0	0	1	0	0	0	0	0	0	0	0	0	0	1	0	0	1	0	0	0	0	0	1	0	0	0	0	0	0	0	0	0	0	0
AT4G13430	0	0	0	0	0	0	0	0	0	0	0	0	0	0	0	0	0	0	0	1	0	0	0	0	0	0	0	0	0	0	0	0	0	0	0	0	0	0	0	0	1	0	0	0	0	0
AT4G13510	1	0	0	1	0	0	0	0	0	0	0	0	0	0	0	0	0	0	0	0	0	0	0	0	0	0	0	0	0	0	0	0	0	0	1	0	0	0	0	0	1	0	0	1	0	0
[truncated: 1,047 more rows]
